# Supplementary material for: Comparative Transcriptome Analysis to Identify Candidate Genes for FaRCg1 Conferring Resistance Against Colletotrichum gloeosporioides in Cultivated Strawberry (Fragaria × ananassa)
Source: Front Genet. 2021 Aug 24;12:730444. doi: 10.3389/fgene.2021.730444 (PMC8422960; doi:10.3389/fgene.2021.730444)
Supplement: Supplementary file 2 [file Data_Sheet_2.xlsx]

## Sheet: E-Water vs. E-PI subexperiment
Supplementary File 1: List of differentially expressed genes with their fold change between Elyana-Water vs. Elyana-PI.
Feature ID	Experiment - Range (original values)	Experiment - IQR (original values)	Experiment - Difference (original values)	Experiment - Fold Change (original values)	Experiment - Range (transformed values)	Experiment - IQR (transformed values)	Experiment - Difference (transformed values)	Experiment - Fold Change (Transformed values)	Experiment - Range (normalized values)	Experiment - IQR (normalized values)	Experiment - Difference (normalized values)	Experiment - Fold Change (normalized values)	Baggerley's test: E-PI vs E-WI normalized values - Weighted proportions difference	Baggerley's test: E-PI vs E-WI normalized values - Weighted proportions fold change	Baggerley's test: E-PI vs E-WI normalized values - Test statistic	Baggerley's test: E-PI vs E-WI normalized values - P-value	Baggerley's test: E-PI vs E-WI normalized values - FDR p-value correction	Baggerley's test: E-PI vs E-WI normalized values - Bonferroni	E-WI - E27_2_ trimmed (paired) (GE) - Expression values	E-WI - E27_2_ trimmed (paired) (GE) - Normalized expression values	E-WI - E27_2_ trimmed (paired) (GE) - Transformed values	E-WI - E27_2_ trimmed (paired) (GE) - Unique gene reads	E-WI - E27_2_ trimmed (paired) (GE) - Total gene reads	E-WI - E27_2_ trimmed (paired) (GE) - RPKM	E-WI - E27_2_ trimmed (paired) (GE) - Chromosome	E-WI - E27_2_ trimmed (paired) (GE) - Chromosome region start	E-WI - E27_2_ trimmed (paired) (GE) - Chromosome region end	E-WI - E28_3L6_1 (paired) trimmed (paired) (GE) - Expression values	E-WI - E28_3L6_1 (paired) trimmed (paired) (GE) - Normalized expression values	E-WI - E28_3L6_1 (paired) trimmed (paired) (GE) - Transformed values	E-WI - E28_3L6_1 (paired) trimmed (paired) (GE) - Unique gene reads	E-WI - E28_3L6_1 (paired) trimmed (paired) (GE) - Total gene reads	E-WI - E28_3L6_1 (paired) trimmed (paired) (GE) - RPKM	E-WI - E28_3L6_1 (paired) trimmed (paired) (GE) - Chromosome	E-WI - E28_3L6_1 (paired) trimmed (paired) (GE) - Chromosome region start	E-WI - E28_3L6_1 (paired) trimmed (paired) (GE) - Chromosome region end	E-WI - E29_4__L6_1 (paired) trimmed (paired) (GE) - Expression values	E-WI - E29_4__L6_1 (paired) trimmed (paired) (GE) - Normalized expression values	E-WI - E29_4__L6_1 (paired) trimmed (paired) (GE) - Transformed values	E-WI - E29_4__L6_1 (paired) trimmed (paired) (GE) - Unique gene reads	E-WI - E29_4__L6_1 (paired) trimmed (paired) (GE) - Total gene reads	E-WI - E29_4__L6_1 (paired) trimmed (paired) (GE) - RPKM	E-WI - E29_4__L6_1 (paired) trimmed (paired) (GE) - Chromosome	E-WI - E29_4__L6_1 (paired) trimmed (paired) (GE) - Chromosome region start	E-WI - E29_4__L6_1 (paired) trimmed (paired) (GE) - Chromosome region end	E-WI - Means	E-WI - Normalized means	E-WI - Transformed means	E-PI - E46_1_L7_1 (paired) trimmed (paired) (GE) - Expression values
snap_masked-Fvb6-3-processed-gene-101.27-mRNA-1	804	1	268	81.4	804	1	268	33.16	802.2	1.2	268.033	34.5042	9.71154e-06	33.2601	1.00425	0.315261	0.975757	1	4	8.6	9	4	4	0.0463504	snap_masked-Fvb6-3-processed-gene-101.27-mRNA-1	0	2577	3	7.4	8	3	4	0.0444411	snap_masked-Fvb6-3-processed-gene-101.27-mRNA-1	0	2577	3	8	8	3	6	0.0723304	snap_masked-Fvb6-3-processed-gene-101.27-mRNA-1	0	2577	3.33333	8	8.33333	2
maker-Fvb1-4-snap-gene-77.48-mRNA-1	561	4	189.667	114.8	561	4	189.667	29.45	576.3	3.1	195.067	31.6387	7.04988e-06	30.4531	1.02677	0.304528	0.975757	1	0	4.8	5	0	0	0	maker-Fvb1-4-snap-gene-77.48-mRNA-1	0	1691	4	8.3	9	4	4	0.067726	maker-Fvb1-4-snap-gene-77.48-mRNA-1	0	1691	1	6	6	1	1	0.0183713	maker-Fvb1-4-snap-gene-77.48-mRNA-1	0	1691	1.66667	6.36667	6.66667	0
maker-Fvb4-2-augustus-gene-238.37-mRNA-1	755	4	251.667	59.0769	755	4	251.667	27.9643	775.5	3.8	258.9	29.7667	9.35699e-06	28.6469	1.00999	0.3125	0.975757	1	0	4.8	5	0	0	0	maker-Fvb4-2-augustus-gene-238.37-mRNA-1	0	967	5	9.2	10	5	5	0.148041	maker-Fvb4-2-augustus-gene-238.37-mRNA-1	0	967	8	13	13	8	8	0.257009	maker-Fvb4-2-augustus-gene-238.37-mRNA-1	0	967	4.33333	9	9.33333	4
maker-Fvb6-2-augustus-gene-206.40-mRNA-1	358	2	122.667	31.6667	358	2	122.667	14.6296	368.2	0.8	126.467	15.7054	4.56722e-06	15.1199	1.04909	0.294136	0.975757	1	3	7.6	8	3	4	0.0597822	maker-Fvb6-2-augustus-gene-206.40-mRNA-1	0	1998	5	9.2	10	5	5	0.0716496	maker-Fvb6-2-augustus-gene-206.40-mRNA-1	0	1998	4	9	9	4	5	0.0777425	maker-Fvb6-2-augustus-gene-206.40-mRNA-1	0	1998	4	8.6	9	3
maker-Fvb6-1-augustus-gene-150.26-mRNA-1	259	3	86	65.5	259	3	86	14.5789	266.3	2.8	88.6667	15.5355	3.2015e-06	14.9553	1.00419	0.315286	0.975757	1	0	4.8	5	0	0	0	maker-Fvb6-1-augustus-gene-150.26-mRNA-1	0	1543	1	5.5	6	1	1	0.0185555	maker-Fvb6-1-augustus-gene-150.26-mRNA-1	0	1543	3	8	8	3	3	0.0604004	maker-Fvb6-1-augustus-gene-150.26-mRNA-1	0	1543	1.33333	6.1	6.33333	0
maker-Fvb4-2-augustus-gene-238.35-mRNA-1	791	6	267	17.02	791	6	267	13.3231	812.6	3.9	275.467	14.329	9.94585e-06	13.7867	1.03328	0.301471	0.975757	1	21	24.8	26	21	31	1.90082	maker-Fvb4-2-augustus-gene-238.35-mRNA-1	0	487	18	21.2	23	18	47	2.76317	maker-Fvb4-2-augustus-gene-238.35-mRNA-1	0	487	11	16	16	11	26	1.65855	maker-Fvb4-2-augustus-gene-238.35-mRNA-1	0	487	16.6667	20.6667	21.6667	15
maker-Fvb1-3-snap-gene-87.49-mRNA-1	2485	60	833.667	14.0942	2485	60	833.667	13.1408	2551	54.1	859.233	14.0715	3.10046e-05	13.5515	1.03648	0.299977	0.975757	1	29	32.5	34	29	31	0.31095	maker-Fvb1-3-snap-gene-87.49-mRNA-1	0	2977	89	86.6	94	89	89	0.855954	maker-Fvb1-3-snap-gene-87.49-mRNA-1	0	2977	73	78.1	78	73	75	0.782648	maker-Fvb1-3-snap-gene-87.49-mRNA-1	0	2977	63.6667	65.7333	68.6667	20
maker-Fvb3-3-snap-gene-118.57-mRNA-1	217	5	80.3333	49.2	217	5	80.3333	13.05	223.3	4.5	82.7	13.9895	2.98821e-06	13.4734	1.18699	0.235233	0.975757	1	5	9.5	10	5	6	0.0890936	maker-Fvb3-3-snap-gene-118.57-mRNA-1	0	2011	0	4.6	5	0	0	0	maker-Fvb3-3-snap-gene-118.57-mRNA-1	0	2011	0	5	5	0	0	0	maker-Fvb3-3-snap-gene-118.57-mRNA-1	0	2011	1.66667	6.36667	6.66667	4
maker-Fvb6-1-augustus-gene-294.51-mRNA-1	1666	17	604.667	13.7746	1666	17	604.667	12.5541	1713.7	11.8	622.967	13.4593	2.24988e-05	12.9626	1.14682	0.251457	0.975757	1	39	42	44	39	77	1.03666	maker-Fvb6-1-augustus-gene-294.51-mRNA-1	0	2218	60	59.9	65	60	113	1.45867	maker-Fvb6-1-augustus-gene-294.51-mRNA-1	0	2218	43	48.1	48	43	97	1.35861	maker-Fvb6-1-augustus-gene-294.51-mRNA-1	0	2218	47.3333	50	52.3333	52
maker-Fvb6-2-snap-gene-10.56-mRNA-1	1278	10	469	13.5625	1278	10	469	12.0787	1274.3	8	472.133	12.6385	1.70733e-05	12.1902	1.1827	0.236927	0.975757	1	32	35.3	37	32	33	0.309103	maker-Fvb6-2-snap-gene-10.56-mRNA-1	0	3188	42	43.3	47	42	46	0.413123	maker-Fvb6-2-snap-gene-10.56-mRNA-1	0	3188	38	43.1	43	38	44	0.428764	maker-Fvb6-2-snap-gene-10.56-mRNA-1	0	3188	37.3333	40.5667	42.3333	22
maker-Fvb6-1-augustus-gene-287.51-mRNA-1	531	9	185	15.6053	531	9	185	11.4717	545	8	190.767	12.3103	6.88321e-06	11.8417	1.08878	0.27625	0.975757	1	17	21	22	17	41	0.551988	maker-Fvb6-1-augustus-gene-287.51-mRNA-1	0	2218	13	16.6	18	13	24	0.309805	maker-Fvb6-1-augustus-gene-287.51-mRNA-1	0	2218	8	13	13	8	16	0.2241	maker-Fvb6-1-augustus-gene-287.51-mRNA-1	0	2218	12.6667	16.8667	17.6667	6
augustus_masked-Fvb5-3-processed-gene-265.5-mRNA-1	566	24	252.333	14.0517	566	24	252.333	11.3699	581.9	23.5	258.333	11.9929	9.32569e-06	11.5593	1.53387	0.125062	0.778938	1	5	9.5	10	5	5	0.195171	augustus_masked-Fvb5-3-processed-gene-265.5-mRNA-1	0	765	21	23.9	26	21	21	0.785954	augustus_masked-Fvb5-3-processed-gene-265.5-mRNA-1	0	765	32	37.1	37	32	32	1.29949	augustus_masked-Fvb5-3-processed-gene-265.5-mRNA-1	0	765	19.3333	23.5	24.3333	8
maker-Fvb4-2-augustus-gene-80.58-mRNA-1	4610	236	2648	11.4389	4610	236	2648	11.2371	4731.4	213.6	2699.8	11.8892	9.74784e-05	11.4641	1.86187	0.0626216	0.598996	1	109	108.8	114	109	120	1.06173	maker-Fvb4-2-augustus-gene-80.58-mRNA-1	0	3375	345	322.4	350	345	376	3.18973	maker-Fvb4-2-augustus-gene-80.58-mRNA-1	0	3375	307	312.6	312	307	340	3.1296	maker-Fvb4-2-augustus-gene-80.58-mRNA-1	0	3375	253.667	247.933	258.667	97
maker-Fvb4-4-augustus-gene-45.47-mRNA-1	3762	139	1226.67	10.2231	3762	139	1226.67	9.88889	3861.8	141.6	1266.37	10.5407	4.56503e-05	10.1547	1.00489	0.314949	0.975757	1	44	46.8	49	44	45	0.616119	maker-Fvb4-4-augustus-gene-45.47-mRNA-1	0	2181	172	163	177	172	200	2.62551	maker-Fvb4-4-augustus-gene-45.47-mRNA-1	0	2181	183	188.4	188	183	230	3.27609	maker-Fvb4-4-augustus-gene-45.47-mRNA-1	0	2181	133	132.733	138	39
maker-Fvb2-1-augustus-gene-83.31-mRNA-1	552	10	174.333	11.8958	552	10	174.333	9.30159	566.6	8.3	180.367	9.9438	6.50146e-06	9.57166	0.9525	0.340843	0.975757	1	13	17.2	18	13	23	0.575216	maker-Fvb2-1-augustus-gene-83.31-mRNA-1	0	1194	17	20.3	22	17	22	0.527543	maker-Fvb2-1-augustus-gene-83.31-mRNA-1	0	1194	18	23	23	18	22	0.572404	maker-Fvb2-1-augustus-gene-83.31-mRNA-1	0	1194	16	20.1667	21	6
maker-Fvb6-1-augustus-gene-273.47-mRNA-1	144	1	55	34	144	1	55	9.25	148.2	0.4	56.6667	9.85417	2.04562e-06	9.50093	1.24702	0.212388	0.94575	1	0	4.8	5	0	0	0	maker-Fvb6-1-augustus-gene-273.47-mRNA-1	0	1246	3	7.4	8	3	3	0.0689354	maker-Fvb6-1-augustus-gene-273.47-mRNA-1	0	1246	2	7	7	2	2	0.049865	maker-Fvb6-1-augustus-gene-273.47-mRNA-1	0	1246	1.66667	6.4	6.66667	2
augustus_masked-Fvb1-4-processed-gene-37.5-mRNA-1	104	5	61	23.875	104	5	61	8.95652	106.9	5.8	62.4667	9.59633	2.25914e-06	9.26695	2.11273	0.0346235	0.472937	1	2	6.7	7	2	2	0.0434661	augustus_masked-Fvb1-4-processed-gene-37.5-mRNA-1	0	1374	6	10.1	11	6	6	0.125027	augustus_masked-Fvb1-4-processed-gene-37.5-mRNA-1	0	1374	0	5	5	0	0	0	augustus_masked-Fvb1-4-processed-gene-37.5-mRNA-1	0	1374	2.66667	7.26667	7.66667	7
augustus_masked-Fvb3-4-processed-gene-179.6-mRNA-1	142	4	81	13.15	142	4	81	7.94286	141.7	4.2	82.7667	8.47892	2.99112e-06	8.17993	2.07358	0.0381186	0.493845	1	12	16.2	17	12	12	1.31258	augustus_masked-Fvb3-4-processed-gene-179.6-mRNA-1	0	273	8	12	13	8	8	0.839009	augustus_masked-Fvb3-4-processed-gene-179.6-mRNA-1	0	273	0	5	5	0	0	0	augustus_masked-Fvb3-4-processed-gene-179.6-mRNA-1	0	273	6.66667	11.0667	11.6667	10
maker-Fvb4-1-augustus-gene-154.33-mRNA-1	1518	48	497	8.2029	1518	48	497	7.71622	1557.9	42.6	514.633	8.26199	1.8541e-05	7.9596	1.00757	0.31366	0.975757	1	42	44.9	47	42	53	0.718404	maker-Fvb4-1-augustus-gene-154.33-mRNA-1	0	2203	90	87.5	95	90	131	1.70254	maker-Fvb4-1-augustus-gene-154.33-mRNA-1	0	2203	75	80.2	80	75	110	1.55118	maker-Fvb4-1-augustus-gene-154.33-mRNA-1	0	2203	69	70.8667	74	38
snap_masked-Fvb4-3-processed-gene-303.22-mRNA-1	3620	145	2079	7.86894	3620	145	2079	7.75731	3713.9	126.1	2125.9	8.20888	7.6661e-05	7.91404	1.85656	0.0633735	0.600864	1	216	211	221	216	216	3.2543	snap_masked-Fvb4-3-processed-gene-303.22-mRNA-1	0	1982	361	337.1	366	361	361	5.21486	snap_masked-Fvb4-3-processed-gene-303.22-mRNA-1	0	1982	331	336.6	336	331	331	5.1881	snap_masked-Fvb4-3-processed-gene-303.22-mRNA-1	0	1982	302.667	294.9	307.667	157
maker-Fvb3-2-augustus-gene-19.46-mRNA-1	168	2	73	12.5263	168	2	73	7.44118	173.1	1.5	75.1667	7.91718	2.71196e-06	7.63803	1.50625	0.132004	0.794773	1	3	7.6	8	3	3	0.0418615	maker-Fvb3-2-augustus-gene-19.46-mRNA-1	0	2140	8	12	13	8	12	0.160549	maker-Fvb3-2-augustus-gene-19.46-mRNA-1	0	2140	8	13	13	8	8	0.116134	maker-Fvb3-2-augustus-gene-19.46-mRNA-1	0	2140	6.33333	10.8667	11.3333	6
maker-Fvb4-3-snap-gene-302.53-mRNA-1	1351	31	428.667	7.84043	1351	31	428.667	7.33498	1390	23.6	444.033	7.80337	1.59921e-05	7.51787	0.962415	0.335841	0.975757	1	35	38.2	40	35	35	1.14473	maker-Fvb4-3-snap-gene-302.53-mRNA-1	0	913	66	65.4	71	66	66	2.06972	maker-Fvb4-3-snap-gene-302.53-mRNA-1	0	913	87	92.2	92	87	87	2.96028	maker-Fvb4-3-snap-gene-302.53-mRNA-1	0	913	62.6667	65.2667	67.6667	35
maker-Fvb1-3-augustus-gene-17.54-mRNA-1	344	2	112.333	9.425	344	2	112.333	7.12727	352.9	2	116.6	7.66286	4.2014e-06	7.38298	0.991483	0.32145	0.975757	1	12	16.2	17	12	12	0.382836	maker-Fvb1-3-augustus-gene-17.54-mRNA-1	0	936	17	20.3	22	17	17	0.520011	maker-Fvb1-3-augustus-gene-17.54-mRNA-1	0	936	11	16	16	11	11	0.365091	maker-Fvb1-3-augustus-gene-17.54-mRNA-1	0	936	13.3333	17.5	18.3333	10
augustus_masked-Fvb5-1-processed-gene-100.2-mRNA-1	612	23	219.333	8.07527	612	23	219.333	7.09259	631.6	25.3	227.3	7.58205	8.20369e-06	7.31155	1.14358	0.2528	0.975757	1	42	44.9	47	42	59	1.21087	augustus_masked-Fvb5-1-processed-gene-100.2-mRNA-1	0	1455	25	27.6	30	25	31	0.610012	augustus_masked-Fvb5-1-processed-gene-100.2-mRNA-1	0	1455	26	31.1	31	26	32	0.683237	augustus_masked-Fvb5-1-processed-gene-100.2-mRNA-1	0	1455	31	34.5333	36	49
augustus_masked-Fvb3-4-processed-gene-154.2-mRNA-1	3865	433	2506	7.08745	3865	433	2506	7.0144	3974.6	422.9	2567.13	7.44037	9.27087e-05	7.17181	2.17903	0.0293296	0.442077	1	710	682.6	715	710	744	14.6067	augustus_masked-Fvb3-4-processed-gene-154.2-mRNA-1	0	1521	277	259.7	282	277	282	5.30835	augustus_masked-Fvb3-4-processed-gene-154.2-mRNA-1	0	1521	248	253.5	253	248	252	5.14702	augustus_masked-Fvb3-4-processed-gene-154.2-mRNA-1	0	1521	411.667	398.6	416.667	587
maker-Fvb5-1-augustus-gene-4.52-mRNA-1	266	12	101.333	9.21622	266	12	101.333	6.84615	274.3	11.9	105.133	7.29541	3.80671e-06	7.05645	1.29593	0.194999	0.916905	1	17	21	22	17	17	0.476211	maker-Fvb5-1-augustus-gene-4.52-mRNA-1	0	1066	6	10.1	11	6	6	0.161151	maker-Fvb5-1-augustus-gene-4.52-mRNA-1	0	1066	14	19	19	14	14	0.407995	maker-Fvb5-1-augustus-gene-4.52-mRNA-1	0	1066	12.3333	16.7	17.3333	43
maker-Fvb6-3-augustus-gene-105.39-mRNA-1	135	3	79.6667	10.1923	135	3	79.6667	6.82927	138.5	3.9	81.4667	7.18734	2.93609e-06	6.92638	1.84985	0.064335	0.605572	1	9	13.4	14	9	9	0.229505	maker-Fvb6-3-augustus-gene-105.39-mRNA-1	0	1171	7	11.1	12	7	7	0.171151	maker-Fvb6-3-augustus-gene-105.39-mRNA-1	0	1171	10	15	15	10	10	0.265294	maker-Fvb6-3-augustus-gene-105.39-mRNA-1	0	1171	8.66667	13.1667	13.6667	2
augustus_masked-Fvb2-1-processed-gene-29.0-mRNA-1	1323	180	724.333	6.98623	1323	180	724.333	6.74868	1358.1	165.1	741.333	7.15385	2.66945e-05	6.90189	1.7231	0.0848713	0.670527	1	16	20	21	16	16	0.626185	augustus_masked-Fvb2-1-processed-gene-29.0-mRNA-1	0	763	196	185.1	201	196	196	7.3548	augustus_masked-Fvb2-1-processed-gene-29.0-mRNA-1	0	763	151	156.3	156	151	151	6.14804	augustus_masked-Fvb2-1-processed-gene-29.0-mRNA-1	0	763	121	120.467	126	13
maker-Fvb3-1-augustus-gene-29.31-mRNA-1	582	35	180.333	7.67901	582	35	180.333	6.63542	598	34.6	187.167	7.14333	6.73314e-06	6.88595	0.960974	0.336565	0.975757	1	1	5.7	6	1	3	0.056095	maker-Fvb3-1-augustus-gene-29.31-mRNA-1	0	1597	51	51.6	56	51	68	1.21911	maker-Fvb3-1-augustus-gene-29.31-mRNA-1	0	1597	29	34.1	34	29	40	0.778107	maker-Fvb3-1-augustus-gene-29.31-mRNA-1	0	1597	27	30.4667	32	2
augustus_masked-Fvb3-2-processed-gene-158.10-mRNA-1	3046	341	1870	6.71865	3046	341	1870	6.63253	3039.6	358.1	1916.57	7.04595	6.92545e-05	6.79694	2.29477	0.0217463	0.391814	1	576	554.7	581	576	644	12.569	augustus_masked-Fvb3-2-processed-gene-158.10-mRNA-1	0	1530	235	221	240	235	262	4.90286	augustus_masked-Fvb3-2-processed-gene-158.10-mRNA-1	0	1530	170	175.3	175	170	188	3.81725	augustus_masked-Fvb3-2-processed-gene-158.10-mRNA-1	0	1530	327	317	332	549
maker-Fvb6-3-augustus-gene-54.36-mRNA-1	132	7	82	9.48276	132	7	82	6.59091	132.4	6	83.9	6.95035	3.028e-06	6.70434	2.0596	0.039437	0.497795	1	16	20	21	16	16	0.213199	maker-Fvb6-3-augustus-gene-54.36-mRNA-1	0	2241	4	8.3	9	4	4	0.0511043	maker-Fvb6-3-augustus-gene-54.36-mRNA-1	0	2241	9	14	14	9	9	0.124763	maker-Fvb6-3-augustus-gene-54.36-mRNA-1	0	2241	9.66667	14.1	14.6667	11
maker-Fvb4-2-augustus-gene-160.31-mRNA-1	1059	23	666.333	6.81105	1059	23	666.333	6.56825	1085.6	26	682.2	6.94423	2.45954e-05	6.69688	1.94279	0.0520421	0.553649	1	100	100.2	105	100	128	1.90066	maker-Fvb4-2-augustus-gene-160.31-mRNA-1	0	2011	123	117.9	128	123	175	2.49153	maker-Fvb4-2-augustus-gene-160.31-mRNA-1	0	2011	121	126.2	126	121	169	2.61071	maker-Fvb4-2-augustus-gene-160.31-mRNA-1	0	2011	114.667	114.767	119.667	87
maker-Fvb1-1-augustus-gene-258.61-mRNA-1	302	4	97.3333	8.3	302	4	97.3333	6.30909	310.4	3.1	101.3	6.78857	3.65231e-06	6.54856	0.997487	0.318528	0.975757	1	12	16.2	17	12	12	0.483582	maker-Fvb1-1-augustus-gene-258.61-mRNA-1	0	741	16	19.3	21	16	16	0.618217	maker-Fvb1-1-augustus-gene-258.61-mRNA-1	0	741	12	17	17	12	13	0.545016	maker-Fvb1-1-augustus-gene-258.61-mRNA-1	0	741	13.3333	17.5	18.3333	18
augustus_masked-Fvb2-3-processed-gene-180.0-mRNA-1	675	24	241.333	7.03333	675	24	241.333	6.36296	696.9	29.1	250.4	6.77846	9.03733e-06	6.54288	1.14564	0.251945	0.975757	1	43	45.8	48	43	45	0.923543	augustus_masked-Fvb2-3-processed-gene-180.0-mRNA-1	0	1455	32	34.1	37	32	37	0.728078	augustus_masked-Fvb2-3-processed-gene-180.0-mRNA-1	0	1455	45	50.1	50	45	50	1.06756	augustus_masked-Fvb2-3-processed-gene-180.0-mRNA-1	0	1455	40	43.3333	45	67
maker-Fvb5-1-augustus-gene-290.50-mRNA-1	19198	357	10472.3	6.38885	19198	357	10472.3	6.37502	19094.8	269.2	10698.1	6.731	0.000385674	6.49276	1.86606	0.0620329	0.596933	1	1767	1691.6	1772	1767	1770	8.36965	maker-Fvb5-1-augustus-gene-290.50-mRNA-1	0	6315	2124	1960.8	2129	2124	2129	9.65254	maker-Fvb5-1-augustus-gene-290.50-mRNA-1	0	6315	1939	1947.7	1944	1939	1940	9.54361	maker-Fvb5-1-augustus-gene-290.50-mRNA-1	0	6315	1943.33	1866.7	1948.33	1409
maker-Fvb4-1-snap-gene-95.48-mRNA-1	84	2	33.6667	26.25	84	2	33.6667	6.31579	86.8	2.7	34.8333	6.71038	1.25669e-06	6.47574	1.35994	0.17385	0.879993	1	1	5.7	6	1	1	0.0610659	maker-Fvb4-1-snap-gene-95.48-mRNA-1	0	489	0	4.6	5	0	0	0	maker-Fvb4-1-snap-gene-95.48-mRNA-1	0	489	3	8	8	3	3	0.190588	maker-Fvb4-1-snap-gene-95.48-mRNA-1	0	489	1.33333	6.1	6.33333	3
snap_masked-Fvb4-4-processed-gene-76.24-mRNA-1	6146	297	3292	6.36739	6146	297	3292	6.32399	6303	258.5	3379.23	6.70431	0.00012175	6.46631	1.80886	0.070473	0.625794	1	442	426.7	447	442	444	8.26582	snap_masked-Fvb4-4-processed-gene-76.24-mRNA-1	0	1604	739	685.2	744	739	743	13.2625	snap_masked-Fvb4-4-processed-gene-76.24-mRNA-1	0	1604	659	665.3	664	659	666	12.8989	snap_masked-Fvb4-4-processed-gene-76.24-mRNA-1	0	1604	613.333	592.4	618.333	392
maker-Fvb4-3-augustus-gene-268.27-mRNA-1	3097	337	1766.33	6.40163	3097	337	1766.33	6.32028	3189.4	293.4	1809.57	6.69464	6.51732e-05	6.45947	1.79684	0.072361	0.631666	1	127	126	132	127	144	0.959611	maker-Fvb4-3-augustus-gene-268.27-mRNA-1	0	4481	468	435.6	473	468	504	3.22029	maker-Fvb4-3-augustus-gene-268.27-mRNA-1	0	4481	386	391.7	391	386	419	2.90485	maker-Fvb4-3-augustus-gene-268.27-mRNA-1	0	4481	327	317.767	332	131
augustus_masked-Fvb6-1-processed-gene-298.15-mRNA-1	307	6	158.667	7.26316	307	6	158.667	6.23077	315.7	1.7	163.4	6.66705	5.8928e-06	6.43165	1.86339	0.0624071	0.598155	1	30	33.4	35	30	49	1.51942	augustus_masked-Fvb6-1-processed-gene-298.15-mRNA-1	0	963	32	34.1	37	32	40	1.18925	augustus_masked-Fvb6-1-processed-gene-298.15-mRNA-1	0	963	14	19	19	14	33	1.06456	augustus_masked-Fvb6-1-processed-gene-298.15-mRNA-1	0	963	25.3333	28.8333	30.3333	26
maker-Fvb5-1-snap-gene-9.61-mRNA-1	1396	34	879.333	6.41684	1396	34	879.333	6.25498	1431.3	25.5	901.567	6.63244	3.25031e-05	6.39751	1.97136	0.0486822	0.539765	1	151	148.9	156	151	151	2.88486	maker-Fvb5-1-snap-gene-9.61-mRNA-1	0	1563	185	175	190	185	185	3.38885	maker-Fvb5-1-snap-gene-9.61-mRNA-1	0	1563	151	156.3	156	151	151	3.00125	maker-Fvb5-1-snap-gene-9.61-mRNA-1	0	1563	162.333	160.067	167.333	138
maker-Fvb4-2-snap-gene-8.66-mRNA-1	351	6	134.667	7.4127	351	6	134.667	6.17949	362.9	7.2	139.267	6.56325	5.01744e-06	6.32796	1.2454	0.212985	0.946983	1	19	22.9	24	19	20	0.276109	maker-Fvb4-2-snap-gene-8.66-mRNA-1	0	2163	19	22.1	24	19	19	0.251499	maker-Fvb4-2-snap-gene-8.66-mRNA-1	0	2163	25	30.1	30	25	25	0.359061	maker-Fvb4-2-snap-gene-8.66-mRNA-1	0	2163	21	25.0333	26	19
augustus_masked-Fvb7-4-processed-gene-26.3-mRNA-1	3530	370	1925	6.26436	3530	370	1925	6.19335	3622.2	335.6	1973.23	6.56154	7.10369e-05	6.32933	1.75227	0.0797273	0.655521	1	149	147	154	149	155	6.65013	augustus_masked-Fvb7-4-processed-gene-26.3-mRNA-1	0	696	519	482.6	524	519	538	22.1316	augustus_masked-Fvb7-4-processed-gene-26.3-mRNA-1	0	696	429	434.8	434	429	443	19.7733	augustus_masked-Fvb7-4-processed-gene-26.3-mRNA-1	0	696	365.667	354.8	370.667	115
maker-Fvb6-1-augustus-gene-18.55-mRNA-1	266	24	154.667	7.27027	266	24	154.667	6.21348	273	24.8	158.167	6.5303	5.69408e-06	6.29621	1.76766	0.0771185	0.648299	1	11	15.3	16	11	11	0.17622	maker-Fvb6-1-augustus-gene-18.55-mRNA-1	0	1864	28	30.4	33	28	34	0.522243	maker-Fvb6-1-augustus-gene-18.55-mRNA-1	0	1864	35	40.1	40	35	39	0.649984	maker-Fvb6-1-augustus-gene-18.55-mRNA-1	0	1864	24.6667	28.6	29.6667	4
maker-Fvb5-4-snap-gene-8.67-mRNA-1	246	19	109.667	7.85417	246	19	109.667	6.22222	252.3	19.7	112.633	6.52124	4.05464e-06	6.28525	1.53369	0.125105	0.778938	1	9	13.4	14	9	11	0.22716	maker-Fvb5-4-snap-gene-8.67-mRNA-1	0	1446	11	14.7	16	11	12	0.237603	maker-Fvb5-4-snap-gene-8.67-mRNA-1	0	1446	28	33.1	33	28	33	0.708973	maker-Fvb5-4-snap-gene-8.67-mRNA-1	0	1446	16	20.4	21	5
augustus_masked-Fvb2-3-processed-gene-187.16-mRNA-1	3209	433	1643	6.21036	3209	433	1643	6.12903	3293.6	396.4	1685.6	6.5043	6.06581e-05	6.27504	1.68011	0.0929366	0.694053	1	66	67.8	71	66	70	2.54293	augustus_masked-Fvb2-3-processed-gene-187.16-mRNA-1	0	822	499	464.2	504	499	518	18.0425	augustus_masked-Fvb2-3-processed-gene-187.16-mRNA-1	0	822	381	386.7	386	381	403	15.2306	augustus_masked-Fvb2-3-processed-gene-187.16-mRNA-1	0	822	315.333	306.233	320.333	59
maker-Fvb2-3-augustus-gene-33.39-mRNA-1	259	4	93.3333	8.17949	259	4	93.3333	6.18519	259.7	4.6	94.6333	6.47013	3.4271e-06	6.26364	1.17104	0.241582	0.975757	1	15	19.1	20	15	15	0.336528	maker-Fvb2-3-augustus-gene-33.39-mRNA-1	0	1331	10	13.8	15	10	10	0.21511	maker-Fvb2-3-augustus-gene-33.39-mRNA-1	0	1331	14	19	19	14	14	0.326764	maker-Fvb2-3-augustus-gene-33.39-mRNA-1	0	1331	13	17.3	18	32
augustus_masked-Fvb5-3-processed-gene-265.4-mRNA-1	188	14	101.333	7.6087	188	14	101.333	5.98361	193.3	11.3	104.233	6.40069	3.75477e-06	6.17115	1.81845	0.0689959	0.620842	1	17	21	22	17	17	0.617568	augustus_masked-Fvb5-3-processed-gene-265.4-mRNA-1	0	822	22	24.9	27	22	22	0.766285	augustus_masked-Fvb5-3-processed-gene-265.4-mRNA-1	0	822	7	12	12	7	7	0.264552	augustus_masked-Fvb5-3-processed-gene-265.4-mRNA-1	0	822	15.3333	19.3	20.3333	8
maker-Fvb6-2-augustus-gene-196.38-mRNA-1	104	1	36.6667	16.7143	104	1	36.6667	6	107.1	1.6	38.0333	6.38208	1.37087e-06	6.15984	1.13392	0.256827	0.975757	1	0	4.8	5	0	0	0	maker-Fvb6-2-augustus-gene-196.38-mRNA-1	0	1151	3	7.4	8	3	3	0.0746252	maker-Fvb6-2-augustus-gene-196.38-mRNA-1	0	1151	4	9	9	4	4	0.107961	maker-Fvb6-2-augustus-gene-196.38-mRNA-1	0	1151	2.33333	7.06667	7.33333	3
maker-Fvb3-1-augustus-gene-290.37-mRNA-1	974	45	607.333	6.08939	974	45	607.333	5.88472	1002.4	46.9	623.733	6.24586	2.24936e-05	6.02542	2.0718	0.0382842	0.494552	1	157	154.7	162	157	161	5.34184	maker-Fvb3-1-augustus-gene-290.37-mRNA-1	0	900	112	107.8	117	112	113	3.5948	maker-Fvb3-1-augustus-gene-290.37-mRNA-1	0	900	89	94.2	94	89	92	3.17563	maker-Fvb3-1-augustus-gene-290.37-mRNA-1	0	900	119.333	118.9	124.333	132
maker-Fvb6-3-snap-gene-348.55-mRNA-1	138	2	48.3333	10.6667	138	2	48.3333	5.83333	141.6	2.4	50.1333	6.22222	1.8039e-06	5.99548	1.12344	0.261249	0.975757	1	4	8.6	9	4	4	0.0948728	maker-Fvb6-3-snap-gene-348.55-mRNA-1	0	1259	5	9.2	10	5	5	0.113706	maker-Fvb6-3-snap-gene-348.55-mRNA-1	0	1259	6	11	11	6	6	0.14805	maker-Fvb6-3-snap-gene-348.55-mRNA-1	0	1259	5	9.6	10	1
augustus_masked-Fvb7-2-processed-gene-150.3-mRNA-1	1037	39	597.333	6.07649	1037	39	597.333	5.86957	1034.6	55.6	612.067	6.21648	2.20913e-05	6.00251	2.11048	0.0348169	0.474598	1	145	143.2	150	145	154	6.41371	augustus_masked-Fvb7-2-processed-gene-150.3-mRNA-1	0	717	114	109.6	119	114	119	4.7519	augustus_masked-Fvb7-2-processed-gene-150.3-mRNA-1	0	717	94	99.2	99	94	98	4.24611	augustus_masked-Fvb7-2-processed-gene-150.3-mRNA-1	0	717	117.667	117.333	122.667	153
augustus_masked-Fvb3-1-processed-gene-131.6-mRNA-1	1705	224	1014.33	5.91599	1705	224	1014.33	5.79968	1701.3	249.6	1041.6	6.16155	3.76352e-05	5.9484	2.37367	0.0176124	0.356877	1	369	357	374	369	675	13.252	augustus_masked-Fvb3-1-processed-gene-131.6-mRNA-1	0	1521	145	138.2	150	145	247	4.64951	augustus_masked-Fvb3-1-processed-gene-131.6-mRNA-1	0	1521	105	110.2	110	105	178	3.63559	augustus_masked-Fvb3-1-processed-gene-131.6-mRNA-1	0	1521	206.333	201.8	211.333	366
maker-Fvb1-3-augustus-gene-42.55-mRNA-1	157	1	50.6667	9.94118	157	1	50.6667	5.75	161.4	2.3	52.7333	6.15309	1.89907e-06	5.93107	0.987307	0.323492	0.975757	1	7	11.5	12	7	7	0.1471	maker-Fvb1-3-augustus-gene-42.55-mRNA-1	0	1421	5	9.2	10	5	7	0.14104	maker-Fvb1-3-augustus-gene-42.55-mRNA-1	0	1421	5	10	10	5	5	0.10931	maker-Fvb1-3-augustus-gene-42.55-mRNA-1	0	1421	5.66667	10.2333	10.6667	6
maker-Fvb1-2-snap-gene-38.64-mRNA-1	238	7	73	8.06452	238	7	73	5.76087	244.6	5.9	75.8667	6.12613	2.72801e-06	5.89822	0.926231	0.354326	0.975757	1	11	15.3	16	11	11	0.496183	maker-Fvb1-2-snap-gene-38.64-mRNA-1	0	662	7	11.1	12	7	7	0.302747	maker-Fvb1-2-snap-gene-38.64-mRNA-1	0	662	13	18	18	13	13	0.610056	maker-Fvb1-2-snap-gene-38.64-mRNA-1	0	662	10.3333	14.8	15.3333	4
maker-Fvb6-2-snap-gene-8.47-mRNA-1	624	19	413.333	6.08197	624	19	413.333	5.78764	649.5	23.5	424.267	6.12193	1.53052e-05	5.9105	2.12893	0.0332597	0.464499	1	86	86.9	91	86	90	1.53748	maker-Fvb6-2-snap-gene-8.47-mRNA-1	0	1748	79	77.4	84	79	86	1.40863	maker-Fvb6-2-snap-gene-8.47-mRNA-1	0	1748	79	84.2	84	79	86	1.52841	maker-Fvb6-2-snap-gene-8.47-mRNA-1	0	1748	81.3333	82.8333	86.3333	98
maker-Fvb1-1-snap-gene-199.61-mRNA-1	1137	43	378.333	5.97807	1137	43	378.333	5.67078	1170.8	31.1	393.433	6.08093	1.41634e-05	5.8665	1.05111	0.293206	0.975757	1	42	44.9	47	42	44	0.354723	maker-Fvb1-1-snap-gene-199.61-mRNA-1	0	3704	106	102.2	111	106	110	0.850278	maker-Fvb1-1-snap-gene-199.61-mRNA-1	0	3704	80	85.2	85	80	84	0.704519	maker-Fvb1-1-snap-gene-199.61-mRNA-1	0	3704	76	77.4333	81	63
maker-Fvb7-4-augustus-gene-134.34-mRNA-1	561	28	271.333	6.0559	561	28	271.333	5.625	579.3	21.7	280.1	6.00775	1.00932e-05	5.7987	1.71637	0.0860938	0.674027	1	41	43.9	46	41	64	0.859702	maker-Fvb7-4-augustus-gene-134.34-mRNA-1	0	2223	74	72.8	79	74	140	1.80313	maker-Fvb7-4-augustus-gene-134.34-mRNA-1	0	2223	46	51.1	51	46	84	1.17388	maker-Fvb7-4-augustus-gene-134.34-mRNA-1	0	2223	53.6667	55.9333	58.6667	51
maker-Fvb7-2-augustus-gene-99.51-mRNA-1	542	15	276.333	6.11728	542	15	276.333	5.68362	561.2	9.5	284.3	6.00235	1.02421e-05	5.78831	1.79929	0.0719726	0.630618	1	64	65.9	69	64	119	1.59492	maker-Fvb7-2-augustus-gene-99.51-mRNA-1	0	2228	39	40.5	44	39	76	0.976647	maker-Fvb7-2-augustus-gene-99.51-mRNA-1	0	2228	59	64.1	64	59	113	1.57561	maker-Fvb7-2-augustus-gene-99.51-mRNA-1	0	2228	54	56.8333	59	49
augustus_masked-Fvb5-3-processed-gene-219.6-mRNA-1	2070	71	1095.67	5.66903	2070	71	1095.67	5.57163	2134.2	45.9	1128.33	5.92006	4.06423e-05	5.71171	1.82438	0.0680952	0.618144	1	203	198.6	208	203	217	3.58005	augustus_masked-Fvb5-3-processed-gene-219.6-mRNA-1	0	1810	274	257	279	274	287	4.53986	augustus_masked-Fvb5-3-processed-gene-219.6-mRNA-1	0	1810	227	232.4	232	227	249	4.27371	augustus_masked-Fvb5-3-processed-gene-219.6-mRNA-1	0	1810	234.667	229.333	239.667	197
maker-Fvb3-1-snap-gene-221.53-mRNA-1	95	15	43	10.2143	95	15	43	5.44828	98.3	15	44.8333	5.8556	1.62831e-06	5.68417	1.76071	0.0782876	0.651812	1	10	14.3	15	10	10	0.575361	maker-Fvb3-1-snap-gene-221.53-mRNA-1	0	519	2	6.4	7	2	2	0.110332	maker-Fvb3-1-snap-gene-221.53-mRNA-1	0	519	2	7	7	2	2	0.119715	maker-Fvb3-1-snap-gene-221.53-mRNA-1	0	519	4.66667	9.23333	9.66667	29
maker-Fvb2-4-snap-gene-262.82-mRNA-1	914	82	477.333	5.77333	914	82	477.333	5.54603	937.6	84.8	490.167	5.85153	1.76368e-05	5.6446	1.73835	0.082149	0.661494	1	50	52.5	55	50	89	0.84023	maker-Fvb2-4-snap-gene-262.82-mRNA-1	0	3163	118	113.3	123	118	208	1.8828	maker-Fvb2-4-snap-gene-262.82-mRNA-1	0	3163	132	137.3	137	132	246	2.41613	maker-Fvb2-4-snap-gene-262.82-mRNA-1	0	3163	100	101.033	105	44
maker-Fvb1-3-augustus-gene-9.43-mRNA-1	665	29	345.667	5.84579	665	29	345.667	5.52838	686.6	26.4	355.7	5.85045	1.28113e-05	5.64632	1.81195	0.0699947	0.624304	1	47	49.6	52	47	47	2.62823	maker-Fvb1-3-augustus-gene-9.43-mRNA-1	0	534	81	79.2	86	81	81	4.34293	maker-Fvb1-3-augustus-gene-9.43-mRNA-1	0	534	86	91.2	91	86	86	5.00312	maker-Fvb1-3-augustus-gene-9.43-mRNA-1	0	534	71.3333	73.3333	76.3333	57
maker-Fvb6-4-augustus-gene-312.41-mRNA-1	119	6	51.3333	9.10526	119	6	51.3333	5.52941	122.6	6.9	53	5.84756	1.9108e-06	5.64821	1.55976	0.118816	0.761685	1	1	5.7	6	1	1	0.0161937	maker-Fvb6-4-augustus-gene-312.41-mRNA-1	0	1844	6	10.1	11	6	6	0.09316	maker-Fvb6-4-augustus-gene-312.41-mRNA-1	0	1844	12	17	17	12	12	0.202164	maker-Fvb6-4-augustus-gene-312.41-mRNA-1	0	1844	6.33333	10.9333	11.3333	8
maker-Fvb7-4-augustus-gene-33.50-mRNA-1	540	7	221.333	5.95522	540	7	221.333	5.45638	557.5	6.4	229.267	5.81653	8.25602e-06	5.60901	1.37424	0.169368	0.870457	1	50	52.5	55	50	56	0.744205	maker-Fvb7-4-augustus-gene-33.50-mRNA-1	0	2247	43	44.2	48	43	55	0.700808	maker-Fvb7-4-augustus-gene-33.50-mRNA-1	0	2247	41	46.1	46	41	45	0.622148	maker-Fvb7-4-augustus-gene-33.50-mRNA-1	0	2247	44.6667	47.6	49.6667	43
augustus_masked-Fvb7-3-processed-gene-6.4-mRNA-1	5085	663	2792	5.54476	5085	663	2792	5.50807	5233.7	645.3	2863.03	5.81236	0.000102976	5.60834	1.71843	0.0857191	0.673025	1	172	169	177	172	205	8.91055	augustus_masked-Fvb7-3-processed-gene-6.4-mRNA-1	0	687	841	779.2	846	841	998	41.5923	augustus_masked-Fvb7-3-processed-gene-6.4-mRNA-1	0	687	830	836.6	835	830	990	44.7675	augustus_masked-Fvb7-3-processed-gene-6.4-mRNA-1	0	687	614.333	594.933	619.333	178
maker-Fvb6-4-augustus-gene-93.31-mRNA-1	120	10	51	9.05263	120	10	51	5.5	123.7	9.7	52.6	5.81098	1.89248e-06	5.60349	1.45913	0.14453	0.82056	1	1	5.7	6	1	1	0.0269749	maker-Fvb6-4-augustus-gene-93.31-mRNA-1	0	1107	7	11.1	12	7	7	0.181046	maker-Fvb6-4-augustus-gene-93.31-mRNA-1	0	1107	11	16	16	11	11	0.308695	maker-Fvb6-4-augustus-gene-93.31-mRNA-1	0	1107	6.33333	10.9333	11.3333	1
maker-Fvb7-4-snap-gene-144.25-mRNA-1	358	10	219	5.90299	358	10	219	5.4094	357.1	11.2	224.767	5.7253	8.10141e-06	5.5253	2.03623	0.0417277	0.50916	1	53	55.4	58	53	55	1.17732	maker-Fvb7-4-snap-gene-144.25-mRNA-1	0	1395	43	44.2	48	43	43	0.882538	maker-Fvb7-4-snap-gene-144.25-mRNA-1	0	1395	38	43.1	43	38	39	0.868509	maker-Fvb7-4-snap-gene-144.25-mRNA-1	0	1395	44.6667	47.5667	49.6667	45
maker-Fvb6-2-augustus-gene-21.25-mRNA-1	18368	2561	10483.3	5.39799	18368	2561	10483.3	5.38878	18379.4	2265.9	10748.4	5.69419	0.000386608	5.49501	1.73873	0.0820817	0.661317	1	801	769.4	806	801	909	8.05216	maker-Fvb6-2-augustus-gene-21.25-mRNA-1	0	3371	3362	3101.1	3367	3362	3781	32.1135	maker-Fvb6-2-augustus-gene-21.25-mRNA-1	0	3371	2988	2998.7	2993	2988	3352	30.8908	maker-Fvb6-2-augustus-gene-21.25-mRNA-1	0	3371	2383.67	2289.73	2388.67	794
maker-Fvb5-3-augustus-gene-256.36-mRNA-1	1274	135	592	5.50761	1274	135	592	5.3423	1307.3	137.5	609.1	5.64962	2.1896e-05	5.44922	1.58423	0.113141	0.747207	1	43	45.8	48	43	46	0.706229	maker-Fvb5-3-augustus-gene-256.36-mRNA-1	0	1945	173	163.9	178	173	197	2.89992	maker-Fvb5-3-augustus-gene-256.36-mRNA-1	0	1945	178	183.3	183	178	192	3.06666	maker-Fvb5-3-augustus-gene-256.36-mRNA-1	0	1945	131.333	131	136.333	35
maker-Fvb1-2-augustus-gene-6.59-mRNA-1	328	16	153.667	6.01087	328	16	153.667	5.30841	338.5	14.9	158.467	5.62451	5.70368e-06	5.42643	1.63698	0.101635	0.718839	1	19	22.9	24	19	19	0.384392	maker-Fvb1-2-augustus-gene-6.59-mRNA-1	0	1476	36	37.8	41	36	36	0.698322	maker-Fvb1-2-augustus-gene-6.59-mRNA-1	0	1476	37	42.1	42	37	37	0.778753	maker-Fvb1-2-augustus-gene-6.59-mRNA-1	0	1476	30.6667	34.2667	35.6667	21
maker-Fvb3-2-augustus-gene-7.38-mRNA-1	604	97	362.333	5.49174	604	97	362.333	5.22957	621.1	106.7	373.967	5.57358	1.35076e-05	5.38275	2.4442	0.0145173	0.331993	1	152	149.9	157	152	152	3.97452	maker-Fvb3-2-augustus-gene-7.38-mRNA-1	0	1142	55	55.3	60	55	56	1.40398	maker-Fvb3-2-augustus-gene-7.38-mRNA-1	0	1142	35	40.1	40	35	35	0.952108	maker-Fvb3-2-augustus-gene-7.38-mRNA-1	0	1142	80.6667	81.7667	85.6667	150
maker-Fvb6-4-augustus-gene-325.48-mRNA-1	310	47	201.333	5.75591	310	47	201.333	5.25352	311.6	50.6	207.167	5.55979	7.48196e-06	5.37032	2.44924	0.0143159	0.330928	1	75	76.4	80	75	75	1.80758	maker-Fvb6-4-augustus-gene-325.48-mRNA-1	0	1239	23	25.8	28	23	23	0.531491	maker-Fvb6-4-augustus-gene-325.48-mRNA-1	0	1239	29	34.1	34	29	30	0.752201	maker-Fvb6-4-augustus-gene-325.48-mRNA-1	0	1239	42.3333	45.4333	47.3333	76
snap_masked-Fvb4-2-processed-gene-76.26-mRNA-1	2117	84	1091.67	5.28665	2117	84	1091.67	5.20411	2170.5	70.2	1124.53	5.52043	4.0462e-05	5.32484	1.76403	0.0777274	0.650106	1	208	203.3	213	208	208	3.30555	snap_masked-Fvb4-2-processed-gene-76.26-mRNA-1	0	1879	292	273.5	297	292	295	4.49505	snap_masked-Fvb4-2-processed-gene-76.26-mRNA-1	0	1879	264	269.5	269	264	266	4.39784	snap_masked-Fvb4-2-processed-gene-76.26-mRNA-1	0	1879	254.667	248.767	259.667	166
maker-Fvb1-4-augustus-gene-78.28-mRNA-1	80	5	30.3333	14	80	5	30.3333	5.13636	82.3	6.1	31.6	5.51429	1.14024e-06	5.32738	1.2703	0.203979	0.931943	1	4	8.6	9	4	4	0.0760795	maker-Fvb1-4-augustus-gene-78.28-mRNA-1	0	1570	2	6.4	7	2	2	0.0364729	maker-Fvb1-4-augustus-gene-78.28-mRNA-1	0	1570	1	6	6	1	1	0.0197872	maker-Fvb1-4-augustus-gene-78.28-mRNA-1	0	1570	2.33333	7	7.33333	7
augustus_masked-Fvb6-3-processed-gene-339.1-mRNA-1	126	3	68.3333	7.02941	126	3	68.3333	5.18367	129.2	2.5	70.3667	5.50107	2.533e-06	5.30559	1.82985	0.0672718	0.616518	1	13	17.2	18	13	13	1.40651	augustus_masked-Fvb6-3-processed-gene-339.1-mRNA-1	0	276	11	14.7	16	11	11	1.1411	augustus_masked-Fvb6-3-processed-gene-339.1-mRNA-1	0	276	10	15	15	10	10	1.12558	augustus_masked-Fvb6-3-processed-gene-339.1-mRNA-1	0	276	11.3333	15.6333	16.3333	7
maker-Fvb1-4-augustus-gene-91.42-mRNA-1	12150	1115	6445	5.206	12150	1115	6445	5.19232	12132.6	952.7	6603.8	5.48262	0.000237642	5.29212	1.78218	0.0747205	0.640158	1	862	827.7	867	862	876	6.61569	maker-Fvb1-4-augustus-gene-91.42-mRNA-1	0	3954	1977	1825.5	1982	1977	1999	14.4749	maker-Fvb1-4-augustus-gene-91.42-mRNA-1	0	3954	1758	1766.4	1763	1758	1791	14.0716	maker-Fvb1-4-augustus-gene-91.42-mRNA-1	0	3954	1532.33	1473.2	1537.33	830
augustus_masked-Fvb5-4-processed-gene-202.0-mRNA-1	290	17	159	5.77	290	17	159	5.14783	288.4	13	163.167	5.46217	5.87201e-06	5.26888	1.82503	0.0679965	0.61792	1	29	32.5	34	29	29	1.73891	augustus_masked-Fvb5-4-processed-gene-202.0-mRNA-1	0	498	44	45.1	49	44	45	2.58716	augustus_masked-Fvb5-4-processed-gene-202.0-mRNA-1	0	498	27	32.1	32	27	28	1.74668	augustus_masked-Fvb5-4-processed-gene-202.0-mRNA-1	0	498	33.3333	36.5667	38.3333	18
maker-Fvb1-2-augustus-gene-99.35-mRNA-1	295	32	96	6.14286	295	32	96	5.05634	303.4	28.1	100.067	5.46062	3.59629e-06	5.26903	1.05448	0.291664	0.975757	1	1	5.7	6	1	2	0.0358478	maker-Fvb1-2-augustus-gene-99.35-mRNA-1	0	1666	38	39.6	43	38	39	0.670238	maker-Fvb1-2-augustus-gene-99.35-mRNA-1	0	1666	17	22	22	17	19	0.354293	maker-Fvb1-2-augustus-gene-99.35-mRNA-1	0	1666	18.6667	22.4333	23.6667	6
snap_masked-Fvb3-3-processed-gene-28.38-mRNA-1	339	25	168.333	5.76415	339	25	168.333	5.17355	339.5	23.9	172.1	5.43176	6.1963e-06	5.24368	1.74238	0.0814426	0.659603	1	21	24.8	26	21	21	0.217587	snap_masked-Fvb3-3-processed-gene-28.38-mRNA-1	0	2882	38	39.6	43	38	38	0.37751	snap_masked-Fvb3-3-processed-gene-28.38-mRNA-1	0	2882	47	52.1	52	47	47	0.506627	snap_masked-Fvb3-3-processed-gene-28.38-mRNA-1	0	2882	35.3333	38.8333	40.3333	22
augustus_masked-Fvb5-1-processed-gene-251.21-mRNA-1	466	33	218	5.57343	466	33	218	5.13924	464.6	28.1	222.933	5.42621	8.02647e-06	5.23849	1.65467	0.0979916	0.708138	1	31	34.4	36	31	31	1.85883	augustus_masked-Fvb5-1-processed-gene-251.21-mRNA-1	0	498	64	63.6	69	64	68	3.90948	augustus_masked-Fvb5-1-processed-gene-251.21-mRNA-1	0	498	48	53.1	53	48	49	3.05669	augustus_masked-Fvb5-1-processed-gene-251.21-mRNA-1	0	498	47.6667	50.3667	52.6667	29
augustus_masked-Fvb2-3-processed-gene-188.4-mRNA-1	425	50	245.333	5.4878	425	50	245.333	5.11173	436	49.3	251.8	5.39697	9.05354e-06	5.20712	1.73996	0.0818654	0.660737	1	22	25.8	27	22	24	1.04776	augustus_masked-Fvb2-3-processed-gene-188.4-mRNA-1	0	684	72	70.9	77	72	86	3.59983	augustus_masked-Fvb2-3-processed-gene-188.4-mRNA-1	0	684	70	75.1	75	70	86	3.90595	augustus_masked-Fvb2-3-processed-gene-188.4-mRNA-1	0	684	54.6667	57.2667	59.6667	17
augustus_masked-Fvb4-3-processed-gene-308.10-mRNA-1	2085	208	991.333	5.17111	2085	208	991.333	5.08516	2148.4	176.3	1021.97	5.3943	3.67504e-05	5.20585	1.64492	0.0999858	0.714084	1	100	100.2	105	100	104	1.00212	augustus_masked-Fvb4-3-processed-gene-308.10-mRNA-1	0	3099	326	304.9	331	326	361	3.33522	augustus_masked-Fvb4-3-processed-gene-308.10-mRNA-1	0	3099	287	292.6	292	287	324	3.24794	augustus_masked-Fvb4-3-processed-gene-308.10-mRNA-1	0	3099	237.667	232.567	242.667	118
augustus_masked-Fvb7-1-processed-gene-283.10-mRNA-1	6675	891	3679.67	5.087	6675	891	3679.67	5.06443	6848.2	878.9	3778	5.34586	0.000135796	5.15824	1.70829	0.087582	0.677734	1	316	306.4	321	316	339	14.735	augustus_masked-Fvb7-1-processed-gene-283.10-mRNA-1	0	687	1207	1116.3	1212	1207	1257	52.3863	augustus_masked-Fvb7-1-processed-gene-283.10-mRNA-1	0	687	1178	1185.3	1183	1178	1238	55.982	augustus_masked-Fvb7-1-processed-gene-283.10-mRNA-1	0	687	900.333	869.333	905.333	285
augustus_masked-Fvb6-3-processed-gene-435.10-mRNA-1	85	2	49.6667	7.77273	85	2	49.6667	5.02703	87.1	1.4	51.1	5.33051	1.83953e-06	5.14324	1.88225	0.0598025	0.588956	1	8	12.4	13	8	13	0.405638	augustus_masked-Fvb6-3-processed-gene-435.10-mRNA-1	0	957	8	12	13	8	24	0.718024	augustus_masked-Fvb6-3-processed-gene-435.10-mRNA-1	0	957	6	11	11	6	26	0.844006	augustus_masked-Fvb6-3-processed-gene-435.10-mRNA-1	0	957	7.33333	11.8	12.3333	4
augustus_masked-Fvb7-1-processed-gene-94.1-mRNA-1	712	21	407.333	5.22837	712	21	407.333	5.01974	708.7	14.2	418.167	5.30952	1.50587e-05	5.12599	1.93191	0.0533705	0.558811	1	87	87.8	92	87	147	6.12217	augustus_masked-Fvb7-1-processed-gene-94.1-mRNA-1	0	717	108	104.1	113	108	147	5.86999	augustus_masked-Fvb7-1-processed-gene-94.1-mRNA-1	0	717	94	99.2	99	94	131	5.67592	augustus_masked-Fvb7-1-processed-gene-94.1-mRNA-1	0	717	96.3333	97.0333	101.333	81
maker-Fvb7-4-augustus-gene-104.32-mRNA-1	508	41	262	5.29508	508	41	262	4.9697	523	50.9	271.3	5.29725	9.79083e-06	5.12125	2.01546	0.0438563	0.519087	1	74	75.4	79	74	77	1.77006	maker-Fvb7-4-augustus-gene-104.32-mRNA-1	0	1299	59	58.9	64	59	61	1.3445	maker-Fvb7-4-augustus-gene-104.32-mRNA-1	0	1299	50	55.1	55	50	54	1.29142	maker-Fvb7-4-augustus-gene-104.32-mRNA-1	0	1299	61	63.1333	66	100
augustus_masked-Fvb2-4-processed-gene-36.4-mRNA-1	3534	485	1624.67	5.02477	3534	485	1624.67	4.97553	3627	442.9	1673.7	5.27364	6.01144e-05	5.08707	1.55472	0.120012	0.765039	1	106	106	111	106	111	4.062	augustus_masked-Fvb2-4-processed-gene-36.4-mRNA-1	0	816	591	548.9	596	591	613	21.5085	augustus_masked-Fvb2-4-processed-gene-36.4-mRNA-1	0	816	514	520	519	514	551	20.9771	augustus_masked-Fvb2-4-processed-gene-36.4-mRNA-1	0	816	403.667	391.633	408.667	80
augustus_masked-Fvb2-3-processed-gene-179.4-mRNA-1	127	3	40.6667	8.625	127	3	40.6667	4.93548	131.2	3.5	42.4333	5.27181	1.52682e-06	5.0825	0.991125	0.321625	0.975757	1	8	12.4	13	8	8	0.163176	augustus_masked-Fvb2-3-processed-gene-179.4-mRNA-1	0	1464	2	6.4	7	2	2	0.0391136	augustus_masked-Fvb2-3-processed-gene-179.4-mRNA-1	0	1464	6	11	11	6	6	0.127319	augustus_masked-Fvb2-3-processed-gene-179.4-mRNA-1	0	1464	5.33333	9.93333	10.3333	6
augustus_masked-Fvb5-1-processed-gene-108.14-mRNA-1	4624	702	2039	4.95922	4624	702	2039	4.92115	4752.6	644.1	2101.03	5.20993	7.54356e-05	5.02592	1.495	0.134915	0.800711	1	63	64.9	68	63	63	1.38736	augustus_masked-Fvb5-1-processed-gene-108.14-mRNA-1	0	1356	769	712.9	774	769	772	16.3004	augustus_masked-Fvb5-1-processed-gene-108.14-mRNA-1	0	1356	713	719.4	718	713	715	16.3806	augustus_masked-Fvb5-1-processed-gene-108.14-mRNA-1	0	1356	515	499.067	520	67
maker-Fvb1-2-snap-gene-5.81-mRNA-1	1528	56	558	4.97625	1528	56	558	4.83945	1578.1	55.3	582.733	5.18931	2.10288e-05	5.01897	1.19309	0.232836	0.975757	1	122	121.2	127	122	263	5.97679	maker-Fvb1-2-snap-gene-5.81-mRNA-1	0	1314	162	153.8	167	162	296	6.44964	maker-Fvb1-2-snap-gene-5.81-mRNA-1	0	1314	137	142.3	142	137	294	6.95082	maker-Fvb1-2-snap-gene-5.81-mRNA-1	0	1314	140.333	139.1	145.333	252
augustus_masked-Fvb4-1-processed-gene-21.5-mRNA-1	213	11	97.6667	5.80328	213	11	97.6667	4.85526	220.1	13.5	101.267	5.17308	3.64998e-06	4.99582	1.66911	0.0950965	0.700327	1	26	29.6	31	26	28	2.0196	augustus_masked-Fvb4-1-processed-gene-21.5-mRNA-1	0	414	18	21.2	23	18	20	1.38315	augustus_masked-Fvb4-1-processed-gene-21.5-mRNA-1	0	414	17	22	22	17	18	1.35069	augustus_masked-Fvb4-1-processed-gene-21.5-mRNA-1	0	414	20.3333	24.2667	25.3333	29
augustus_masked-Fvb6-2-processed-gene-327.14-mRNA-1	124	7	77.3333	6.15556	124	7	77.3333	4.86667	129.1	7.1	79.7	5.15104	2.87285e-06	4.97464	2.14415	0.0320211	0.457269	1	20	23.9	25	20	27	2.16735	augustus_masked-Fvb6-2-processed-gene-327.14-mRNA-1	0	372	12	15.7	17	12	18	1.38538	augustus_masked-Fvb6-2-processed-gene-327.14-mRNA-1	0	372	13	18	18	13	19	1.5867	augustus_masked-Fvb6-2-processed-gene-327.14-mRNA-1	0	372	15	19.2	20	19
maker-Fvb4-2-augustus-gene-48.67-mRNA-1	354	28	137.333	5.43011	354	28	137.333	4.81481	365.3	26.5	142.933	5.147	5.14941e-06	4.96686	1.33109	0.183161	0.89536	1	50	52.5	55	50	68	0.947975	maker-Fvb4-2-augustus-gene-48.67-mRNA-1	0	2142	22	24.9	27	22	23	0.307431	maker-Fvb4-2-augustus-gene-48.67-mRNA-1	0	2142	21	26	26	21	27	0.391587	maker-Fvb4-2-augustus-gene-48.67-mRNA-1	0	2142	31	34.4667	36	44
maker-Fvb6-3-augustus-gene-111.19-mRNA-1	18397	1990	10519	4.84841	18397	1990	10519	4.84139	18301.9	1982.6	10803.4	5.1101	0.000388362	4.93156	1.76759	0.0771288	0.648299	1	1433	1372.8	1438	1433	1549	14.0252	maker-Fvb6-3-augustus-gene-111.19-mRNA-1	0	3298	3423	3157.3	3428	3423	3667	31.8346	maker-Fvb6-3-augustus-gene-111.19-mRNA-1	0	3298	3344	3355.4	3349	3344	3604	33.9483	maker-Fvb6-3-augustus-gene-111.19-mRNA-1	0	3298	2733.33	2628.5	2738.33	1268
maker-Fvb1-4-augustus-gene-98.43-mRNA-1	56	3	30	11	56	3	30	4.75	57.8	2.1	31	5.06114	1.11775e-06	4.8959	1.98562	0.0470759	0.533358	1	0	4.8	5	0	0	0	maker-Fvb1-4-augustus-gene-98.43-mRNA-1	0	1705	6	10.1	11	6	6	0.100755	maker-Fvb1-4-augustus-gene-98.43-mRNA-1	0	1705	3	8	8	3	3	0.0546614	maker-Fvb1-4-augustus-gene-98.43-mRNA-1	0	1705	3	7.63333	8	4
maker-Fvb2-2-snap-gene-191.45-mRNA-1	3414	570	1583.67	4.80689	3414	570	1583.67	4.76168	3504.1	522	1632.47	5.05481	5.8601e-05	4.87639	1.54722	0.12181	0.770075	1	85	85.9	90	85	85	1.67538	maker-Fvb2-2-snap-gene-191.45-mRNA-1	0	1515	655	607.9	660	655	656	12.3974	maker-Fvb2-2-snap-gene-191.45-mRNA-1	0	1515	508	514	513	508	516	10.5809	maker-Fvb2-2-snap-gene-191.45-mRNA-1	0	1515	416	402.6	421	59
maker-Fvb4-3-augustus-gene-166.21-mRNA-1	303	11	105.667	5.52857	303	11	105.667	4.72941	312.5	13.2	110	5.01949	3.96087e-06	4.84855	1.12874	0.259007	0.975757	1	15	19.1	20	15	16	0.390024	maker-Fvb4-3-augustus-gene-166.21-mRNA-1	0	1225	22	24.9	27	22	22	0.514193	maker-Fvb4-3-augustus-gene-166.21-mRNA-1	0	1225	33	38.1	38	33	33	0.836878	maker-Fvb4-3-augustus-gene-166.21-mRNA-1	0	1225	23.3333	27.3667	28.3333	30
maker-Fvb7-3-augustus-gene-28.68-mRNA-1	108	6	39.3333	8.375	108	6	39.3333	4.80645	108.5	6.8	40.0333	5.01672	1.44706e-06	4.85981	1.19647	0.231513	0.975757	1	4	8.6	9	4	4	0.151772	maker-Fvb7-3-augustus-gene-28.68-mRNA-1	0	787	4	8.3	9	4	8	0.291041	maker-Fvb7-3-augustus-gene-28.68-mRNA-1	0	787	8	13	13	8	10	0.394738	maker-Fvb7-3-augustus-gene-28.68-mRNA-1	0	787	5.33333	9.96667	10.3333	12
maker-Fvb6-1-augustus-gene-51.40-mRNA-1	2472	356	1517.67	4.7535	2472	356	1517.67	4.70765	2544.1	393.5	1568.47	5.01074	5.65883e-05	4.84058	2.40235	0.0162901	0.347425	1	666	640.6	671	666	666	18.6388	maker-Fvb6-1-augustus-gene-51.40-mRNA-1	0	1067	310	290.1	315	310	310	8.31834	maker-Fvb6-1-augustus-gene-51.40-mRNA-1	0	1067	237	242.5	242	237	237	6.9003	maker-Fvb6-1-augustus-gene-51.40-mRNA-1	0	1067	404.333	391.067	409.333	649
maker-Fvb1-4-snap-gene-37.77-mRNA-1	879	6	297.667	4.95133	879	6	297.667	4.70539	908.9	8.2	310.467	5.00775	1.11805e-05	4.83516	1.07305	0.28325	0.975757	1	83	84	88	83	89	2.06019	maker-Fvb1-4-snap-gene-37.77-mRNA-1	0	1290	56	56.2	61	56	59	1.30949	maker-Fvb1-4-snap-gene-37.77-mRNA-1	0	1290	87	92.2	92	87	90	2.16739	maker-Fvb1-4-snap-gene-37.77-mRNA-1	0	1290	75.3333	77.4667	80.3333	103
maker-Fvb6-1-augustus-gene-117.45-mRNA-1	22163	2886	12342.3	4.74616	22163	2886	12342.3	4.74048	22065.9	2806.8	12677	5.00241	0.000455528	4.82785	1.7272	0.0841326	0.667962	1	1419	1359.4	1424	1419	1534	14.1906	maker-Fvb6-1-augustus-gene-117.45-mRNA-1	0	3228	4305	3969.6	4310	4305	4656	41.297	maker-Fvb6-1-augustus-gene-117.45-mRNA-1	0	3228	4160	4173	4165	4160	4527	43.5673	maker-Fvb6-1-augustus-gene-117.45-mRNA-1	0	3228	3294.67	3167.33	3299.67	1302
maker-Fvb3-3-augustus-gene-236.34-mRNA-1	2209	79	1198	4.74375	2209	79	1198	4.68615	2263.9	63.2	1235.5	4.96842	4.44229e-05	4.79348	1.81696	0.0692239	0.621942	1	279	271.1	284	279	387	4.80711	maker-Fvb3-3-augustus-gene-236.34-mRNA-1	0	2404	358	334.3	363	358	515	6.13355	maker-Fvb3-3-augustus-gene-236.34-mRNA-1	0	2404	323	328.6	328	323	450	5.81517	maker-Fvb3-3-augustus-gene-236.34-mRNA-1	0	2404	320	311.333	325	217
maker-Fvb6-2-snap-gene-326.62-mRNA-1	1731	235	867	4.78603	1731	235	867	4.70513	1724.9	225.3	889.067	4.95786	3.19322e-05	4.78412	1.6415	0.100693	0.716121	1	77	78.3	82	77	93	1.58329	maker-Fvb6-2-snap-gene-326.62-mRNA-1	0	1754	312	292	317	312	366	5.97435	maker-Fvb6-2-snap-gene-326.62-mRNA-1	0	1754	298	303.6	303	298	377	6.67722	maker-Fvb6-2-snap-gene-326.62-mRNA-1	0	1754	229	224.633	234	55
augustus_masked-Fvb2-2-processed-gene-1.6-mRNA-1	365	18	163.333	5.11765	365	18	163.333	4.65672	376.7	12.4	169.1	4.94786	6.08349e-06	4.77818	1.60609	0.108253	0.734754	1	21	24.8	26	21	26	0.859791	augustus_masked-Fvb2-2-processed-gene-1.6-mRNA-1	0	903	51	51.6	56	51	58	1.83899	augustus_masked-Fvb2-2-processed-gene-1.6-mRNA-1	0	903	47	52.1	52	47	53	1.82336	augustus_masked-Fvb2-2-processed-gene-1.6-mRNA-1	0	903	39.6667	42.8333	44.6667	33
maker-Fvb7-4-snap-gene-164.40-mRNA-1	114	9	38	7.70588	114	9	38	4.5625	117.2	7.4	39.7333	4.93399	1.42736e-06	4.75726	1.05717	0.290434	0.975757	1	4	8.6	9	4	4	0.0428886	maker-Fvb7-4-snap-gene-164.40-mRNA-1	0	2785	11	14.7	16	11	11	0.113085	maker-Fvb7-4-snap-gene-164.40-mRNA-1	0	2785	2	7	7	2	2	0.0223095	maker-Fvb7-4-snap-gene-164.40-mRNA-1	0	2785	5.66667	10.1	10.6667	2
maker-Fvb3-2-augustus-gene-287.43-mRNA-1	84	4	27.6667	11.375	84	4	27.6667	4.6087	86.6	3.8	28.8333	4.91403	1.03588e-06	4.74057	1.03479	0.300769	0.975757	1	0	4.8	5	0	0	0	maker-Fvb3-2-augustus-gene-287.43-mRNA-1	0	1563	4	8.3	9	4	11	0.201499	maker-Fvb3-2-augustus-gene-287.43-mRNA-1	0	1563	4	9	9	4	9	0.178882	maker-Fvb3-2-augustus-gene-287.43-mRNA-1	0	1563	2.66667	7.36667	7.66667	0
maker-Fvb1-4-augustus-gene-211.18-mRNA-1	56	8	36.3333	8.26667	56	8	36.3333	4.63333	58.2	7.7	37.5	4.90625	1.3536e-06	4.74425	2.36436	0.0180614	0.36116	1	11	15.3	16	11	11	0.829478	maker-Fvb1-4-augustus-gene-211.18-mRNA-1	0	396	1	5.5	6	1	1	0.072301	maker-Fvb1-4-augustus-gene-211.18-mRNA-1	0	396	3	8	8	3	3	0.235348	maker-Fvb1-4-augustus-gene-211.18-mRNA-1	0	396	5	9.6	10	10
augustus_masked-Fvb7-2-processed-gene-272.12-mRNA-1	2750	448	1529.33	4.66454	2750	448	1529.33	4.62115	2812.5	413.7	1571.97	4.87757	5.6462e-05	4.70823	1.68531	0.0919284	0.690894	1	111	110.7	116	111	321	13.892	augustus_masked-Fvb7-2-processed-gene-272.12-mRNA-1	0	690	585	543.4	590	585	1421	58.9636	augustus_masked-Fvb7-2-processed-gene-272.12-mRNA-1	0	690	556	562.1	561	556	1289	58.0347	augustus_masked-Fvb7-2-processed-gene-272.12-mRNA-1	0	690	417.333	405.4	422.333	137
augustus_masked-Fvb3-4-processed-gene-74.8-mRNA-1	52	4	26	12.1429	52	4	26	4.54545	53.9	3.2	27	4.8756	9.72947e-07	4.71427	1.82078	0.0686408	0.619851	1	1	5.7	6	1	1	0.0865542	augustus_masked-Fvb3-4-processed-gene-74.8-mRNA-1	0	345	5	9.2	10	5	5	0.414945	augustus_masked-Fvb3-4-processed-gene-74.8-mRNA-1	0	345	1	6	6	1	1	0.0900461	augustus_masked-Fvb3-4-processed-gene-74.8-mRNA-1	0	345	2.33333	6.96667	7.33333	3
maker-Fvb6-1-augustus-gene-57.70-mRNA-1	2418	317	1226.33	4.679	2418	317	1226.33	4.62463	2411	320.4	1258.07	4.87137	4.5194e-05	4.70187	1.67192	0.0945409	0.698366	1	122	121.2	127	122	125	2.06224	maker-Fvb6-1-augustus-gene-57.70-mRNA-1	0	1810	439	408.9	444	439	442	6.9917	maker-Fvb6-1-augustus-gene-57.70-mRNA-1	0	1810	439	444.8	444	439	445	7.63775	maker-Fvb6-1-augustus-gene-57.70-mRNA-1	0	1810	333.333	324.967	338.333	114
maker-Fvb2-4-augustus-gene-10.41-mRNA-1	264	1	131	5.13684	264	1	131	4.57273	270.5	3	135.467	4.84848	4.87285e-06	4.67966	1.73234	0.0832129	0.664461	1	31	34.4	36	31	34	0.483467	maker-Fvb2-4-augustus-gene-10.41-mRNA-1	0	2100	32	34.1	37	32	36	0.49082	maker-Fvb2-4-augustus-gene-10.41-mRNA-1	0	2100	32	37.1	37	32	35	0.517765	maker-Fvb2-4-augustus-gene-10.41-mRNA-1	0	2100	31.6667	35.2	36.6667	27
maker-Fvb5-2-augustus-gene-57.31-mRNA-1	231	32	150.667	5.03571	231	32	150.667	4.55906	240.9	35	155.6	4.82937	5.6162e-06	4.6724	2.50266	0.0123264	0.310937	1	49	51.6	54	49	50	0.84211	maker-Fvb5-2-augustus-gene-57.31-mRNA-1	0	1773	31	33.2	36	31	34	0.549047	maker-Fvb5-2-augustus-gene-57.31-mRNA-1	0	1773	32	37.1	37	32	34	0.595737	maker-Fvb5-2-augustus-gene-57.31-mRNA-1	0	1773	37.3333	40.6333	42.3333	64
maker-Fvb4-4-snap-gene-236.24-mRNA-1	2363	269	1221	4.61957	2363	269	1221	4.5667	2351.1	278.1	1252.57	4.8018	4.50049e-05	4.63454	1.71715	0.0859516	0.673618	1	176	172.8	181	176	183	5.50312	maker-Fvb4-4-snap-gene-236.24-mRNA-1	0	993	391	364.7	396	391	415	11.9657	maker-Fvb4-4-snap-gene-236.24-mRNA-1	0	993	445	450.9	450	445	468	14.6413	maker-Fvb4-4-snap-gene-236.24-mRNA-1	0	993	337.333	329.467	342.333	152
maker-Fvb1-4-augustus-gene-10.63-mRNA-1	52	2	24.6667	13.3333	52	2	24.6667	4.52381	53.9	1.7	25.5	4.78713	9.17496e-07	4.62013	1.68174	0.0926198	0.692876	1	3	7.6	8	3	14	0.213621	maker-Fvb1-4-augustus-gene-10.63-mRNA-1	0	1957	0	4.6	5	0	2	0.0292603	maker-Fvb1-4-augustus-gene-10.63-mRNA-1	0	1957	3	8	8	3	10	0.158743	maker-Fvb1-4-augustus-gene-10.63-mRNA-1	0	1957	2	6.73333	7	1
maker-Fvb1-3-augustus-gene-102.43-mRNA-1	1566	189	851	4.57563	1566	189	851	4.50206	1568.8	156.5	875.467	4.76599	3.14695e-05	4.60219	1.78992	0.0734674	0.635423	1	127	126	132	127	136	1.06759	maker-Fvb1-3-augustus-gene-102.43-mRNA-1	0	3804	325	303.9	330	325	344	2.58915	maker-Fvb1-3-augustus-gene-102.43-mRNA-1	0	3804	262	267.5	267	262	286	2.33566	maker-Fvb1-3-augustus-gene-102.43-mRNA-1	0	3804	238	232.467	243	136
maker-Fvb3-4-augustus-gene-265.34-mRNA-1	1195	103	669.667	4.56838	1195	103	669.667	4.47578	1230.3	104	692.733	4.76009	2.49434e-05	4.59544	2.06541	0.0388842	0.495908	1	267	259.7	272	267	267	9.07047	maker-Fvb3-4-augustus-gene-265.34-mRNA-1	0	879	164	155.7	169	164	164	5.34188	maker-Fvb3-4-augustus-gene-265.34-mRNA-1	0	879	132	137.3	137	132	132	4.66519	maker-Fvb3-4-augustus-gene-265.34-mRNA-1	0	879	187.667	184.233	192.667	222
augustus_masked-Fvb3-3-processed-gene-156.9-mRNA-1	1319	204	662	4.58484	1319	204	662	4.49033	1316.1	199.1	681.4	4.75979	2.45765e-05	4.59811	2.06319	0.0390945	0.496779	1	330	319.8	335	330	353	6.88955	augustus_masked-Fvb3-3-processed-gene-156.9-mRNA-1	0	1530	126	120.7	131	126	135	2.52628	augustus_masked-Fvb3-3-processed-gene-156.9-mRNA-1	0	1530	98	103.2	103	98	103	2.09137	augustus_masked-Fvb3-3-processed-gene-156.9-mRNA-1	0	1530	184.667	181.233	189.667	279
maker-Fvb1-1-snap-gene-220.47-mRNA-1	520	33	312.333	4.67451	520	33	312.333	4.47037	518.8	21.4	322.167	4.75486	1.15874e-05	4.58944	1.93109	0.053472	0.559282	1	93	93.6	98	93	93	1.49386	maker-Fvb1-1-snap-gene-220.47-mRNA-1	0	1859	100	96.7	105	100	100	1.54014	maker-Fvb1-1-snap-gene-220.47-mRNA-1	0	1859	62	67.1	67	62	63	1.0528	maker-Fvb1-1-snap-gene-220.47-mRNA-1	0	1859	85	85.8	90	67
augustus_masked-Fvb5-3-processed-gene-179.5-mRNA-1	4540	683	1820.67	4.49456	4540	683	1820.67	4.46134	4667.6	622.2	1883.07	4.73057	6.75361e-05	4.56336	1.37268	0.169853	0.870791	1	81	82.1	86	81	89	1.7496	augustus_masked-Fvb5-3-processed-gene-179.5-mRNA-1	0	1519	770	713.8	775	770	844	15.9083	augustus_masked-Fvb5-3-processed-gene-179.5-mRNA-1	0	1519	712	718.4	717	712	773	15.8091	augustus_masked-Fvb5-3-processed-gene-179.5-mRNA-1	0	1519	521	504.767	526	87
maker-Fvb7-1-snap-gene-139.34-mRNA-1	222	28	124.333	5.05435	222	28	124.333	4.48598	229.2	27.2	127.967	4.72718	4.59814e-06	4.56313	1.76638	0.0773314	0.648953	1	13	17.2	18	13	13	0.231069	maker-Fvb7-1-snap-gene-139.34-mRNA-1	0	1680	37	38.7	42	37	37	0.630568	maker-Fvb7-1-snap-gene-139.34-mRNA-1	0	1680	42	47.1	47	42	44	0.813631	maker-Fvb7-1-snap-gene-139.34-mRNA-1	0	1680	30.6667	34.3333	35.6667	14
maker-Fvb4-2-snap-gene-239.40-mRNA-1	1346	34	428.667	4.57222	1346	34	428.667	4.42933	1386.8	31.6	447.267	4.7097	1.60611e-05	4.54225	0.976671	0.328732	0.975757	1	90	90.7	95	90	90	4.16023	maker-Fvb4-2-snap-gene-239.40-mRNA-1	0	646	113	108.7	118	113	113	5.00824	maker-Fvb4-2-snap-gene-239.40-mRNA-1	0	646	157	162.3	162	157	157	7.55008	maker-Fvb4-2-snap-gene-239.40-mRNA-1	0	646	120	120.567	125	88
maker-Fvb4-1-augustus-gene-192.59-mRNA-1	1681	103	1041.67	4.51124	1681	103	1041.67	4.45304	1698.8	120.7	1073.43	4.70575	3.8693e-05	4.54974	2.27454	0.0229334	0.401035	1	327	316.9	332	327	378	6.34131	maker-Fvb4-1-augustus-gene-192.59-mRNA-1	0	1780	267	250.5	272	267	304	4.88982	maker-Fvb4-1-augustus-gene-192.59-mRNA-1	0	1780	296	301.6	301	296	329	5.74196	maker-Fvb4-1-augustus-gene-192.59-mRNA-1	0	1780	296.667	289.667	301.667	399
augustus_masked-Fvb2-4-processed-gene-50.0-mRNA-1	206	10	73.6667	5.33333	206	10	73.6667	4.34848	211.9	8.5	77.2667	4.69697	2.78722e-06	4.5453	1.18919	0.234366	0.975757	1	15	19.1	20	15	15	0.215449	augustus_masked-Fvb2-4-processed-gene-50.0-mRNA-1	0	2079	25	27.6	30	25	25	0.34429	augustus_masked-Fvb2-4-processed-gene-50.0-mRNA-1	0	2079	11	16	16	11	11	0.16437	augustus_masked-Fvb2-4-processed-gene-50.0-mRNA-1	0	2079	17	20.9	22	33
maker-Fvb7-2-augustus-gene-189.43-mRNA-1	190	16	102.333	5.09333	190	16	102.333	4.41111	195.7	16.2	105.867	4.69302	3.80725e-06	4.5278	1.87023	0.0614525	0.595237	1	37	40.1	42	37	66	1.583	maker-Fvb7-2-augustus-gene-189.43-mRNA-1	0	1245	21	23.9	26	21	36	0.82789	maker-Fvb7-2-augustus-gene-189.43-mRNA-1	0	1245	17	22	22	17	35	0.873339	maker-Fvb7-2-augustus-gene-189.43-mRNA-1	0	1245	25	28.6667	30	21
maker-Fvb6-2-snap-gene-0.36-mRNA-1	1444	189	733.333	4.5313	1444	189	733.333	4.44828	1437.7	189.5	753.033	4.68772	2.70402e-05	4.52447	1.66716	0.0954829	0.701595	1	83	84	88	83	87	1.25564	maker-Fvb6-2-snap-gene-0.36-mRNA-1	0	2069	272	255.1	277	272	275	3.8055	maker-Fvb6-2-snap-gene-0.36-mRNA-1	0	2069	268	273.5	273	268	276	4.14412	maker-Fvb6-2-snap-gene-0.36-mRNA-1	0	2069	207.667	204.2	212.667	71
maker-Fvb6-4-augustus-gene-87.41-mRNA-1	722	23	266.333	4.61538	722	23	266.333	4.38559	746.5	30.3	278.1	4.6867	1.0013e-05	4.52892	1.20287	0.229026	0.972883	1	67	68.7	72	67	67	1.03235	maker-Fvb6-4-augustus-gene-87.41-mRNA-1	0	1938	79	77.4	84	79	82	1.21143	maker-Fvb6-4-augustus-gene-87.41-mRNA-1	0	1938	75	80.2	80	75	77	1.2343	maker-Fvb6-4-augustus-gene-87.41-mRNA-1	0	1938	73.6667	75.4333	78.6667	98
maker-Fvb2-2-snap-gene-105.55-mRNA-1	2509	20	1534	4.43689	2509	20	1534	4.39882	2502.7	59.7	1581.4	4.6598	5.69244e-05	4.5014	2.06716	0.0387192	0.495718	1	479	462.1	484	479	512	3.85209	maker-Fvb2-2-snap-gene-105.55-mRNA-1	0	3969	459	427.4	464	459	491	3.54193	maker-Fvb2-2-snap-gene-105.55-mRNA-1	0	3969	401	406.8	406	401	436	3.41263	maker-Fvb2-2-snap-gene-105.55-mRNA-1	0	3969	446.333	432.1	451.333	461
snap_masked-Fvb2-3-processed-gene-28.35-mRNA-1	793	25	422.333	4.52925	793	25	422.333	4.3877	812.8	21.2	435.867	4.64742	1.56547e-05	4.48218	1.76584	0.0774228	0.649368	1	106	106	111	106	107	1.8011	snap_masked-Fvb2-3-processed-gene-28.35-mRNA-1	0	1774	131	125.3	136	131	135	2.17881	snap_masked-Fvb2-3-processed-gene-28.35-mRNA-1	0	1774	122	127.2	127	122	132	2.31156	snap_masked-Fvb2-3-processed-gene-28.35-mRNA-1	0	1774	119.667	119.5	124.667	67
maker-Fvb5-2-snap-gene-8.59-mRNA-1	204	3	94.6667	5.11594	204	3	94.6667	4.38095	209.3	4.3	97.7333	4.63772	3.50628e-06	4.46941	1.58111	0.113854	0.748769	1	21	24.8	26	21	21	0.405881	maker-Fvb5-2-snap-gene-8.59-mRNA-1	0	1545	24	26.7	29	24	24	0.444756	maker-Fvb5-2-snap-gene-8.59-mRNA-1	0	1545	24	29.1	29	24	24	0.482577	maker-Fvb5-2-snap-gene-8.59-mRNA-1	0	1545	23	26.8667	28	4
maker-Fvb4-3-augustus-gene-145.29-mRNA-1	2730	179	1512.67	4.40435	2730	179	1512.67	4.36647	2797.3	153	1561.87	4.62972	5.61283e-05	4.46883	1.82807	0.0675391	0.617195	1	348	337	353	348	354	6.40659	maker-Fvb4-3-augustus-gene-145.29-mRNA-1	0	1650	527	490	532	527	527	9.14463	maker-Fvb4-3-augustus-gene-145.29-mRNA-1	0	1650	458	463.9	463	458	462	8.69846	maker-Fvb4-3-augustus-gene-145.29-mRNA-1	0	1650	444.333	430.3	449.333	304
maker-Fvb1-1-snap-gene-187.45-mRNA-1	46	5	26.6667	9.88889	46	5	26.6667	4.33333	47.6	4	27.5	4.58696	9.88897e-07	4.43154	1.81234	0.0699334	0.624125	1	0	4.8	5	0	24	0.115072	maker-Fvb1-1-snap-gene-187.45-mRNA-1	0	6228	5	9.2	10	5	333	1.53086	maker-Fvb1-1-snap-gene-187.45-mRNA-1	0	6228	4	9	9	4	303	1.5114	maker-Fvb1-1-snap-gene-187.45-mRNA-1	0	6228	3	7.66667	8	0
maker-Fvb5-1-snap-gene-169.39-mRNA-1	6321	789	3155	4.35282	6321	789	3155	4.3351	6289.1	710.7	3242.67	4.57805	0.000116454	4.4196	1.68305	0.0923654	0.692562	1	469	452.5	474	469	489	6.82024	maker-Fvb5-1-snap-gene-169.39-mRNA-1	0	2141	1258	1163.2	1263	1258	1316	17.5986	maker-Fvb5-1-snap-gene-169.39-mRNA-1	0	2141	1096	1103.1	1101	1096	1151	16.701	maker-Fvb5-1-snap-gene-169.39-mRNA-1	0	2141	941	906.267	946	416
augustus_masked-Fvb6-3-processed-gene-117.9-mRNA-1	2058	23	1268.33	4.34947	2058	23	1268.33	4.30582	2121.6	40.7	1309.13	4.55517	4.70834e-05	4.39868	1.98544	0.0470956	0.533358	1	368	356.1	373	368	370	6.52993	augustus_masked-Fvb6-3-processed-gene-117.9-mRNA-1	0	1692	377	351.8	382	377	377	6.37941	augustus_masked-Fvb6-3-processed-gene-117.9-mRNA-1	0	1692	391	396.8	396	391	391	7.17894	augustus_masked-Fvb6-3-processed-gene-117.9-mRNA-1	0	1692	378.667	368.233	383.667	346
maker-Fvb3-3-augustus-gene-12.51-mRNA-1	657	113	421.333	4.40701	657	113	421.333	4.27461	676.5	129	436.233	4.54565	1.57342e-05	4.39441	2.50867	0.0121188	0.308643	1	204	199.5	209	204	205	1.90051	maker-Fvb3-3-augustus-gene-12.51-mRNA-1	0	3221	91	88.4	96	91	92	0.81778	maker-Fvb3-3-augustus-gene-12.51-mRNA-1	0	3221	76	81.2	81	76	77	0.74265	maker-Fvb3-3-augustus-gene-12.51-mRNA-1	0	3221	123.667	123.033	128.667	203
maker-Fvb7-1-augustus-gene-183.51-mRNA-1	185	12	94.6667	5	185	12	94.6667	4.30233	189.6	13.1	97.7333	4.54534	3.51013e-06	4.3851	1.7296	0.0837016	0.666449	1	17	21	22	17	60	1.05703	maker-Fvb7-1-augustus-gene-183.51-mRNA-1	0	1695	25	27.6	30	25	81	1.36822	maker-Fvb7-1-augustus-gene-183.51-mRNA-1	0	1695	29	34.1	34	29	68	1.2463	maker-Fvb7-1-augustus-gene-183.51-mRNA-1	0	1695	23.6667	27.5667	28.6667	12
maker-Fvb2-2-augustus-gene-29.54-mRNA-1	85	10	29	8.25	85	10	29	4.22222	87.4	9.8	30.4667	4.54264	1.09919e-06	4.39263	1.12647	0.259968	0.975757	1	11	15.3	16	11	14	0.249586	maker-Fvb2-2-augustus-gene-29.54-mRNA-1	0	1675	1	5.5	6	1	2	0.0341865	maker-Fvb2-2-augustus-gene-29.54-mRNA-1	0	1675	0	5	5	0	0	0	maker-Fvb2-2-augustus-gene-29.54-mRNA-1	0	1675	4	8.6	9	12
maker-Fvb5-4-snap-gene-101.45-mRNA-1	829	77	442.667	4.41388	829	77	442.667	4.28713	823.6	67.9	455.667	4.53413	1.63718e-05	4.3775	1.78418	0.0743937	0.639138	1	87	87.8	92	87	87	1.29702	maker-Fvb5-4-snap-gene-101.45-mRNA-1	0	2003	164	155.7	169	164	164	2.34424	maker-Fvb5-4-snap-gene-101.45-mRNA-1	0	2003	138	143.3	143	138	138	2.14034	maker-Fvb5-4-snap-gene-101.45-mRNA-1	0	2003	129.667	128.933	134.667	76
augustus_masked-Fvb2-3-processed-gene-104.1-mRNA-1	181	18	67.6667	5.31915	181	18	67.6667	4.27419	186.2	17.6	70.2333	4.52931	2.52133e-06	4.3729	1.30416	0.192177	0.912619	1	0	4.8	5	0	1	0.0865542	augustus_masked-Fvb2-3-processed-gene-104.1-mRNA-1	0	345	23	25.8	28	23	35	2.90461	augustus_masked-Fvb2-3-processed-gene-104.1-mRNA-1	0	345	24	29.1	29	24	52	4.6824	augustus_masked-Fvb2-3-processed-gene-104.1-mRNA-1	0	345	15.6667	19.9	20.6667	6
maker-Fvb5-4-augustus-gene-16.49-mRNA-1	564	83	249.667	4.5	564	83	249.667	4.27074	580.5	78.1	258.067	4.52229	9.25788e-06	4.36437	1.516	0.12952	0.788998	1	14	18.1	19	14	17	0.254456	maker-Fvb5-4-augustus-gene-16.49-mRNA-1	0	1995	102	98.5	107	102	114	1.63607	maker-Fvb5-4-augustus-gene-16.49-mRNA-1	0	1995	98	103.2	103	98	104	1.61948	maker-Fvb5-4-augustus-gene-16.49-mRNA-1	0	1995	71.3333	73.2667	76.3333	19
augustus_masked-Fvb2-1-processed-gene-144.16-mRNA-1	75	6	24.3333	10.125	75	6	24.3333	4.17391	77.3	5.8	25.4667	4.48858	9.14056e-07	4.32939	1.02048	0.307502	0.975757	1	0	4.8	5	0	0	0	augustus_masked-Fvb2-1-processed-gene-144.16-mRNA-1	0	315	7	11.1	12	7	7	0.636249	augustus_masked-Fvb2-1-processed-gene-144.16-mRNA-1	0	315	1	6	6	1	1	0.098622	augustus_masked-Fvb2-1-processed-gene-144.16-mRNA-1	0	315	2.66667	7.3	7.66667	0
maker-Fvb5-2-snap-gene-218.27-mRNA-1	803	20	416.667	4.36927	803	20	416.667	4.23834	826.9	24.3	431.2	4.48773	1.5501e-05	4.33273	1.80665	0.0708168	0.627176	1	115	114.6	120	115	128	1.98868	maker-Fvb5-2-snap-gene-218.27-mRNA-1	0	1922	121	116	126	121	132	1.96635	maker-Fvb5-2-snap-gene-218.27-mRNA-1	0	1922	135	140.3	140	135	146	2.35985	maker-Fvb5-2-snap-gene-218.27-mRNA-1	0	1922	123.667	123.633	128.667	109
maker-Fvb6-3-snap-gene-84.46-mRNA-1	1964	369	1011.33	4.28711	1964	369	1011.33	4.23454	1964.5	326.4	1041.53	4.48494	3.7381e-05	4.33017	1.6523	0.0984735	0.710092	1	93	93.6	98	93	107	1.44512	maker-Fvb6-3-snap-gene-84.46-mRNA-1	0	2211	472	439.3	477	472	532	6.8891	maker-Fvb6-3-snap-gene-84.46-mRNA-1	0	2211	358	363.7	363	358	428	6.01366	maker-Fvb6-3-snap-gene-84.46-mRNA-1	0	2211	307.667	298.867	312.667	103
maker-Fvb4-4-snap-gene-127.29-mRNA-1	1260	49	496.667	4.30377	1260	49	496.667	4.19742	1304.1	69.3	518.467	4.47964	1.86671e-05	4.33054	1.33439	0.182075	0.893448	1	139	137.5	144	139	145	1.92183	maker-Fvb4-4-snap-gene-127.29-mRNA-1	0	2253	157	149.2	162	157	159	2.02058	maker-Fvb4-4-snap-gene-127.29-mRNA-1	0	2253	155	160.3	160	155	156	2.15104	maker-Fvb4-4-snap-gene-127.29-mRNA-1	0	2253	150.333	149	155.333	204
maker-Fvb2-4-augustus-gene-218.36-mRNA-1	726	19	340.333	4.38079	726	19	340.333	4.22082	751.9	27.4	353.1	4.47425	1.27031e-05	4.3229	1.69334	0.0903915	0.687134	1	85	85.9	90	85	85	0.926352	maker-Fvb2-4-augustus-gene-218.36-mRNA-1	0	2740	99	95.8	104	99	99	1.03448	maker-Fvb2-4-augustus-gene-218.36-mRNA-1	0	2740	118	123.2	123	118	120	1.36055	maker-Fvb2-4-augustus-gene-218.36-mRNA-1	0	2740	100.667	101.633	105.667	110
augustus_masked-Fvb5-4-processed-gene-80.13-mRNA-1	297	25	125.667	4.69608	297	25	125.667	4.22222	304.6	26.2	130.2	4.472	4.67243e-06	4.31404	1.4646	0.14303	0.817472	1	19	22.9	24	19	20	0.444363	augustus_masked-Fvb5-4-processed-gene-80.13-mRNA-1	0	1344	39	40.5	44	39	51	1.08645	augustus_masked-Fvb5-4-processed-gene-80.13-mRNA-1	0	1344	44	49.1	49	44	56	1.29441	augustus_masked-Fvb5-4-processed-gene-80.13-mRNA-1	0	1344	34	37.5	39	15
maker-Fvb6-1-snap-gene-57.83-mRNA-1	446	49	271.667	4.36777	446	49	271.667	4.17121	444.9	49.3	280.733	4.42636	1.01096e-05	4.27674	2.22139	0.0263247	0.423521	1	117	116.5	122	117	117	8.20132	maker-Fvb6-1-snap-gene-57.83-mRNA-1	0	426	68	67.2	73	68	69	4.63745	maker-Fvb6-1-snap-gene-57.83-mRNA-1	0	426	57	62.1	62	57	57	4.15671	maker-Fvb6-1-snap-gene-57.83-mRNA-1	0	426	80.6667	81.9333	85.6667	102
maker-Fvb2-3-augustus-gene-107.46-mRNA-1	933	30	514	4.26695	933	30	514	4.16632	964.3	19.9	531.9	4.41765	1.91188e-05	4.26551	1.88148	0.0599068	0.589127	1	140	138.4	145	140	140	2.44907	maker-Fvb2-3-augustus-gene-107.46-mRNA-1	0	1707	170	161.2	175	170	172	2.88492	maker-Fvb2-3-augustus-gene-107.46-mRNA-1	0	1707	162	167.3	167	162	163	2.96646	maker-Fvb2-3-augustus-gene-107.46-mRNA-1	0	1707	157.333	155.633	162.333	136
maker-Fvb2-3-augustus-gene-79.23-mRNA-1	105	22	60.6667	5.23256	105	22	60.6667	4.13793	108.2	25	63.1	4.41697	2.28032e-06	4.27999	2.65549	0.00791928	0.255397	1	23	26.7	28	23	31	0.152579	maker-Fvb2-3-augustus-gene-79.23-mRNA-1	0	6067	11	14.7	16	11	17	0.0802258	maker-Fvb2-3-augustus-gene-79.23-mRNA-1	0	6067	9	14	14	9	13	0.0665662	maker-Fvb2-3-augustus-gene-79.23-mRNA-1	0	6067	14.3333	18.4667	19.3333	33
maker-Fvb7-2-snap-gene-161.59-mRNA-1	1083	22	548	4.25545	1083	22	548	4.16154	1112.7	23.1	567.6	4.41106	2.03956e-05	4.25778	1.76519	0.0775319	0.64945	1	179	175.7	184	179	192	2.43558	maker-Fvb7-2-snap-gene-161.59-mRNA-1	0	2354	157	149.2	162	157	171	2.07984	maker-Fvb7-2-snap-gene-161.59-mRNA-1	0	2354	169	174.3	174	169	184	2.42826	maker-Fvb7-2-snap-gene-161.59-mRNA-1	0	2354	168.333	166.4	173.333	141
maker-Fvb6-1-augustus-gene-302.59-mRNA-1	287	26	98	4.72152	287	26	98	4.12766	295.7	21.7	102.267	4.40889	3.66933e-06	4.25483	1.12946	0.258703	0.975757	1	9	13.4	14	9	9	0.126412	maker-Fvb6-1-augustus-gene-302.59-mRNA-1	0	2126	39	40.5	44	39	39	0.525219	maker-Fvb6-1-augustus-gene-302.59-mRNA-1	0	2126	31	36.1	36	31	34	0.496821	maker-Fvb6-1-augustus-gene-302.59-mRNA-1	0	2126	26.3333	30	31.3333	13
augustus_masked-Fvb5-2-processed-gene-101.5-mRNA-1	237	46	97.6667	4.6625	237	46	97.6667	4.08421	243.8	41.3	101.367	4.36022	3.63407e-06	4.20828	1.41852	0.15604	0.845876	1	1	5.7	6	1	1	0.0850747	augustus_masked-Fvb5-2-processed-gene-101.5-mRNA-1	0	351	49	49.7	54	49	51	4.16009	augustus_masked-Fvb5-2-processed-gene-101.5-mRNA-1	0	351	30	35.1	35	30	30	2.65521	augustus_masked-Fvb5-2-processed-gene-101.5-mRNA-1	0	351	26.6667	30.1667	31.6667	3
maker-Fvb1-2-augustus-gene-46.54-mRNA-1	1090	61	539.667	4.19329	1090	61	539.667	4.10153	1116.9	59.6	559	4.34998	2.00746e-05	4.19904	1.71573	0.0862121	0.674654	1	131	129.8	136	131	136	8.25432	maker-Fvb1-2-augustus-gene-46.54-mRNA-1	0	492	192	181.4	197	192	194	11.2895	maker-Fvb1-2-augustus-gene-46.54-mRNA-1	0	492	184	189.4	189	184	188	11.8707	maker-Fvb1-2-augustus-gene-46.54-mRNA-1	0	492	169	166.867	174	119
maker-Fvb5-1-augustus-gene-71.69-mRNA-1	457	118	254.333	4.28879	457	118	254.333	4.08907	470.2	114.2	263.6	4.34943	9.48268e-06	4.19542	2.04658	0.0406998	0.503793	1	158	155.6	163	158	268	3.74488	maker-Fvb5-1-augustus-gene-71.69-mRNA-1	0	2137	40	41.4	45	40	83	1.11202	maker-Fvb5-1-augustus-gene-71.69-mRNA-1	0	2137	34	39.1	39	34	68	0.988527	maker-Fvb5-1-augustus-gene-71.69-mRNA-1	0	2137	77.3333	78.7	82.3333	93
augustus_masked-Fvb7-3-processed-gene-35.0-mRNA-1	43	2	15.6667	#DIV/0!	43	2	15.6667	4.13333	43.3	2.4	16	4.33333	5.77418e-07	4.19737	1.17315	0.240735	0.975757	1	0	4.8	5	0	0	0	augustus_masked-Fvb7-3-processed-gene-35.0-mRNA-1	0	687	0	4.6	5	0	0	0	augustus_masked-Fvb7-3-processed-gene-35.0-mRNA-1	0	687	0	5	5	0	0	0	augustus_masked-Fvb7-3-processed-gene-35.0-mRNA-1	0	687	0	4.8	5	2
maker-Fvb3-1-snap-gene-309.56-mRNA-1	8959	879	5152.67	4.10152	8959	879	5152.67	4.09222	8923.3	741.2	5314.87	4.32727	0.000190872	4.1785	1.81918	0.0688845	0.620572	1	1129	1082.6	1134	1129	1146	11.9821	maker-Fvb3-1-snap-gene-309.56-mRNA-1	0	2856	2008	1854	2013	2008	2038	20.4308	maker-Fvb3-1-snap-gene-309.56-mRNA-1	0	2856	1847	1855.5	1852	1847	1878	20.4278	maker-Fvb3-1-snap-gene-309.56-mRNA-1	0	2856	1661.33	1597.37	1666.33	1061
maker-Fvb4-2-augustus-gene-11.29-mRNA-1	262	73	160.667	4.39437	262	73	160.667	4.07006	271.8	77.7	166.8	4.32271	6.02564e-06	4.18399	2.85718	0.00427425	0.191142	1	93	93.6	98	93	106	1.20307	maker-Fvb4-2-augustus-gene-11.29-mRNA-1	0	2631	21	23.9	26	21	24	0.261174	maker-Fvb4-2-augustus-gene-11.29-mRNA-1	0	2631	28	33.1	33	28	31	0.366037	maker-Fvb4-2-augustus-gene-11.29-mRNA-1	0	2631	47.3333	50.2	52.3333	101
maker-Fvb1-2-augustus-gene-204.24-mRNA-1	142	4	68	5	142	4	68	4.09091	147.4	3	70.4333	4.31711	2.53252e-06	4.16947	1.75884	0.0786049	0.651934	1	20	23.9	25	20	20	0.423263	maker-Fvb1-2-augustus-gene-204.24-mRNA-1	0	1411	10	13.8	15	10	10	0.202914	maker-Fvb1-2-augustus-gene-204.24-mRNA-1	0	1411	21	26	26	21	21	0.462356	maker-Fvb1-2-augustus-gene-204.24-mRNA-1	0	1411	17	21.2333	22	17
maker-Fvb2-1-snap-gene-227.51-mRNA-1	421	17	179.667	4.34783	421	17	179.667	4.0625	435.1	14.7	186.733	4.31283	6.71084e-06	4.16646	1.52458	0.127365	0.784573	1	34	37.2	39	34	34	0.346276	maker-Fvb2-1-snap-gene-227.51-mRNA-1	0	2932	61	60.8	66	61	61	0.595669	maker-Fvb2-1-snap-gene-227.51-mRNA-1	0	2932	66	71.1	71	66	70	0.741683	maker-Fvb2-1-snap-gene-227.51-mRNA-1	0	2932	53.6667	56.3667	58.6667	49
maker-Fvb6-2-augustus-gene-87.48-mRNA-1	607	45	290.667	4.25373	607	45	290.667	4.08127	603.3	39	299.033	4.31278	1.07378e-05	4.16342	1.67749	0.0934467	0.695418	1	66	67.8	71	66	66	0.960917	maker-Fvb6-2-augustus-gene-87.48-mRNA-1	0	2051	111	106.8	116	111	111	1.54952	maker-Fvb6-2-augustus-gene-87.48-mRNA-1	0	2051	91	96.2	96	91	91	1.37835	maker-Fvb6-2-augustus-gene-87.48-mRNA-1	0	2051	89.3333	90.2667	94.3333	49
maker-Fvb4-2-augustus-gene-65.65-mRNA-1	498	43	196.333	4.2905	498	43	196.333	4.03608	510.9	44.9	203.6	4.27331	7.29644e-06	4.12055	1.35884	0.174197	0.880724	1	33	36.3	38	33	34	0.592001	maker-Fvb4-2-augustus-gene-65.65-mRNA-1	0	1715	70	69.1	75	70	71	1.18531	maker-Fvb4-2-augustus-gene-65.65-mRNA-1	0	1715	76	81.2	81	76	78	1.41291	maker-Fvb4-2-augustus-gene-65.65-mRNA-1	0	1715	59.6667	62.2	64.6667	18
maker-Fvb5-2-augustus-gene-222.33-mRNA-1	609	55	309.667	4.18151	609	55	309.667	4.02606	624.1	58.2	320.267	4.25805	1.14944e-05	4.11024	1.71565	0.0862269	0.674654	1	62	64	67	62	63	1.26855	maker-Fvb5-2-augustus-gene-222.33-mRNA-1	0	1483	113	108.7	118	113	114	2.20091	maker-Fvb5-2-augustus-gene-222.33-mRNA-1	0	1483	117	122.2	122	117	120	2.51376	maker-Fvb5-2-augustus-gene-222.33-mRNA-1	0	1483	97.3333	98.3	102.333	56
maker-Fvb5-2-augustus-gene-16.39-mRNA-1	4009	534	1826	4.03322	4009	534	1826	4.00824	4134	504.6	1890.33	4.24354	6.77901e-05	4.09602	1.55985	0.118795	0.761685	1	241	234.8	246	241	313	4.80296	maker-Fvb5-2-augustus-gene-16.39-mRNA-1	0	1946	792	734.1	797	792	1022	15.0365	maker-Fvb5-2-augustus-gene-16.39-mRNA-1	0	1946	773	779.5	778	773	1027	16.395	maker-Fvb5-2-augustus-gene-16.39-mRNA-1	0	1946	602	582.8	607	258
maker-Fvb6-4-augustus-gene-162.28-mRNA-1	126	13	54.3333	5.075	126	13	54.3333	3.96364	129.8	15.9	56.8333	4.24144	2.05006e-06	4.10726	1.58995	0.111845	0.743941	1	15	19.1	20	15	15	0.518424	maker-Fvb6-4-augustus-gene-162.28-mRNA-1	0	864	14	17.5	19	14	14	0.463931	maker-Fvb6-4-augustus-gene-162.28-mRNA-1	0	864	11	16	16	11	11	0.395515	maker-Fvb6-4-augustus-gene-162.28-mRNA-1	0	864	13.3333	17.5333	18.3333	27
augustus_masked-Fvb7-4-processed-gene-26.2-mRNA-1	347	54	178.333	4.2622	347	54	178.333	3.98883	360	50	185.333	4.23632	6.67703e-06	4.09437	2.12486	0.0335979	0.46606	1	94	94.5	99	94	94	3.96462	augustus_masked-Fvb7-4-processed-gene-26.2-mRNA-1	0	708	30	32.2	35	30	30	1.21319	augustus_masked-Fvb7-4-processed-gene-26.2-mRNA-1	0	708	40	45.1	45	40	41	1.79901	augustus_masked-Fvb7-4-processed-gene-26.2-mRNA-1	0	708	54.6667	57.2667	59.6667	86
maker-Fvb6-4-augustus-gene-10.68-mRNA-1	225	20	115	4.48485	225	20	115	4.02632	223.6	21.4	118.2	4.22364	4.24196e-06	4.07599	1.71439	0.0864576	0.674913	1	24	27.7	29	24	24	0.901471	maker-Fvb6-4-augustus-gene-10.68-mRNA-1	0	795	31	33.2	36	31	31	1.11644	maker-Fvb6-4-augustus-gene-10.68-mRNA-1	0	795	44	49.1	49	44	44	1.71937	maker-Fvb6-4-augustus-gene-10.68-mRNA-1	0	795	33	36.6667	38	15
maker-Fvb4-2-augustus-gene-238.44-mRNA-1	43	1	15.6667	48	43	1	15.6667	3.9375	44.5	1.3	16.4333	4.22222	5.91042e-07	4.08091	1.17339	0.24064	0.975757	1	0	4.8	5	0	6	0.361954	maker-Fvb4-2-augustus-gene-238.44-mRNA-1	0	495	1	5.5	6	1	8	0.462726	maker-Fvb4-2-augustus-gene-238.44-mRNA-1	0	495	0	5	5	0	0	0	maker-Fvb4-2-augustus-gene-238.44-mRNA-1	0	495	0.333333	5.1	5.33333	1
augustus_masked-Fvb2-3-processed-gene-104.2-mRNA-1	53	3	19.6667	12.8	53	3	19.6667	3.95	54.8	2.8	20.5333	4.20833	7.37221e-07	4.06334	1.224	0.220951	0.959693	1	0	4.8	5	0	0	0	augustus_masked-Fvb2-3-processed-gene-104.2-mRNA-1	0	315	2	6.4	7	2	2	0.181785	augustus_masked-Fvb2-3-processed-gene-104.2-mRNA-1	0	315	3	8	8	3	3	0.295866	augustus_masked-Fvb2-3-processed-gene-104.2-mRNA-1	0	315	1.66667	6.4	6.66667	0
maker-Fvb6-4-snap-gene-315.56-mRNA-1	254	63	136.667	4.30645	254	63	136.667	3.94964	253.5	69.5	141.667	4.20513	5.11824e-06	4.0714	2.58444	0.00975362	0.281731	1	85	85.9	90	85	86	0.744582	maker-Fvb6-4-snap-gene-315.56-mRNA-1	0	3449	24	26.7	29	24	24	0.199231	maker-Fvb6-4-snap-gene-315.56-mRNA-1	0	3449	15	20	20	15	16	0.144116	maker-Fvb6-4-snap-gene-315.56-mRNA-1	0	3449	41.3333	44.2	46.3333	87
maker-Fvb4-2-augustus-gene-238.39-mRNA-1	175	10	61.6667	4.85417	175	10	61.6667	3.93651	180.8	9.3	64.4	4.19339	2.31037e-06	4.04573	1.14545	0.252023	0.975757	1	10	14.3	15	10	10	0.295071	maker-Fvb4-2-augustus-gene-238.39-mRNA-1	0	1012	18	21.2	23	18	18	0.50925	maker-Fvb4-2-augustus-gene-238.39-mRNA-1	0	1012	20	25	25	20	21	0.644648	maker-Fvb4-2-augustus-gene-238.39-mRNA-1	0	1012	16	20.1667	21	10
maker-Fvb6-1-snap-gene-91.57-mRNA-1	3527	448	1757.67	3.98754	3527	448	1757.67	3.96236	3511.3	396.7	1810.53	4.18401	6.49698e-05	4.04024	1.68543	0.0919054	0.690884	1	317	307.4	322	317	363	4.59111	maker-Fvb6-1-snap-gene-91.57-mRNA-1	0	2361	765	709.2	770	765	845	10.2471	maker-Fvb6-1-snap-gene-91.57-mRNA-1	0	2361	683	689.3	688	683	763	10.0395	maker-Fvb6-1-snap-gene-91.57-mRNA-1	0	2361	588.333	568.633	593.333	294
augustus_masked-Fvb2-4-processed-gene-256.19-mRNA-1	164	10	50.3333	5.08108	164	10	50.3333	3.90385	169.2	7.8	52.8	4.18072	1.89304e-06	4.03285	0.956543	0.338798	0.975757	1	5	9.5	10	5	5	0.163713	augustus_masked-Fvb2-4-processed-gene-256.19-mRNA-1	0	912	16	19.3	21	16	17	0.533695	augustus_masked-Fvb2-4-processed-gene-256.19-mRNA-1	0	912	16	21	21	16	16	0.545016	augustus_masked-Fvb2-4-processed-gene-256.19-mRNA-1	0	912	12.3333	16.6	17.3333	6
maker-Fvb2-2-snap-gene-179.25-mRNA-1	91	6	32.3333	6.38889	91	6	32.3333	3.93939	94.4	6.4	33.8	4.17868	1.21535e-06	4.03822	1.15338	0.248756	0.975757	1	4	8.6	9	4	6	0.0869322	maker-Fvb2-2-snap-gene-179.25-mRNA-1	0	2061	4	8.3	9	4	6	0.0833513	maker-Fvb2-2-snap-gene-179.25-mRNA-1	0	2061	10	15	15	10	14	0.211025	maker-Fvb2-2-snap-gene-179.25-mRNA-1	0	2061	6	10.6333	11	8
maker-Fvb6-3-augustus-gene-177.34-mRNA-1	464	18	246.667	4.13559	464	18	246.667	3.94821	460.4	17.5	254.3	4.16951	9.13049e-06	4.02488	1.80617	0.0708914	0.627325	1	68	69.7	73	68	68	0.978113	maker-Fvb6-3-augustus-gene-177.34-mRNA-1	0	2076	86	83.8	91	86	87	1.19986	maker-Fvb6-3-augustus-gene-177.34-mRNA-1	0	2076	82	87.2	87	82	82	1.22707	maker-Fvb6-3-augustus-gene-177.34-mRNA-1	0	2076	78.6667	80.2333	83.6667	52
maker-Fvb1-1-augustus-gene-262.40-mRNA-1	1402	61	592.333	3.99158	1402	61	592.333	3.9179	1450.3	53.7	616.4	4.16265	2.2133e-05	4.02004	1.47625	0.139876	0.811395	1	146	144.2	151	146	161	5.27155	maker-Fvb1-1-augustus-gene-262.40-mRNA-1	0	912	222	209.1	227	222	235	7.37755	maker-Fvb1-1-augustus-gene-262.40-mRNA-1	0	912	226	231.4	231	226	246	8.37962	maker-Fvb1-1-augustus-gene-262.40-mRNA-1	0	912	198	194.9	203	165
augustus_masked-Fvb4-3-processed-gene-296.17-mRNA-1	419	35	203.333	4.09645	419	35	203.333	3.87736	431.4	45.7	212.2	4.14681	7.6465e-06	4.01276	1.98507	0.0471368	0.533452	1	84	85	89	84	84	6.0588	augustus_masked-Fvb4-3-processed-gene-296.17-mRNA-1	0	414	69	68.2	74	69	69	4.77186	augustus_masked-Fvb4-3-processed-gene-296.17-mRNA-1	0	414	44	49.1	49	44	44	3.30169	augustus_masked-Fvb4-3-processed-gene-296.17-mRNA-1	0	414	65.6667	67.4333	70.6667	104
augustus_masked-Fvb6-3-processed-gene-106.9-mRNA-1	2421	227	1116.33	3.92745	2421	227	1116.33	3.88956	2505.6	173.9	1161.03	4.14672	4.16764e-05	4.00456	1.61723	0.105828	0.729298	1	270	262.5	275	270	270	5.49593	augustus_masked-Fvb6-3-processed-gene-106.9-mRNA-1	0	1467	505	469.7	510	505	505	9.856	augustus_masked-Fvb6-3-processed-gene-106.9-mRNA-1	0	1467	369	374.7	374	369	369	7.81413	augustus_masked-Fvb6-3-processed-gene-106.9-mRNA-1	0	1467	381.333	368.967	386.333	278
maker-Fvb7-2-augustus-gene-186.66-mRNA-1	142	19	51	5.02632	142	19	51	3.88679	146.1	16.5	53.1667	4.14596	1.90598e-06	4.00222	1.23628	0.216356	0.9522	1	0	4.8	5	0	1	0.0150056	maker-Fvb7-2-augustus-gene-186.66-mRNA-1	0	1990	22	24.9	27	22	36	0.517951	maker-Fvb7-2-augustus-gene-186.66-mRNA-1	0	1990	16	21	21	16	20	0.31222	maker-Fvb7-2-augustus-gene-186.66-mRNA-1	0	1990	12.6667	16.9	17.6667	3
augustus_masked-Fvb2-4-processed-gene-36.2-mRNA-1	694	116	284.667	4.07194	694	116	284.667	3.91468	714	110.3	294.967	4.14463	1.05649e-05	3.99925	1.40231	0.160822	0.855438	1	15	19.1	20	15	15	0.798428	augustus_masked-Fvb2-4-processed-gene-36.2-mRNA-1	0	561	134	128	139	134	134	6.83882	augustus_masked-Fvb2-4-processed-gene-36.2-mRNA-1	0	561	129	134.3	134	129	133	7.365	augustus_masked-Fvb2-4-processed-gene-36.2-mRNA-1	0	561	92.6667	93.8	97.6667	18
maker-Fvb7-3-augustus-gene-60.52-mRNA-1	2197	290	1199	3.94595	2197	290	1199	3.91019	2182.9	264.4	1237.3	4.13161	4.43868e-05	3.98915	1.7262	0.0843121	0.668547	1	226	220.5	231	226	341	3.29323	maker-Fvb7-3-augustus-gene-60.52-mRNA-1	0	3092	516	479.9	521	516	803	7.43559	maker-Fvb7-3-augustus-gene-60.52-mRNA-1	0	3092	479	484.9	484	479	767	7.7062	maker-Fvb7-3-augustus-gene-60.52-mRNA-1	0	3092	407	395.1	412	205
snap_masked-Fvb4-3-processed-gene-50.23-mRNA-1	223	11	70.6667	4.53333	223	11	70.6667	3.82667	229.4	9.6	74.4333	4.12308	2.67617e-06	3.98337	1.00563	0.314595	0.975757	1	25	28.6	30	25	30	0.232022	snap_masked-Fvb4-3-processed-gene-50.23-mRNA-1	0	3861	21	23.9	26	21	27	0.200218	snap_masked-Fvb4-3-processed-gene-50.23-mRNA-1	0	3861	14	19	19	14	20	0.160922	snap_masked-Fvb4-3-processed-gene-50.23-mRNA-1	0	3861	20	23.8333	25	27
augustus_masked-Fvb5-3-processed-gene-56.3-mRNA-1	126	26	56.6667	4.77778	126	26	56.6667	3.83333	125.3	23.6	58.5667	4.09331	2.10111e-06	3.95374	1.55236	0.120575	0.766107	1	4	8.6	9	4	4	0.258539	augustus_masked-Fvb5-3-processed-gene-56.3-mRNA-1	0	462	30	32.2	35	30	31	1.92114	augustus_masked-Fvb5-3-processed-gene-56.3-mRNA-1	0	462	11	16	16	11	11	0.739665	augustus_masked-Fvb5-3-processed-gene-56.3-mRNA-1	0	462	15	18.9333	20	3
maker-Fvb1-4-augustus-gene-174.34-mRNA-1	107	7	50.3333	4.97368	107	7	50.3333	3.84906	110.8	6.4	52.3	4.08858	1.87771e-06	3.9492	1.64374	0.10023	0.714945	1	8	12.4	13	8	10	0.113498	maker-Fvb1-4-augustus-gene-174.34-mRNA-1	0	2631	15	18.4	20	15	21	0.228527	maker-Fvb1-4-augustus-gene-174.34-mRNA-1	0	2631	15	20	20	15	25	0.295191	maker-Fvb1-4-augustus-gene-174.34-mRNA-1	0	2631	12.6667	16.9333	17.6667	8
maker-Fvb4-2-augustus-gene-202.14-mRNA-1	72	8	24.3333	7.63636	72	8	24.3333	3.80769	74.3	6.8	25.5	4.08468	9.14135e-07	3.94049	1.09993	0.271362	0.975757	1	0	4.8	5	0	1	0.0182526	maker-Fvb4-2-augustus-gene-202.14-mRNA-1	0	1636	8	12	13	8	12	0.210009	maker-Fvb4-2-augustus-gene-202.14-mRNA-1	0	1636	3	8	8	3	4	0.0759558	maker-Fvb4-2-augustus-gene-202.14-mRNA-1	0	1636	3.66667	8.26667	8.66667	0
maker-Fvb3-1-augustus-gene-54.22-mRNA-1	185	11	86.6667	4.37662	185	11	86.6667	3.82609	190.6	11.4	90.2667	4.07727	3.24323e-06	3.93814	1.6888	0.0912573	0.68869	1	34	37.2	39	34	38	0.702182	maker-Fvb3-1-augustus-gene-54.22-mRNA-1	0	1616	23	25.8	28	23	23	0.407498	maker-Fvb3-1-augustus-gene-54.22-mRNA-1	0	1616	20	25	25	20	22	0.422927	maker-Fvb3-1-augustus-gene-54.22-mRNA-1	0	1616	25.6667	29.3333	30.6667	25
maker-Fvb6-3-augustus-gene-342.46-mRNA-1	64	2	22.3333	8.44444	64	2	22.3333	3.79167	66.4	2.5	23.4667	4.06087	8.43805e-07	3.92347	1.14486	0.252268	0.975757	1	5	9.5	10	5	5	0.0982923	maker-Fvb6-3-augustus-gene-342.46-mRNA-1	0	1519	1	5.5	6	1	1	0.0188487	maker-Fvb6-3-augustus-gene-342.46-mRNA-1	0	1519	3	8	8	3	3	0.0613547	maker-Fvb6-3-augustus-gene-342.46-mRNA-1	0	1519	3	7.66667	8	5
maker-Fvb4-3-augustus-gene-7.33-mRNA-1	47	7	32	6.05263	47	7	32	3.82353	47.7	7.8	33.2	4.05521	1.19813e-06	3.92952	2.63416	0.00843468	0.262732	1	8	12.4	13	8	8	0.117448	maker-Fvb4-3-augustus-gene-7.33-mRNA-1	0	2034	5	9.2	10	5	5	0.0703815	maker-Fvb4-3-augustus-gene-7.33-mRNA-1	0	2034	6	11	11	6	6	0.0916399	maker-Fvb4-3-augustus-gene-7.33-mRNA-1	0	2034	6.33333	10.8667	11.3333	13
maker-Fvb4-1-augustus-gene-48.18-mRNA-1	651	15	349.333	3.94382	651	15	349.333	3.8248	649.3	2.1	360.767	4.04959	1.29679e-05	3.9136	1.92236	0.0545605	0.564526	1	122	121.2	127	122	126	1.43388	maker-Fvb4-1-augustus-gene-48.18-mRNA-1	0	2624	128	122.5	133	128	131	1.42938	maker-Fvb4-1-augustus-gene-48.18-mRNA-1	0	2624	106	111.2	111	106	108	1.27863	maker-Fvb4-1-augustus-gene-48.18-mRNA-1	0	2624	118.667	118.3	123.667	113
augustus_masked-Fvb5-4-processed-gene-140.4-mRNA-1	1612	144	691.667	3.88595	1612	144	691.667	3.82698	1603.6	147.4	710.733	4.02611	2.54898e-05	3.88719	1.51307	0.130261	0.790781	1	145	143.2	150	145	149	2.42867	augustus_masked-Fvb5-4-processed-gene-140.4-mRNA-1	0	1832	289	270.8	294	289	299	4.67288	augustus_masked-Fvb5-4-processed-gene-140.4-mRNA-1	0	1832	285	290.6	290	285	300	5.08721	augustus_masked-Fvb5-4-processed-gene-140.4-mRNA-1	0	1832	239.667	234.867	244.667	107
maker-Fvb6-2-snap-gene-4.45-mRNA-1	640	37	336	3.92174	640	37	336	3.8	643	28.8	346.7	4.01304	1.24526e-05	3.87749	1.83768	0.0661094	0.612642	1	91	91.6	96	91	99	0.568512	maker-Fvb6-2-snap-gene-4.45-mRNA-1	0	5200	129	123.4	134	129	137	0.754322	maker-Fvb6-2-snap-gene-4.45-mRNA-1	0	5200	125	130.2	130	125	131	0.782622	maker-Fvb6-2-snap-gene-4.45-mRNA-1	0	5200	115	115.067	120	92
maker-Fvb4-2-augustus-gene-173.19-mRNA-1	3929	680	2019	3.80937	3929	680	2019	3.78996	3935.5	584	2085.07	4.01107	7.47686e-05	3.87389	1.67671	0.0935998	0.695945	1	316	306.4	321	316	318	7.90006	maker-Fvb4-2-augustus-gene-173.19-mRNA-1	0	1202	1016	940.4	1021	1016	1028	24.4866	maker-Fvb4-2-augustus-gene-173.19-mRNA-1	0	1202	824	830.6	829	824	835	21.5807	maker-Fvb4-2-augustus-gene-173.19-mRNA-1	0	1202	718.667	692.467	723.667	336
maker-Fvb6-2-augustus-gene-196.33-mRNA-1	55	2	18.3333	12	55	2	18.3333	3.75	56.8	1.1	19.2333	4.00521	6.90509e-07	3.86954	1.05951	0.28937	0.975757	1	0	4.8	5	0	0	0	maker-Fvb6-2-augustus-gene-196.33-mRNA-1	0	1150	3	7.4	8	3	3	0.0746901	maker-Fvb6-2-augustus-gene-196.33-mRNA-1	0	1150	2	7	7	2	2	0.0540277	maker-Fvb6-2-augustus-gene-196.33-mRNA-1	0	1150	1.66667	6.4	6.66667	1
maker-Fvb2-4-snap-gene-123.59-mRNA-1	401	4	248.667	3.94862	401	4	248.667	3.78358	406.5	7.4	257.133	3.99457	9.24303e-06	3.86113	2.07439	0.038043	0.493395	1	87	87.8	92	87	105	0.822299	maker-Fvb2-4-snap-gene-123.59-mRNA-1	0	3813	76	74.6	81	76	97	0.728357	maker-Fvb2-4-snap-gene-123.59-mRNA-1	0	3813	90	95.2	95	90	110	0.896211	maker-Fvb2-4-snap-gene-123.59-mRNA-1	0	3813	84.3333	85.8667	89.3333	86
augustus_masked-Fvb1-1-processed-gene-175.1-mRNA-1	568	47	327	3.86006	568	47	327	3.74022	590	30.9	339.267	3.97342	1.21824e-05	3.83914	1.91141	0.0559525	0.571208	1	90	90.7	95	90	97	7.7241	augustus_masked-Fvb1-1-processed-gene-175.1-mRNA-1	0	375	142	135.4	147	142	147	11.2234	augustus_masked-Fvb1-1-processed-gene-175.1-mRNA-1	0	375	111	116.2	116	111	114	9.44404	augustus_masked-Fvb1-1-processed-gene-175.1-mRNA-1	0	375	114.333	114.1	119.333	95
maker-Fvb1-3-snap-gene-13.58-mRNA-1	12890	728	5117.33	3.74486	12890	728	5117.33	3.73752	13324.8	680	5336.73	3.97317	0.000191411	3.83599	1.35161	0.1765	0.884436	1	1400	1341.3	1405	1400	1421	14.9622	maker-Fvb1-3-snap-gene-13.58-mRNA-1	0	2836	2065	1906.5	2070	2065	2103	21.2311	maker-Fvb1-3-snap-gene-13.58-mRNA-1	0	2836	2128	2137.1	2133	2128	2188	23.9676	maker-Fvb1-3-snap-gene-13.58-mRNA-1	0	2836	1864.33	1794.97	1869.33	1389
augustus_masked-Fvb7-1-processed-gene-94.2-mRNA-1	319	52	178.333	3.97222	319	52	178.333	3.74359	320	43.3	184.533	3.96996	6.61917e-06	3.83438	1.74965	0.0801784	0.656917	1	32	35.3	37	32	32	1.3554	augustus_masked-Fvb7-1-processed-gene-94.2-mRNA-1	0	705	84	82	89	84	84	3.41138	augustus_masked-Fvb7-1-processed-gene-94.2-mRNA-1	0	705	64	69.1	69	64	66	2.9083	augustus_masked-Fvb7-1-processed-gene-94.2-mRNA-1	0	705	60	62.1333	65	32
maker-Fvb5-3-augustus-gene-159.38-mRNA-1	908	135	489.333	3.81766	908	135	489.333	3.73881	910.9	111.1	506	3.96195	1.81524e-05	3.82717	1.7583	0.0786962	0.651934	1	100	100.2	105	100	220	2.35212	maker-Fvb5-3-augustus-gene-159.38-mRNA-1	0	2793	237	222.9	242	237	545	5.58682	maker-Fvb5-3-augustus-gene-159.38-mRNA-1	0	2793	184	189.4	189	184	458	5.09423	maker-Fvb5-3-augustus-gene-159.38-mRNA-1	0	2793	173.667	170.833	178.667	102
augustus_masked-Fvb3-1-processed-gene-309.13-mRNA-1	120	24	64	4.55556	120	24	64	3.78261	120.3	23.6	65.9	3.95958	2.36362e-06	3.8243	1.69222	0.0906043	0.687543	1	5	9.5	10	5	5	0.138246	augustus_masked-Fvb3-1-processed-gene-309.13-mRNA-1	0	1080	18	21.2	23	18	18	0.477186	augustus_masked-Fvb3-1-processed-gene-309.13-mRNA-1	0	1080	31	36.1	36	31	31	0.891707	augustus_masked-Fvb3-1-processed-gene-309.13-mRNA-1	0	1080	18	22.2667	23	7
augustus_masked-Fvb4-1-processed-gene-147.15-mRNA-1	67	6	26.3333	6.64286	67	6	26.3333	3.72414	69.1	5.7	27.4	3.94624	9.82552e-07	3.80945	1.36629	0.171848	0.875647	1	0	4.8	5	0	0	0	augustus_masked-Fvb4-1-processed-gene-147.15-mRNA-1	0	225	7	11.1	12	7	7	0.890748	augustus_masked-Fvb4-1-processed-gene-147.15-mRNA-1	0	225	7	12	12	7	8	1.10457	augustus_masked-Fvb4-1-processed-gene-147.15-mRNA-1	0	225	4.66667	9.3	9.66667	1
maker-Fvb2-2-augustus-gene-1.45-mRNA-1	502	59	210.333	3.8945	502	59	210.333	3.70815	517.7	48.3	218.9	3.94089	7.84974e-06	3.80698	1.49844	0.13402	0.798456	1	26	29.6	31	26	30	0.799854	maker-Fvb2-2-augustus-gene-1.45-mRNA-1	0	1120	102	98.5	107	102	111	2.83756	maker-Fvb2-2-augustus-gene-1.45-mRNA-1	0	1120	90	95.2	95	90	94	2.60732	maker-Fvb2-2-augustus-gene-1.45-mRNA-1	0	1120	72.6667	74.4333	77.6667	43
augustus_masked-Fvb7-2-processed-gene-86.6-mRNA-1	162	2	98	4.16129	162	2	98	3.72222	164.2	1.3	101.333	3.92871	3.64206e-06	3.79736	2.04854	0.040507	0.502968	1	33	36.3	38	33	55	2.29061	augustus_masked-Fvb7-2-processed-gene-86.6-mRNA-1	0	717	28	30.4	33	28	44	1.757	augustus_masked-Fvb7-2-processed-gene-86.6-mRNA-1	0	717	32	37.1	37	32	48	2.07973	augustus_masked-Fvb7-2-processed-gene-86.6-mRNA-1	0	717	31	34.6	36	31
augustus_masked-Fvb3-3-processed-gene-85.4-mRNA-1	661	35	374.333	3.81454	661	35	374.333	3.71256	654.8	28.2	387.133	3.92765	1.38938e-05	3.79325	1.86516	0.0621588	0.597389	1	114	113.6	119	114	132	1.84363	augustus_masked-Fvb3-3-processed-gene-85.4-mRNA-1	0	2138	149	141.8	154	149	180	2.41048	augustus_masked-Fvb3-3-processed-gene-85.4-mRNA-1	0	2138	136	141.3	141	136	165	2.39751	augustus_masked-Fvb3-3-processed-gene-85.4-mRNA-1	0	2138	133	132.233	138	98
maker-Fvb1-1-augustus-gene-189.30-mRNA-1	105	4	32	5.57143	105	4	32	3.66667	108	2.6	33.6333	3.92464	1.20559e-06	3.78757	0.927839	0.353491	0.975757	1	5	9.5	10	5	37	0.703736	maker-Fvb1-1-augustus-gene-189.30-mRNA-1	0	1570	8	12	13	8	45	0.820639	maker-Fvb1-1-augustus-gene-189.30-mRNA-1	0	1570	8	13	13	8	33	0.652978	maker-Fvb1-1-augustus-gene-189.30-mRNA-1	0	1570	7	11.5	12	4
maker-Fvb6-4-augustus-gene-319.35-mRNA-1	1011	162	437.667	3.78178	1011	162	437.667	3.6961	1007.1	164.9	450.233	3.88549	1.6123e-05	3.75061	1.47877	0.139201	0.810197	1	51	53.5	56	51	57	0.655406	maker-Fvb6-4-augustus-gene-319.35-mRNA-1	0	2597	208	196.2	213	208	230	2.53568	maker-Fvb6-4-augustus-gene-319.35-mRNA-1	0	2597	213	218.4	218	213	244	2.91878	maker-Fvb6-4-augustus-gene-319.35-mRNA-1	0	2597	157.333	156.033	162.333	37
augustus_masked-Fvb2-1-processed-gene-144.17-mRNA-1	47	5	18.3333	10.1667	47	5	18.3333	3.61905	48.6	4	19.2	3.88	6.8887e-07	3.74879	1.32565	0.184957	0.899273	1	0	4.8	5	0	0	0	augustus_masked-Fvb2-1-processed-gene-144.17-mRNA-1	0	297	5	9.2	10	5	5	0.482007	augustus_masked-Fvb2-1-processed-gene-144.17-mRNA-1	0	297	1	6	6	1	1	0.104599	augustus_masked-Fvb2-1-processed-gene-144.17-mRNA-1	0	297	2	6.66667	7	0
maker-Fvb4-3-augustus-gene-13.44-mRNA-1	3131	377	2006.33	3.67155	3131	377	2006.33	3.65388	3125.4	407.6	2083.23	3.87938	7.49413e-05	3.7509	2.3161	0.0205528	0.381488	1	1028	986.2	1033	1028	1172	10.2003	maker-Fvb4-3-augustus-gene-13.44-mRNA-1	0	3431	651	604.2	656	651	741	6.18354	maker-Fvb4-3-augustus-gene-13.44-mRNA-1	0	3431	574	580.1	579	574	656	5.93974	maker-Fvb4-3-augustus-gene-13.44-mRNA-1	0	3431	751	723.5	756	963
maker-Fvb2-1-augustus-gene-127.28-mRNA-1	807	85	475.333	3.70588	807	85	475.333	3.631	816.7	96	492.567	3.84009	1.77322e-05	3.71583	2.37608	0.0174978	0.355907	1	227	221.5	232	227	236	5.08093	maker-Fvb2-1-augustus-gene-127.28-mRNA-1	0	1387	140	133.5	145	140	153	3.15831	maker-Fvb2-1-augustus-gene-127.28-mRNA-1	0	1387	160	165.3	165	160	163	3.65086	maker-Fvb2-1-augustus-gene-127.28-mRNA-1	0	1387	175.667	173.433	180.667	245
maker-Fvb2-4-augustus-gene-203.46-mRNA-1	64	4	27	5.76471	64	4	27	3.53125	65.8	4.5	28.6	3.83168	1.03653e-06	3.72777	1.72442	0.0846322	0.669695	1	7	11.5	12	7	11	0.127365	maker-Fvb2-4-augustus-gene-203.46-mRNA-1	0	2579	10	13.8	15	10	11	0.122118	maker-Fvb2-4-augustus-gene-203.46-mRNA-1	0	2579	0	5	5	0	3	0.0361372	maker-Fvb2-4-augustus-gene-203.46-mRNA-1	0	2579	5.66667	10.1	10.6667	23
augustus_masked-Fvb4-2-processed-gene-258.4-mRNA-1	1251	44	369	3.65468	1251	44	369	3.5625	1284.2	43	388.667	3.82256	1.39176e-05	3.6878	0.900369	0.367924	0.975757	1	107	106.9	112	107	107	6.12098	augustus_masked-Fvb4-2-processed-gene-258.4-mRNA-1	0	522	173	163.9	178	173	173	9.48888	augustus_masked-Fvb4-2-processed-gene-258.4-mRNA-1	0	522	137	142.3	142	137	137	8.15331	augustus_masked-Fvb4-2-processed-gene-258.4-mRNA-1	0	522	139	137.7	144	90
maker-Fvb4-4-snap-gene-13.56-mRNA-1	159	5	82.3333	4.0875	159	5	82.3333	3.6	166.5	7.2	85.8	3.82237	3.08448e-06	3.69653	1.91628	0.0553288	0.568148	1	28	31.5	33	28	92	1.80501	maker-Fvb4-4-snap-gene-13.56-mRNA-1	0	1522	25	27.6	30	25	50	0.940578	maker-Fvb4-4-snap-gene-13.56-mRNA-1	0	1522	27	32.1	32	27	33	0.673571	maker-Fvb4-4-snap-gene-13.56-mRNA-1	0	1522	26.6667	30.4	31.6667	32
maker-Fvb2-2-augustus-gene-219.52-mRNA-1	8660	1130	3973	3.63695	8660	1130	3973	3.62822	8653.7	1109.1	4094.67	3.82099	0.000146762	3.6906	1.59022	0.111784	0.743864	1	758	728.4	763	758	930	5.40817	maker-Fvb2-2-augustus-gene-219.52-mRNA-1	0	5135	1888	1743.5	1893	1888	2331	12.9969	maker-Fvb2-2-augustus-gene-219.52-mRNA-1	0	5135	1874	1882.6	1879	1874	2250	13.6121	maker-Fvb2-2-augustus-gene-219.52-mRNA-1	0	5135	1506.67	1451.5	1511.67	735
augustus_masked-Fvb7-4-processed-gene-107.2-mRNA-1	28	4	16.3333	13.25	28	4	16.3333	3.57895	29.1	3.3	17	3.81768	6.11545e-07	3.69598	1.97591	0.048165	0.537631	1	0	4.8	5	0	0	0	augustus_masked-Fvb7-4-processed-gene-107.2-mRNA-1	0	1782	4	8.3	9	4	4	0.0642675	augustus_masked-Fvb7-4-processed-gene-107.2-mRNA-1	0	1782	0	5	5	0	0	0	augustus_masked-Fvb7-4-processed-gene-107.2-mRNA-1	0	1782	1.33333	6.03333	6.33333	1
augustus_masked-Fvb6-1-processed-gene-95.4-mRNA-1	74	1	40	4.87097	74	1	40	3.6087	73.5	2.2	41.3667	3.81406	1.4821e-06	3.67993	1.67721	0.0935022	0.695696	1	10	14.3	15	10	10	0.0876724	augustus_masked-Fvb6-1-processed-gene-95.4-mRNA-1	0	3406	10	13.8	15	10	10	0.084061	augustus_masked-Fvb6-1-processed-gene-95.4-mRNA-1	0	3406	11	16	16	11	11	0.10033	augustus_masked-Fvb6-1-processed-gene-95.4-mRNA-1	0	3406	10.3333	14.7	15.3333	2
augustus_masked-Fvb3-3-processed-gene-126.4-mRNA-1	249	47	87.3333	4.01149	249	47	87.3333	3.56863	255.5	43	91.1333	3.8041	3.25828e-06	3.6697	1.19088	0.233702	0.975757	1	2	6.7	7	2	2	0.0284393	augustus_masked-Fvb3-3-processed-gene-126.4-mRNA-1	0	2100	49	49.7	54	49	58	0.790766	augustus_masked-Fvb3-3-processed-gene-126.4-mRNA-1	0	2100	36	41.1	41	36	38	0.562145	augustus_masked-Fvb3-3-processed-gene-126.4-mRNA-1	0	2100	29	32.5	34	1
snap_masked-Fvb2-3-processed-gene-221.16-mRNA-1	1437	252	703.667	3.64868	1437	252	703.667	3.59975	1430.1	228.3	726.8	3.80005	2.60216e-05	3.66831	1.57816	0.114529	0.750566	1	108	107.9	113	108	176	1.47836	snap_masked-Fvb2-3-processed-gene-221.16-mRNA-1	0	3555	360	336.2	365	360	516	4.15575	snap_masked-Fvb2-3-processed-gene-221.16-mRNA-1	0	3555	329	334.6	334	329	492	4.29942	snap_masked-Fvb2-3-processed-gene-221.16-mRNA-1	0	3555	265.667	259.567	270.667	84
snap_masked-Fvb2-1-processed-gene-29.13-mRNA-1	3580	706	1452.67	3.60024	3580	706	1452.67	3.57717	3682.1	631.5	1509.67	3.79447	5.40137e-05	3.66291	1.39583	0.162766	0.858344	1	83	84	88	83	84	3.0294	snap_masked-Fvb2-1-processed-gene-29.13-mRNA-1	0	828	852	789.3	857	852	881	30.4639	snap_masked-Fvb2-1-processed-gene-29.13-mRNA-1	0	828	741	747.4	746	741	782	29.34	snap_masked-Fvb2-1-processed-gene-29.13-mRNA-1	0	828	558.667	540.233	563.667	146
maker-Fvb1-4-snap-gene-12.88-mRNA-1	443	19	144.667	3.81818	443	19	144.667	3.56805	457.8	19.1	151.7	3.79374	5.43593e-06	3.66076	1.01922	0.308097	0.975757	1	51	53.5	56	51	52	1.12358	maker-Fvb1-4-snap-gene-12.88-mRNA-1	0	1382	42	43.3	47	42	45	0.932275	maker-Fvb1-4-snap-gene-12.88-mRNA-1	0	1382	61	66.1	66	61	62	1.3937	maker-Fvb1-4-snap-gene-12.88-mRNA-1	0	1382	51.3333	54.3	56.3333	40
maker-Fvb6-3-augustus-gene-343.53-mRNA-1	667	35	398.667	3.66964	667	35	398.667	3.58315	694.6	32.5	413.467	3.78742	1.48423e-05	3.66008	1.9629	0.0496575	0.543913	1	130	128.9	135	130	141	1.0297	maker-Fvb6-3-augustus-gene-343.53-mRNA-1	0	4089	149	141.8	154	149	161	1.12732	maker-Fvb6-3-augustus-gene-343.53-mRNA-1	0	4089	169	174.3	174	169	182	1.38273	maker-Fvb6-3-augustus-gene-343.53-mRNA-1	0	4089	149.333	148.333	154.333	134
maker-Fvb7-3-snap-gene-150.42-mRNA-1	97	9	56.3333	4.31373	97	9	56.3333	3.56061	97.5	5.8	58.5	3.78571	2.10147e-06	3.66089	1.97963	0.0477447	0.535631	1	10	14.3	15	10	10	0.214984	maker-Fvb7-3-snap-gene-150.42-mRNA-1	0	1389	24	26.7	29	24	25	0.51532	maker-Fvb7-3-snap-gene-150.42-mRNA-1	0	1389	17	22	22	17	18	0.402582	maker-Fvb7-3-snap-gene-150.42-mRNA-1	0	1389	17	21	22	15
maker-Fvb2-3-augustus-gene-78.40-mRNA-1	135	18	48.6667	4.39535	135	18	48.6667	3.51724	138.9	17.6	51.4333	3.7852	1.85568e-06	3.66758	1.24213	0.214189	0.948775	1	27	30.5	32	27	28	0.408458	maker-Fvb2-3-augustus-gene-78.40-mRNA-1	0	2047	9	12.9	14	9	9	0.125882	maker-Fvb2-3-augustus-gene-78.40-mRNA-1	0	2047	7	12	12	7	7	0.106234	maker-Fvb2-3-augustus-gene-78.40-mRNA-1	0	2047	14.3333	18.4667	19.3333	34
maker-Fvb4-1-snap-gene-121.47-mRNA-1	88	3	40.6667	4.8125	88	3	40.6667	3.59574	88.3	4.3	41.9	3.78097	1.5067e-06	3.65931	1.73444	0.0828408	0.663667	1	7	11.5	12	7	7	0.17008	maker-Fvb4-1-snap-gene-121.47-mRNA-1	0	1229	11	14.7	16	11	11	0.25626	maker-Fvb4-1-snap-gene-121.47-mRNA-1	0	1229	14	19	19	14	14	0.353883	maker-Fvb4-1-snap-gene-121.47-mRNA-1	0	1229	10.6667	15.0667	15.6667	11
maker-Fvb2-1-augustus-gene-190.49-mRNA-1	53	6	26	5.875	53	6	26	3.51613	55.2	5.3	27.5	3.77778	1.00058e-06	3.68523	1.98174	0.0475079	0.534866	1	10	14.3	15	10	11	0.173154	maker-Fvb2-1-augustus-gene-190.49-mRNA-1	0	1897	2	6.4	7	2	2	0.0301858	maker-Fvb2-1-augustus-gene-190.49-mRNA-1	0	1897	4	9	9	4	5	0.0818817	maker-Fvb2-1-augustus-gene-190.49-mRNA-1	0	1897	5.33333	9.9	10.3333	30
snap_masked-Fvb2-1-processed-gene-20.16-mRNA-1	6536	1336	3336.67	3.5799	6536	1336	3336.67	3.56996	6703.3	1229.5	3453.47	3.77268	0.000123605	3.64186	1.56885	0.116683	0.756334	1	446	430.5	451	446	527	3.66314	snap_masked-Fvb2-1-processed-gene-20.16-mRNA-1	0	4296	1782	1645.9	1787	1782	2138	14.2489	snap_masked-Fvb2-1-processed-gene-20.16-mRNA-1	0	4296	1652	1660.2	1657	1652	1996	14.4338	snap_masked-Fvb2-1-processed-gene-20.16-mRNA-1	0	4296	1293.33	1245.53	1298.33	407
maker-Fvb3-3-augustus-gene-12.50-mRNA-1	75	5	39	4.77419	75	5	39	3.54348	78.4	6.7	40.6667	3.75395	1.46386e-06	3.63443	2.06041	0.0393593	0.497447	1	11	15.3	16	11	11	0.463945	maker-Fvb3-3-augustus-gene-12.50-mRNA-1	0	708	8	12	13	8	8	0.323516	maker-Fvb3-3-augustus-gene-12.50-mRNA-1	0	708	12	17	17	12	12	0.526541	maker-Fvb3-3-augustus-gene-12.50-mRNA-1	0	708	10.3333	14.7667	15.3333	16
maker-Fvb3-3-augustus-gene-268.39-mRNA-1	2167	360	1081.67	3.56928	2167	360	1081.67	3.53912	2222	348.8	1120.6	3.74097	4.01083e-05	3.61093	1.5879	0.11231	0.744966	1	188	184.2	193	188	197	2.24272	maker-Fvb3-3-augustus-gene-268.39-mRNA-1	0	2623	548	509.3	553	548	585	6.38553	maker-Fvb3-3-augustus-gene-268.39-mRNA-1	0	2623	527	533	532	527	550	6.51401	maker-Fvb3-3-augustus-gene-268.39-mRNA-1	0	2623	421	408.833	426	151
snap_masked-Fvb7-2-processed-gene-150.16-mRNA-1	41	4	24.3333	6.21429	41	4	24.3333	3.51724	42.4	2.9	25.3	3.74007	9.10585e-07	3.62278	2.15712	0.0309965	0.452077	1	0	4.8	5	0	3	0.125467	snap_masked-Fvb7-2-processed-gene-150.16-mRNA-1	0	714	9	12.9	14	9	20	0.801994	snap_masked-Fvb7-2-processed-gene-150.16-mRNA-1	0	714	5	10	10	5	20	0.870194	snap_masked-Fvb7-2-processed-gene-150.16-mRNA-1	0	714	4.66667	9.23333	9.66667	6
augustus_masked-Fvb2-4-processed-gene-166.3-mRNA-1	58	3	21	7.3	58	3	21	3.52	59.9	2.7	22	3.73859	7.89601e-07	3.61296	1.24477	0.213217	0.947147	1	0	4.8	5	0	0	0	augustus_masked-Fvb2-4-processed-gene-166.3-mRNA-1	0	315	4	8.3	9	4	4	0.363571	augustus_masked-Fvb2-4-processed-gene-166.3-mRNA-1	0	315	6	11	11	6	6	0.591732	augustus_masked-Fvb2-4-processed-gene-166.3-mRNA-1	0	315	3.33333	8.03333	8.33333	3
augustus_masked-Fvb3-2-processed-gene-125.8-mRNA-1	100	22	66.3333	4.10938	100	22	66.3333	3.51899	104.7	23.9	69.0667	3.73712	2.48938e-06	3.6196	2.68688	0.00721222	0.245047	1	35	38.2	40	35	38	4.15651	augustus_masked-Fvb3-2-processed-gene-125.8-mRNA-1	0	273	14	17.5	19	14	14	1.46827	augustus_masked-Fvb3-2-processed-gene-125.8-mRNA-1	0	273	15	20	20	15	16	1.82071	augustus_masked-Fvb3-2-processed-gene-125.8-mRNA-1	0	273	21.3333	25.2333	26.3333	37
snap_masked-Fvb7-2-processed-gene-174.20-mRNA-1	451	77	208	3.65532	451	77	208	3.496	465.9	65.7	216.467	3.71715	7.75241e-06	3.58971	1.57683	0.114834	0.751653	1	35	38.2	40	35	38	0.561468	snap_masked-Fvb7-2-processed-gene-174.20-mRNA-1	0	2021	114	109.6	119	114	120	1.70002	snap_masked-Fvb7-2-processed-gene-174.20-mRNA-1	0	2021	86	91.2	91	86	98	1.50641	snap_masked-Fvb7-2-processed-gene-174.20-mRNA-1	0	2021	78.3333	79.6667	83.3333	37
maker-Fvb6-4-augustus-gene-262.22-mRNA-1	8869	573	5383.67	3.50714	8869	573	5383.67	3.50132	9075	464.3	5588.47	3.71219	0.000200438	3.58641	1.89276	0.0583894	0.582692	1	1879	1798.6	1884	1879	2161	51.2144	maker-Fvb6-4-augustus-gene-262.22-mRNA-1	0	1260	2452	2262.9	2457	2452	2778	63.125	maker-Fvb6-4-augustus-gene-262.22-mRNA-1	0	1260	2111	2120	2116	2111	2428	59.8635	maker-Fvb6-4-augustus-gene-262.22-mRNA-1	0	1260	2147.33	2060.5	2152.33	1680
maker-Fvb3-2-augustus-gene-157.44-mRNA-1	274	14	94	3.82	274	14	94	3.45217	282.3	12.7	99.2	3.70054	3.56936e-06	3.58241	1.10557	0.268913	0.975757	1	42	44.9	47	42	57	0.967096	maker-Fvb3-2-augustus-gene-157.44-mRNA-1	0	1760	30	32.2	35	30	51	0.829654	maker-Fvb3-2-augustus-gene-157.44-mRNA-1	0	1760	28	33.1	33	28	36	0.635439	maker-Fvb3-2-augustus-gene-157.44-mRNA-1	0	1760	33.3333	36.7333	38.3333	54
maker-Fvb4-3-augustus-gene-112.40-mRNA-1	24378	3774	12699	3.50144	24378	3774	12699	3.49898	24236.2	3357.7	13143.5	3.69811	0.000470782	3.57157	1.67673	0.0935946	0.695945	1	2763	2642.5	2768	2763	2857	23.4829	maker-Fvb4-3-augustus-gene-112.40-mRNA-1	0	3633	6537	6025.3	6542	6537	6716	52.9279	maker-Fvb4-3-augustus-gene-112.40-mRNA-1	0	3633	5930	5946.3	5935	5930	6140	52.5034	maker-Fvb4-3-augustus-gene-112.40-mRNA-1	0	3633	5076.67	4871.37	5081.67	2547
maker-Fvb1-2-augustus-gene-36.51-mRNA-1	34	3	16.6667	11	34	3	16.6667	3.5	34.3	2.6	17.2333	3.69271	6.19222e-07	3.56943	1.79319	0.0729425	0.633905	1	4	8.6	9	4	13	0.191986	maker-Fvb1-2-augustus-gene-36.51-mRNA-1	0	2022	0	4.6	5	0	0	0	maker-Fvb1-2-augustus-gene-36.51-mRNA-1	0	2022	1	6	6	1	1	0.015364	maker-Fvb1-2-augustus-gene-36.51-mRNA-1	0	2022	1.66667	6.4	6.66667	1
snap_masked-Fvb4-1-processed-gene-112.14-mRNA-1	672	14	275	3.57812	672	14	275	3.46269	688.2	6.6	287.867	3.69202	1.03216e-05	3.56548	1.39732	0.162318	0.857626	1	110	109.8	115	110	121	1.29599	snap_masked-Fvb4-1-processed-gene-112.14-mRNA-1	0	2788	112	107.8	117	112	124	1.27341	snap_masked-Fvb4-1-processed-gene-112.14-mRNA-1	0	2788	98	103.2	103	98	117	1.3037	snap_masked-Fvb4-1-processed-gene-112.14-mRNA-1	0	2788	106.667	106.933	111.667	93
augustus_masked-Fvb6-2-processed-gene-66.6-mRNA-1	89	3	39	4.65625	89	3	39	3.48936	88.3	2.2	40.2667	3.69042	1.44508e-06	3.56592	1.5627	0.118123	0.760108	1	12	16.2	17	12	35	0.624338	augustus_masked-Fvb6-2-processed-gene-66.6-mRNA-1	0	1674	11	14.7	16	11	21	0.359173	augustus_masked-Fvb6-2-processed-gene-66.6-mRNA-1	0	1674	9	14	14	9	17	0.315484	augustus_masked-Fvb6-2-processed-gene-66.6-mRNA-1	0	1674	10.6667	14.9667	15.6667	7
maker-Fvb3-1-augustus-gene-201.48-mRNA-1	111	15	59	4.10526	111	15	59	3.45833	115.1	11.6	61.4333	3.68268	2.20361e-06	3.55937	1.81079	0.0701727	0.624774	1	10	14.3	15	10	13	0.43765	maker-Fvb3-1-augustus-gene-201.48-mRNA-1	0	887	28	30.4	33	28	41	1.32343	maker-Fvb3-1-augustus-gene-201.48-mRNA-1	0	887	19	24	24	19	24	0.840566	maker-Fvb3-1-augustus-gene-201.48-mRNA-1	0	887	19	22.9	24	13
augustus_masked-Fvb6-1-processed-gene-239.8-mRNA-1	69	33	44	4.38462	69	33	44	3.44444	71.6	32.7	46	3.67442	1.66285e-06	3.56262	2.89899	0.00374371	0.179437	1	35	38.2	40	35	35	1.20131	augustus_masked-Fvb6-1-processed-gene-239.8-mRNA-1	0	870	2	6.4	7	2	2	0.0658188	augustus_masked-Fvb6-1-processed-gene-239.8-mRNA-1	0	870	2	7	7	2	2	0.0714159	augustus_masked-Fvb6-1-processed-gene-239.8-mRNA-1	0	870	13	17.2	18	33
maker-Fvb1-4-augustus-gene-22.42-mRNA-1	1202	79	597	3.51192	1202	79	597	3.46016	1248	55.6	621.8	3.67249	2.22972e-05	3.54838	1.7438	0.0811941	0.659218	1	186	182.3	191	186	191	11.7356	maker-Fvb1-4-augustus-gene-22.42-mRNA-1	0	486	271	254.2	276	271	275	16.2008	maker-Fvb1-4-augustus-gene-22.42-mRNA-1	0	486	256	261.5	261	256	262	16.7475	maker-Fvb1-4-augustus-gene-22.42-mRNA-1	0	486	237.667	232.667	242.667	192
maker-Fvb7-2-snap-gene-264.70-mRNA-1	175	5	68	4	175	5	68	3.45783	180.8	8	71.2	3.67	2.55951e-06	3.55298	1.42466	0.154255	0.8419	1	11	15.3	16	11	21	0.311828	maker-Fvb7-2-snap-gene-264.70-mRNA-1	0	2011	26	28.6	31	26	43	0.612203	maker-Fvb7-2-snap-gene-264.70-mRNA-1	0	2011	31	36.1	36	31	61	0.942328	maker-Fvb7-2-snap-gene-264.70-mRNA-1	0	2011	22.6667	26.6667	27.6667	30
maker-Fvb2-3-augustus-gene-137.46-mRNA-1	163	9	54	4.11538	163	9	54	3.41791	167.8	6.1	56.8667	3.6698	2.03747e-06	3.54289	1.04657	0.295299	0.975757	1	17	21	22	17	25	0.399428	maker-Fvb2-3-augustus-gene-137.46-mRNA-1	0	1869	22	24.9	27	22	26	0.398294	maker-Fvb2-3-augustus-gene-137.46-mRNA-1	0	1869	13	18	18	13	15	0.249325	maker-Fvb2-3-augustus-gene-137.46-mRNA-1	0	1869	17.3333	21.3	22.3333	13
augustus_masked-Fvb3-3-processed-gene-7.9-mRNA-1	969	61	320.667	3.53826	969	61	320.667	3.44162	1000.1	56.6	336.5	3.6664	1.20583e-05	3.54218	1.09318	0.274314	0.975757	1	67	68.7	72	67	149	2.38442	augustus_masked-Fvb3-3-processed-gene-7.9-mRNA-1	0	1866	152	144.6	157	152	314	4.8179	augustus_masked-Fvb3-3-processed-gene-7.9-mRNA-1	0	1866	160	165.3	165	160	297	4.94457	augustus_masked-Fvb3-3-processed-gene-7.9-mRNA-1	0	1866	126.333	126.2	131.333	99
maker-Fvb3-2-augustus-gene-7.39-mRNA-1	591	24	323.333	3.51948	591	24	323.333	3.425	609	38.7	338.133	3.66457	1.21611e-05	3.54689	2.24223	0.0249463	0.414253	1	145	143.2	150	145	145	2.14032	maker-Fvb3-2-augustus-gene-7.39-mRNA-1	0	2023	156	148.3	161	156	156	2.20784	maker-Fvb3-2-augustus-gene-7.39-mRNA-1	0	2023	84	89.2	89	84	84	1.28993	maker-Fvb3-2-augustus-gene-7.39-mRNA-1	0	2023	128.333	126.9	133.333	169
snap_masked-Fvb5-4-processed-gene-46.30-mRNA-1	95	17	45.6667	4.425	95	17	45.6667	3.49091	98	16.6	47.2667	3.66041	1.69452e-06	3.53786	1.67033	0.0948536	0.699433	1	2	6.7	7	2	2	0.0455549	snap_masked-Fvb5-4-processed-gene-46.30-mRNA-1	0	1311	14	17.5	19	14	14	0.305749	snap_masked-Fvb5-4-processed-gene-46.30-mRNA-1	0	1311	24	29.1	29	24	24	0.568712	snap_masked-Fvb5-4-processed-gene-46.30-mRNA-1	0	1311	13.3333	17.7667	18.3333	7
maker-Fvb3-2-snap-gene-253.50-mRNA-1	232	17	153	3.65318	232	17	153	3.44149	231.4	23.2	159.2	3.65628	5.72529e-06	3.53951	2.31376	0.020681	0.382306	1	55	57.3	60	55	58	1.07109	maker-Fvb3-2-snap-gene-253.50-mRNA-1	0	1617	66	65.4	71	66	67	1.18633	maker-Fvb3-2-snap-gene-253.50-mRNA-1	0	1617	52	57.1	57	52	54	1.03745	maker-Fvb3-2-snap-gene-253.50-mRNA-1	0	1617	57.6667	59.9333	62.6667	72
maker-Fvb4-4-augustus-gene-9.37-mRNA-1	24	4	13	40	24	4	13	3.4375	25.2	4.6	13.6	3.64935	4.91023e-07	3.54264	2.25027	0.0244319	0.410658	1	0	4.8	5	0	0	0	maker-Fvb4-4-augustus-gene-9.37-mRNA-1	0	1815	0	4.6	5	0	0	0	maker-Fvb4-4-augustus-gene-9.37-mRNA-1	0	1815	1	6	6	1	2	0.0342324	maker-Fvb4-4-augustus-gene-9.37-mRNA-1	0	1815	0.333333	5.13333	5.33333	4
maker-Fvb2-1-snap-gene-8.56-mRNA-1	2493	464	1214	3.45253	2493	464	1214	3.428	2497.5	397.1	1256.97	3.62689	4.50153e-05	3.50404	1.63133	0.102821	0.722229	1	209	204.3	214	209	420	2.80387	maker-Fvb2-1-snap-gene-8.56-mRNA-1	0	4473	703	652.1	708	703	1526	9.76776	maker-Fvb2-1-snap-gene-8.56-mRNA-1	0	4473	573	579.1	578	573	1375	9.54966	maker-Fvb2-1-snap-gene-8.56-mRNA-1	0	4473	495	478.5	500	239
maker-Fvb1-3-snap-gene-112.31-mRNA-1	160	4	94.6667	3.75728	160	4	94.6667	3.40678	165	9.5	98.7	3.625	3.54791e-06	3.50768	2.2183	0.0265344	0.424809	1	38	41.1	43	38	38	0.447095	maker-Fvb1-3-snap-gene-112.31-mRNA-1	0	2538	38	39.6	43	38	42	0.473802	maker-Fvb1-3-snap-gene-112.31-mRNA-1	0	2538	27	32.1	32	27	28	0.342729	maker-Fvb1-3-snap-gene-112.31-mRNA-1	0	2538	34.3333	37.6	39.3333	42
maker-Fvb5-1-augustus-gene-193.31-mRNA-1	606	65	311	3.52162	606	65	311	3.42338	602.9	54.7	322.1	3.62083	1.15452e-05	3.49845	1.75528	0.0792108	0.653489	1	87	87.8	92	87	210	1.09938	maker-Fvb5-1-augustus-gene-193.31-mRNA-1	0	5704	152	144.6	157	152	368	1.84717	maker-Fvb5-1-augustus-gene-193.31-mRNA-1	0	5704	131	136.3	136	131	327	1.78095	maker-Fvb5-1-augustus-gene-193.31-mRNA-1	0	5704	123.333	122.9	128.333	81
maker-Fvb3-4-snap-gene-177.41-mRNA-1	152	15	42.6667	4.36842	152	15	42.6667	3.41509	156.4	13.8	44.7	3.61404	1.59645e-06	3.4848	0.877403	0.380268	0.975757	1	0	4.8	5	0	0	0	maker-Fvb3-4-snap-gene-177.41-mRNA-1	0	2947	15	18.4	20	15	15	0.145731	maker-Fvb3-4-snap-gene-177.41-mRNA-1	0	2947	23	28.1	28	23	24	0.252997	maker-Fvb3-4-snap-gene-177.41-mRNA-1	0	2947	12.6667	17.1	17.6667	0
augustus_masked-Fvb5-1-processed-gene-296.8-mRNA-1	199	43	85	3.77174	199	43	85	3.38318	205.1	37.5	88.7333	3.61237	3.17663e-06	3.4899	1.49097	0.135971	0.802837	1	7	11.5	12	7	10	0.379914	augustus_masked-Fvb5-1-processed-gene-296.8-mRNA-1	0	786	55	55.3	60	55	72	2.6227	augustus_masked-Fvb5-1-processed-gene-296.8-mRNA-1	0	786	30	35.1	35	30	47	1.85763	augustus_masked-Fvb5-1-processed-gene-296.8-mRNA-1	0	786	30.6667	33.9667	35.6667	12
maker-Fvb2-4-augustus-gene-104.28-mRNA-1	172	9	47.3333	4.22727	172	9	47.3333	3.40678	176.8	9	49.7667	3.60558	1.78221e-06	3.47959	0.861313	0.389066	0.975757	1	15	19.1	20	15	22	0.507687	maker-Fvb2-4-augustus-gene-104.28-mRNA-1	0	1294	6	10.1	11	6	12	0.265513	maker-Fvb2-4-augustus-gene-104.28-mRNA-1	0	1294	23	28.1	28	23	33	0.792253	maker-Fvb2-4-augustus-gene-104.28-mRNA-1	0	1294	14.6667	19.1	19.6667	12
maker-Fvb6-3-snap-gene-50.56-mRNA-1	2758	524	1355.33	3.42891	2758	524	1355.33	3.40734	2760.5	455.2	1403.07	3.601	5.02217e-05	3.47797	1.6051	0.108472	0.735155	1	241	234.8	246	241	248	3.95386	maker-Fvb6-3-snap-gene-50.56-mRNA-1	0	1873	765	709.2	770	765	780	11.9233	maker-Fvb6-3-snap-gene-50.56-mRNA-1	0	1873	668	674.3	673	668	678	11.2454	maker-Fvb6-3-snap-gene-50.56-mRNA-1	0	1873	558	539.433	563	238
maker-Fvb5-2-augustus-gene-119.36-mRNA-1	23	17	19	7.33333	23	17	19	3.375	23.5	18.1	19.9	3.59565	7.23706e-07	3.50816	5.71879	1.07288e-08	4.14159e-05	0.00115964	4	8.6	9	4	13	0.22132	maker-Fvb5-2-augustus-gene-119.36-mRNA-1	0	1754	2	6.4	7	2	6	0.0979402	maker-Fvb5-2-augustus-gene-119.36-mRNA-1	0	1754	3	8	8	3	6	0.106269	maker-Fvb5-2-augustus-gene-119.36-mRNA-1	0	1754	3	7.66667	8	20
snap_masked-Fvb3-1-processed-gene-193.23-mRNA-1	58	12	33.3333	4.7037	58	12	33.3333	3.38095	60.5	13.1	34.8333	3.59305	1.25654e-06	3.48432	2.68961	0.00715349	0.244683	1	16	20	21	16	16	1.75011	snap_masked-Fvb3-1-processed-gene-193.23-mRNA-1	0	273	4	8.3	9	4	4	0.419505	snap_masked-Fvb3-1-processed-gene-193.23-mRNA-1	0	273	7	12	12	7	7	0.796562	snap_masked-Fvb3-1-processed-gene-193.23-mRNA-1	0	273	9	13.4333	14	19
maker-Fvb1-4-snap-gene-16.60-mRNA-1	11662	818	4331.33	3.37333	11662	818	4331.33	3.36685	12067.6	581	4541.63	3.58994	0.000162683	3.46762	1.25499	0.209484	0.941466	1	1293	1239.1	1298	1293	1301	14.0454	maker-Fvb1-4-snap-gene-16.60-mRNA-1	0	2766	2200	2030.8	2205	2200	2207	22.8449	maker-Fvb1-4-snap-gene-16.60-mRNA-1	0	2766	1982	1990.8	1987	1982	2000	22.4627	maker-Fvb1-4-snap-gene-16.60-mRNA-1	0	2766	1825	1753.57	1830	1382
augustus_masked-Fvb1-2-processed-gene-147.4-mRNA-1	690	74	318.333	3.48698	690	74	318.333	3.39348	686.2	71.2	329.033	3.57863	1.17732e-05	3.45431	1.57158	0.116048	0.755169	1	81	82.1	86	81	174	1.60514	augustus_masked-Fvb1-2-processed-gene-147.4-mRNA-1	0	3237	155	147.4	160	155	354	3.13112	augustus_masked-Fvb1-2-processed-gene-147.4-mRNA-1	0	3237	148	153.3	153	148	337	3.23423	augustus_masked-Fvb1-2-processed-gene-147.4-mRNA-1	0	3237	128	127.6	133	49
augustus_masked-Fvb5-4-processed-gene-11.2-mRNA-1	283	41	154	3.58101	283	41	154	3.38144	293.3	36.3	159.9	3.57765	5.72754e-06	3.45632	1.72877	0.0838501	0.666989	1	32	35.3	37	32	109	3.37642	augustus_masked-Fvb5-4-processed-gene-11.2-mRNA-1	0	964	75	73.7	80	75	267	7.93001	augustus_masked-Fvb5-4-processed-gene-11.2-mRNA-1	0	964	72	77.1	77	72	240	7.73425	augustus_masked-Fvb5-4-processed-gene-11.2-mRNA-1	0	964	59.6667	62.0333	64.6667	34
augustus_masked-Fvb5-3-processed-gene-122.0-mRNA-1	1137	141	488.667	3.44741	1137	141	488.667	3.38762	1130.4	125.8	504.567	3.57257	1.80646e-05	3.45047	1.51182	0.13058	0.791673	1	115	114.6	120	115	127	1.90763	augustus_masked-Fvb5-3-processed-gene-122.0-mRNA-1	0	1988	256	240.4	261	256	267	3.84534	augustus_masked-Fvb5-3-processed-gene-122.0-mRNA-1	0	1988	228	233.4	233	228	239	3.73479	augustus_masked-Fvb5-3-processed-gene-122.0-mRNA-1	0	1988	199.667	196.133	204.667	91
maker-Fvb3-1-augustus-gene-306.31-mRNA-1	48	3	26.6667	5.21053	48	3	26.6667	3.35294	49.6	1.5	27.8333	3.56923	9.99078e-07	3.45161	1.8865	0.059227	0.586717	1	6	10.5	11	6	6	0.232383	maker-Fvb3-1-augustus-gene-306.31-mRNA-1	0	771	8	12	13	8	8	0.297081	maker-Fvb3-1-augustus-gene-306.31-mRNA-1	0	771	5	10	10	5	5	0.201465	maker-Fvb3-1-augustus-gene-306.31-mRNA-1	0	771	6.33333	10.8333	11.3333	5
maker-Fvb5-3-augustus-gene-161.49-mRNA-1	677	148	425	3.41935	677	148	425	3.3524	705.5	166.1	443.933	3.5651	1.59906e-05	3.45367	2.77526	0.00551578	0.217317	1	248	241.5	253	248	346	6.89718	maker-Fvb5-3-augustus-gene-161.49-mRNA-1	0	1498	142	135.4	147	142	185	3.53589	maker-Fvb5-3-augustus-gene-161.49-mRNA-1	0	1498	137	142.3	142	137	193	4.00248	maker-Fvb5-3-augustus-gene-161.49-mRNA-1	0	1498	175.667	173.067	180.667	290
maker-Fvb5-1-snap-gene-19.124-mRNA-1	402	71	177.333	3.50943	402	71	177.333	3.34361	415.2	60.8	184.9	3.55387	6.61652e-06	3.43225	1.52102	0.128254	0.786351	1	29	32.5	34	29	31	0.533851	maker-Fvb5-1-snap-gene-19.124-mRNA-1	0	1734	103	99.5	108	103	109	1.79977	maker-Fvb5-1-snap-gene-19.124-mRNA-1	0	1734	80	85.2	85	80	88	1.57659	maker-Fvb5-1-snap-gene-19.124-mRNA-1	0	1734	70.6667	72.4	75.6667	32
augustus_masked-Fvb7-3-processed-gene-6.3-mRNA-1	897	87	426.667	3.41966	897	87	426.667	3.35294	935.3	70.5	444.433	3.54738	1.59171e-05	3.42348	1.66667	0.0955791	0.701687	1	221	215.8	226	221	539	10.6803	augustus_masked-Fvb7-3-processed-gene-6.3-mRNA-1	0	1507	130	124.3	135	130	335	6.3646	augustus_masked-Fvb7-3-processed-gene-6.3-mRNA-1	0	1507	178	183.3	183	178	385	7.93655	augustus_masked-Fvb7-3-processed-gene-6.3-mRNA-1	0	1507	176.333	174.467	181.333	134
maker-Fvb2-1-augustus-gene-8.46-mRNA-1	638	90	278.667	3.45882	638	90	278.667	3.35493	654.2	93.2	289.767	3.54628	1.0362e-05	3.42263	1.49174	0.135767	0.802465	1	58	60.1	63	58	92	1.33361	maker-Fvb2-1-augustus-gene-8.46-mRNA-1	0	2060	134	128	139	134	226	3.14109	maker-Fvb2-1-augustus-gene-8.46-mRNA-1	0	2060	148	153.3	153	148	259	3.90586	maker-Fvb2-1-augustus-gene-8.46-mRNA-1	0	2060	113.333	113.8	118.333	44
maker-Fvb3-1-augustus-gene-180.22-mRNA-1	889	143	310.667	3.43979	889	143	310.667	3.34761	912.1	145.3	324.167	3.54515	1.15787e-05	3.42002	1.18577	0.235714	0.975757	1	37	40.1	42	37	37	0.334808	maker-Fvb3-1-augustus-gene-180.22-mRNA-1	0	3300	165	156.6	170	165	165	1.43156	maker-Fvb3-1-augustus-gene-180.22-mRNA-1	0	3300	180	185.4	185	180	182	1.71333	maker-Fvb3-1-augustus-gene-180.22-mRNA-1	0	3300	127.333	127.367	132.333	30
maker-Fvb3-4-augustus-gene-31.45-mRNA-1	4272	750	2147.67	3.36267	4272	750	2147.67	3.34974	4391	693.5	2230.13	3.5433	7.97872e-05	3.42153	1.60899	0.107619	0.73353	1	431	416.2	436	431	465	5.20835	maker-Fvb3-4-augustus-gene-31.45-mRNA-1	0	2666	1181	1092.3	1186	1181	1274	13.682	maker-Fvb3-4-augustus-gene-31.45-mRNA-1	0	2666	1115	1122.1	1120	1115	1221	14.2279	maker-Fvb3-4-augustus-gene-31.45-mRNA-1	0	2666	909	876.867	914	405
maker-Fvb2-3-augustus-gene-218.19-mRNA-1	3117	52	1567.67	3.35621	3117	52	1567.67	3.33864	3108.7	77.2	1624.6	3.53106	5.8323e-05	3.4149	1.86418	0.0622965	0.597807	1	720	692.1	725	720	726	9.76542	maker-Fvb2-3-augustus-gene-218.19-mRNA-1	0	2220	675	626.3	680	675	688	8.87309	maker-Fvb2-3-augustus-gene-218.19-mRNA-1	0	2220	601	607.2	606	601	618	8.64808	maker-Fvb2-3-augustus-gene-218.19-mRNA-1	0	2220	665.333	641.867	670.333	668
maker-Fvb2-2-augustus-gene-91.34-mRNA-1	922	111	528	3.37481	922	111	528	3.32258	958.8	81.1	549.467	3.5259	1.96911e-05	3.40748	1.84079	0.0656521	0.611262	1	163	160.4	168	163	163	1.64438	maker-Fvb2-2-augustus-gene-91.34-mRNA-1	0	2960	276	258.8	281	276	276	2.66966	maker-Fvb2-2-augustus-gene-91.34-mRNA-1	0	2960	228	233.4	233	228	228	2.39292	maker-Fvb2-2-augustus-gene-91.34-mRNA-1	0	2960	222.333	217.533	227.333	165
snap_masked-Fvb5-3-processed-gene-28.45-mRNA-1	5531	248	3079.67	3.33662	5531	248	3079.67	3.32779	5516.1	280	3197.9	3.52453	0.00011475	3.40699	1.99733	0.0457889	0.528265	1	1528	1463.5	1533	1528	1796	12.7238	snap_masked-Fvb5-3-processed-gene-28.45-mRNA-1	0	4215	1280	1183.5	1285	1280	1537	10.4404	snap_masked-Fvb5-3-processed-gene-28.45-mRNA-1	0	4215	1146	1153.2	1151	1146	1345	9.91309	snap_masked-Fvb5-3-processed-gene-28.45-mRNA-1	0	4215	1318	1266.73	1323	1288
maker-Fvb3-2-augustus-gene-23.48-mRNA-1	10052	1173	5718	3.33166	10052	1173	5718	3.32691	10292.2	1122.3	5938.03	3.51939	0.000212642	3.39973	1.75964	0.0784681	0.651934	1	1715	1642	1720	1715	1740	22.9195	maker-Fvb3-2-augustus-gene-23.48-mRNA-1	0	2267	2888	2664.5	2893	2888	2936	37.0804	maker-Fvb3-2-augustus-gene-23.48-mRNA-1	0	2267	2754	2764.3	2759	2754	2801	38.3836	maker-Fvb3-2-augustus-gene-23.48-mRNA-1	0	2267	2452.33	2356.93	2457.33	1546
maker-Fvb6-3-augustus-gene-349.40-mRNA-1	165	7	50.6667	3.98039	165	7	50.6667	3.30303	170.2	8.1	53.3667	3.51334	1.91444e-06	3.39826	0.985326	0.324464	0.975757	1	7	11.5	12	7	7	0.104046	maker-Fvb6-3-augustus-gene-349.40-mRNA-1	0	2009	19	22.1	24	19	19	0.270778	maker-Fvb6-3-augustus-gene-349.40-mRNA-1	0	2009	25	30.1	30	25	26	0.402048	maker-Fvb6-3-augustus-gene-349.40-mRNA-1	0	2009	17	21.2333	22	19
maker-Fvb6-2-augustus-gene-208.27-mRNA-1	194	37	77.3333	3.66667	194	37	77.3333	3.27451	200.5	35.3	81.6667	3.51025	2.9437e-06	3.40117	1.49461	0.135015	0.800925	1	54	56.3	59	54	54	0.829052	maker-Fvb6-2-augustus-gene-208.27-mRNA-1	0	1945	17	20.3	22	17	17	0.250247	maker-Fvb6-2-augustus-gene-208.27-mRNA-1	0	1945	16	21	21	16	16	0.255555	maker-Fvb6-2-augustus-gene-208.27-mRNA-1	0	1945	29	32.5333	34	60
maker-Fvb7-3-augustus-gene-109.37-mRNA-1	220	8	116	3.55882	220	8	116	3.30464	229.2	14.8	121.2	3.50932	4.35416e-06	3.39647	1.99369	0.046186	0.530064	1	42	44.9	47	42	57	1.17955	maker-Fvb7-3-augustus-gene-109.37-mRNA-1	0	1443	47	47.9	52	47	59	1.17064	maker-Fvb7-3-augustus-gene-109.37-mRNA-1	0	1443	47	52.1	52	47	56	1.20561	maker-Fvb7-3-augustus-gene-109.37-mRNA-1	0	1443	45.3333	48.3	50.3333	55
maker-Fvb6-1-snap-gene-273.71-mRNA-1	56	9	22	5.71429	56	9	22	3.27586	57.8	7.5	23.0667	3.50725	8.26046e-07	3.38826	1.37962	0.167705	0.867412	1	0	4.8	5	0	0	0	maker-Fvb6-1-snap-gene-273.71-mRNA-1	0	1900	10	13.8	15	10	10	0.15069	maker-Fvb6-1-snap-gene-273.71-mRNA-1	0	1900	4	9	9	4	4	0.0654019	maker-Fvb6-1-snap-gene-273.71-mRNA-1	0	1900	4.66667	9.2	9.66667	1
maker-Fvb1-4-augustus-gene-211.17-mRNA-1	54	12	28	5	54	12	28	3.33333	55.9	11.7	29	3.5	1.03827e-06	3.38075	1.62883	0.10335	0.724095	1	1	5.7	6	1	1	0.054392	maker-Fvb1-4-augustus-gene-211.17-mRNA-1	0	549	7	11.1	12	7	7	0.365061	maker-Fvb1-4-augustus-gene-211.17-mRNA-1	0	549	13	18	18	13	13	0.735623	maker-Fvb1-4-augustus-gene-211.17-mRNA-1	0	549	7	11.6	12	1
maker-Fvb7-3-augustus-gene-148.32-mRNA-1	68	2	25	5.16667	68	2	25	3.27273	69.6	1.6	26.2667	3.49367	9.4059e-07	3.37406	1.23265	0.217706	0.953955	1	5	9.5	10	5	5	0.161412	maker-Fvb7-3-augustus-gene-148.32-mRNA-1	0	925	7	11.1	12	7	7	0.216668	maker-Fvb7-3-augustus-gene-148.32-mRNA-1	0	925	6	11	11	6	7	0.235093	maker-Fvb7-3-augustus-gene-148.32-mRNA-1	0	925	6	10.5333	11	3
maker-Fvb1-2-augustus-gene-113.45-mRNA-1	5806	845	2602.33	3.31524	5806	845	2602.33	3.30499	5770.6	756.6	2693.1	3.49161	9.63661e-05	3.37227	1.55308	0.120404	0.765761	1	639	614.8	644	639	999	6.04485	maker-Fvb1-2-augustus-gene-113.45-mRNA-1	0	4935	1484	1371.4	1489	1484	2306	13.3786	maker-Fvb1-2-augustus-gene-113.45-mRNA-1	0	4935	1249	1256.4	1254	1249	1947	12.2564	maker-Fvb1-2-augustus-gene-113.45-mRNA-1	0	4935	1124	1080.87	1129	511
augustus_masked-Fvb5-2-processed-gene-161.1-mRNA-1	6257	970	2698	3.31787	6257	970	2698	3.30796	6221	874.3	2788.13	3.48763	9.97647e-05	3.36884	1.50182	0.133145	0.796311	1	563	542.2	568	563	589	6.72848	augustus_masked-Fvb5-2-processed-gene-161.1-mRNA-1	0	2614	1533	1416.5	1538	1533	1563	17.1196	augustus_masked-Fvb5-2-processed-gene-161.1-mRNA-1	0	2614	1396	1403.7	1401	1396	1443	17.1492	augustus_masked-Fvb5-2-processed-gene-161.1-mRNA-1	0	2614	1164	1120.8	1169	506
snap_masked-Fvb3-2-processed-gene-33.29-mRNA-1	135	3	68.3333	3.77027	135	3	68.3333	3.30337	133.7	3.4	70.8	3.48712	2.53714e-06	3.3693	1.75828	0.0786996	0.651934	1	23	26.7	28	23	29	0.414739	snap_masked-Fvb3-2-processed-gene-33.29-mRNA-1	0	2088	26	28.6	31	26	28	0.383943	snap_masked-Fvb3-2-processed-gene-33.29-mRNA-1	0	2088	25	30.1	30	25	27	0.401714	snap_masked-Fvb3-2-processed-gene-33.29-mRNA-1	0	2088	24.6667	28.4667	29.6667	16
maker-Fvb7-1-snap-gene-260.35-mRNA-1	7059	1172	3726.33	3.29313	7059	1172	3726.33	3.28609	7051.1	1002	3866.57	3.47434	0.000138382	3.35628	1.67842	0.0932656	0.695014	1	904	867.8	909	904	1121	5.07111	maker-Fvb7-1-snap-gene-260.35-mRNA-1	0	6601	2076	1916.6	2081	2076	2601	11.2816	maker-Fvb7-1-snap-gene-260.35-mRNA-1	0	6601	1895	1903.6	1900	1895	2405	11.3185	maker-Fvb7-1-snap-gene-260.35-mRNA-1	0	6601	1625	1562.67	1630	870
maker-Fvb3-1-augustus-gene-190.29-mRNA-1	107	13	43.6667	4.04651	107	13	43.6667	3.25862	111.1	14.4	45.9	3.46774	1.65194e-06	3.35878	1.57305	0.115707	0.7544	1	23	26.7	28	23	23	0.336012	maker-Fvb3-1-augustus-gene-190.29-mRNA-1	0	2044	7	11.1	12	7	7	0.098052	maker-Fvb3-1-augustus-gene-190.29-mRNA-1	0	2044	13	18	18	13	13	0.197582	maker-Fvb3-1-augustus-gene-190.29-mRNA-1	0	2044	14.3333	18.6	19.3333	26
augustus_masked-Fvb7-1-processed-gene-29.9-mRNA-1	3050	265	1729.67	3.2849	3050	265	1729.67	3.2699	3136.8	207.5	1800.53	3.46615	6.45044e-05	3.34941	1.8423	0.0654318	0.610209	1	609	586.2	614	609	776	6.17599	augustus_masked-Fvb7-1-processed-gene-29.9-mRNA-1	0	3752	874	809.6	879	874	1121	8.55425	augustus_masked-Fvb7-1-processed-gene-29.9-mRNA-1	0	3752	788	794.5	793	788	1014	8.39575	augustus_masked-Fvb7-1-processed-gene-29.9-mRNA-1	0	3752	757	730.1	762	571
augustus_masked-Fvb7-2-processed-gene-317.20-mRNA-1	19	4	12	37	19	4	12	3.25	19.8	4.4	12.5667	3.46405	4.54211e-07	3.36765	2.74393	0.00607087	0.22681	1	0	4.8	5	0	1	0.0322127	augustus_masked-Fvb7-2-processed-gene-317.20-mRNA-1	0	927	1	5.5	6	1	2	0.0617717	augustus_masked-Fvb7-2-processed-gene-317.20-mRNA-1	0	927	0	5	5	0	5	0.167562	augustus_masked-Fvb7-2-processed-gene-317.20-mRNA-1	0	927	0.333333	5.1	5.33333	4
snap_masked-Fvb2-3-processed-gene-23.41-mRNA-1	414	51	226.667	3.38596	414	51	226.667	3.26667	428.1	40.3	235.933	3.46277	8.44929e-06	3.34573	1.77475	0.0759388	0.644427	1	65	66.8	70	65	96	1.64941	snap_masked-Fvb2-3-processed-gene-23.41-mRNA-1	0	1738	116	111.4	121	116	155	2.55341	snap_masked-Fvb2-3-processed-gene-23.41-mRNA-1	0	1738	104	109.2	109	104	134	2.39519	snap_masked-Fvb2-3-processed-gene-23.41-mRNA-1	0	1738	95	95.8	100	63
maker-Fvb1-4-augustus-gene-78.30-mRNA-1	89	2	27	4.85714	89	2	27	3.25	91.6	3.3	28.4667	3.4611	1.02015e-06	3.34443	0.945875	0.344212	0.975757	1	5	9.5	10	5	5	0.0877755	maker-Fvb1-4-augustus-gene-78.30-mRNA-1	0	1701	5	9.2	10	5	5	0.0841599	maker-Fvb1-4-augustus-gene-78.30-mRNA-1	0	1701	11	16	16	11	11	0.200897	maker-Fvb1-4-augustus-gene-78.30-mRNA-1	0	1701	7	11.5667	12	7
maker-Fvb1-1-augustus-gene-169.39-mRNA-1	80	5	39.3333	4.18919	80	5	39.3333	3.26923	79.4	4.1	40.7667	3.45582	1.45881e-06	3.33505	1.65212	0.0985098	0.710126	1	15	19.1	20	15	16	0.272705	maker-Fvb1-1-augustus-gene-169.39-mRNA-1	0	1752	12	15.7	17	12	14	0.228788	maker-Fvb1-1-augustus-gene-169.39-mRNA-1	0	1752	10	15	15	10	10	0.177317	maker-Fvb1-1-augustus-gene-169.39-mRNA-1	0	1752	12.3333	16.6	17.3333	4
maker-Fvb6-1-snap-gene-298.67-mRNA-1	97	12	41.6667	4.04878	97	12	41.6667	3.23214	100.4	9.2	43.7	3.45506	1.56623e-06	3.34049	1.56365	0.1179	0.759426	1	6	10.5	11	6	6	0.285753	maker-Fvb6-1-snap-gene-298.67-mRNA-1	0	627	22	24.9	27	22	23	1.05027	maker-Fvb6-1-snap-gene-298.67-mRNA-1	0	627	13	18	18	13	14	0.693657	maker-Fvb6-1-snap-gene-298.67-mRNA-1	0	627	13.6667	17.8	18.6667	10
snap_masked-Fvb5-3-processed-gene-107.33-mRNA-1	579	110	281	3.34819	579	110	281	3.25401	593.7	101.8	291.967	3.44119	1.04347e-05	3.32199	1.53958	0.123662	0.774985	1	50	52.5	55	50	127	6.58398	snap_masked-Fvb5-3-processed-gene-107.33-mRNA-1	0	576	160	152	165	160	608	30.2218	snap_masked-Fvb5-3-processed-gene-107.33-mRNA-1	0	576	149	154.3	154	149	533	28.7468	snap_masked-Fvb5-3-processed-gene-107.33-mRNA-1	0	576	119.667	119.6	124.667	39
augustus_masked-Fvb5-3-processed-gene-251.2-mRNA-1	468	74	175.333	3.36937	468	74	175.333	3.21941	483.4	63.2	183.867	3.4364	6.57388e-06	3.31812	1.28665	0.198216	0.923183	1	35	38.2	40	35	35	1.173	augustus_masked-Fvb5-3-processed-gene-251.2-mRNA-1	0	891	109	105	114	109	111	3.56685	augustus_masked-Fvb5-3-processed-gene-251.2-mRNA-1	0	891	78	83.2	83	78	81	2.82417	augustus_masked-Fvb5-3-processed-gene-251.2-mRNA-1	0	891	74	75.4667	79	35
maker-Fvb6-1-augustus-gene-256.39-mRNA-1	295	82	145.667	3.42778	295	82	145.667	3.24103	297.2	76.4	151.433	3.43201	5.44271e-06	3.3187	2.04689	0.0406685	0.503587	1	116	115.5	121	116	116	10.1284	maker-Fvb6-1-augustus-gene-256.39-mRNA-1	0	342	30	32.2	35	30	31	2.59522	maker-Fvb6-1-augustus-gene-256.39-mRNA-1	0	342	34	39.1	39	34	34	3.08842	maker-Fvb6-1-augustus-gene-256.39-mRNA-1	0	342	60	62.2667	65	82
maker-Fvb5-2-augustus-gene-124.35-mRNA-1	333	8	106.333	3.47287	333	8	106.333	3.21528	344.3	4.9	112.1	3.42991	4.01597e-06	3.31501	1.02131	0.30711	0.975757	1	28	31.5	33	28	35	0.736535	maker-Fvb5-2-augustus-gene-124.35-mRNA-1	0	1419	48	48.8	53	48	51	1.02903	maker-Fvb5-2-augustus-gene-124.35-mRNA-1	0	1419	53	58.1	58	53	63	1.37925	maker-Fvb5-2-augustus-gene-124.35-mRNA-1	0	1419	43	46.1333	48	40
maker-Fvb1-4-snap-gene-52.85-mRNA-1	2619	348	1485	3.25455	2619	348	1485	3.23757	2633.2	262.7	1543.73	3.427	5.52895e-05	3.31228	1.80214	0.0715228	0.629496	1	436	421	441	436	442	4.18208	maker-Fvb1-4-snap-gene-52.85-mRNA-1	0	3156	808	748.8	813	808	818	7.42088	maker-Fvb1-4-snap-gene-52.85-mRNA-1	0	3156	732	738.4	737	732	744	7.32352	maker-Fvb1-4-snap-gene-52.85-mRNA-1	0	3156	658.667	636.067	663.667	460
maker-Fvb6-2-snap-gene-187.37-mRNA-1	661	166	301.667	3.31458	661	166	301.667	3.22906	678.1	151.5	313.867	3.42555	1.12093e-05	3.30645	1.45279	0.146282	0.824335	1	35	38.2	40	35	35	0.706655	maker-Fvb6-2-snap-gene-187.37-mRNA-1	0	1479	201	189.7	206	201	203	3.92977	maker-Fvb6-2-snap-gene-187.37-mRNA-1	0	1479	155	160.3	160	155	158	3.31874	maker-Fvb6-2-snap-gene-187.37-mRNA-1	0	1479	130.333	129.4	135.333	27
snap_masked-Fvb5-2-processed-gene-227.32-mRNA-1	3499	213	1989	3.24071	3499	213	1989	3.22816	3489.5	232.4	2070	3.42332	7.4294e-05	3.31078	2.11293	0.0346065	0.472808	1	1070	1026.3	1075	1070	1164	10.0603	snap_masked-Fvb5-2-processed-gene-227.32-mRNA-1	0	3455	857	793.9	862	857	926	7.67366	snap_masked-Fvb5-2-processed-gene-227.32-mRNA-1	0	3455	736	742.4	741	736	798	7.17528	snap_masked-Fvb5-2-processed-gene-227.32-mRNA-1	0	3455	887.667	854.2	892.667	957
maker-Fvb5-4-snap-gene-218.34-mRNA-1	242	23	97.3333	3.53913	242	23	97.3333	3.24615	248.2	24.6	101.333	3.42231	3.62005e-06	3.30075	1.39281	0.163678	0.860437	1	29	32.5	34	29	32	0.48018	maker-Fvb5-4-snap-gene-218.34-mRNA-1	0	1990	34	35.9	39	34	35	0.503564	maker-Fvb5-4-snap-gene-218.34-mRNA-1	0	1990	52	57.1	57	52	52	0.811773	maker-Fvb5-4-snap-gene-218.34-mRNA-1	0	1990	38.3333	41.8333	43.3333	13
maker-Fvb2-3-augustus-gene-102.67-mRNA-1	3448	179	1857.33	3.24406	3448	179	1857.33	3.23058	3413.5	139.8	1929.37	3.41876	6.90922e-05	3.30284	1.80523	0.0710386	0.628086	1	739	710.3	744	739	851	10.5182	maker-Fvb2-3-augustus-gene-102.67-mRNA-1	0	2416	918	850.1	923	918	1049	12.4313	maker-Fvb2-3-augustus-gene-102.67-mRNA-1	0	2416	826	832.6	831	826	967	12.4341	maker-Fvb2-3-augustus-gene-102.67-mRNA-1	0	2416	827.667	797.667	832.667	586
maker-Fvb3-1-augustus-gene-299.43-mRNA-1	104	7	55.3333	3.76667	104	7	55.3333	3.21333	103.8	4.7	57.5333	3.40725	2.06316e-06	3.29371	1.88612	0.0592784	0.586957	1	24	27.7	29	24	24	0.28968	maker-Fvb3-1-augustus-gene-299.43-mRNA-1	0	2474	20	23	25	20	21	0.243029	maker-Fvb3-1-augustus-gene-299.43-mRNA-1	0	2474	16	21	21	16	18	0.226025	maker-Fvb3-1-augustus-gene-299.43-mRNA-1	0	2474	20	23.9	25	17
maker-Fvb2-1-augustus-gene-209.35-mRNA-1	6081	1094	3286.67	3.21922	6081	1094	3286.67	3.21175	6180.8	1045.7	3413.07	3.39217	0.000122082	3.27695	1.65222	0.09849	0.710092	1	746	716.9	751	746	748	7.83451	maker-Fvb2-1-augustus-gene-209.35-mRNA-1	0	2851	1857	1714.9	1862	1857	1864	18.7192	maker-Fvb2-1-augustus-gene-209.35-mRNA-1	0	2851	1840	1848.5	1845	1840	1850	20.1585	maker-Fvb2-1-augustus-gene-209.35-mRNA-1	0	2851	1481	1426.77	1486	763
maker-Fvb3-4-snap-gene-273.57-mRNA-1	129	17	63	3.66197	129	17	63	3.19767	130.5	18.9	65.4333	3.37939	2.35564e-06	3.27582	2.06798	0.0386423	0.495718	1	33	36.3	38	33	60	0.610659	maker-Fvb3-4-snap-gene-273.57-mRNA-1	0	2934	18	21.2	23	18	28	0.273236	maker-Fvb3-4-snap-gene-273.57-mRNA-1	0	2934	20	25	25	20	29	0.307059	maker-Fvb3-4-snap-gene-273.57-mRNA-1	0	2934	23.6667	27.5	28.6667	37
maker-Fvb4-3-snap-gene-132.57-mRNA-1	573	42	263.333	3.27666	573	42	263.333	3.18232	586.8	45.5	275.067	3.37536	9.84366e-06	3.2604	1.60929	0.107554	0.733311	1	88	88.8	93	88	661	12.6527	maker-Fvb4-3-snap-gene-132.57-mRNA-1	0	1560	130	124.3	135	130	936	17.1787	maker-Fvb4-3-snap-gene-132.57-mRNA-1	0	1560	129	134.3	134	129	898	17.8828	maker-Fvb4-3-snap-gene-132.57-mRNA-1	0	1560	115.667	115.8	120.667	79
maker-Fvb6-2-augustus-gene-320.36-mRNA-1	1523	48	901	3.20293	1523	48	901	3.17633	1573.1	8.9	940.433	3.37323	3.37103e-05	3.26102	1.98895	0.0467062	0.532222	1	424	409.5	429	424	434	13.2649	maker-Fvb6-2-augustus-gene-320.36-mRNA-1	0	977	430	400.6	435	430	438	12.8357	maker-Fvb6-2-augustus-gene-320.36-mRNA-1	0	977	373	378.7	378	373	388	12.3373	maker-Fvb6-2-augustus-gene-320.36-mRNA-1	0	977	409	396.267	414	382
maker-Fvb4-3-augustus-gene-199.53-mRNA-1	194	19	113.333	3.41135	194	19	113.333	3.17949	198.6	16	118.033	3.37173	4.2255e-06	3.25707	1.80145	0.0716315	0.629979	1	38	41.1	43	38	38	3.1785	maker-Fvb4-3-augustus-gene-199.53-mRNA-1	0	357	57	57.1	62	57	57	4.57137	maker-Fvb4-3-augustus-gene-199.53-mRNA-1	0	357	46	51.1	51	46	46	4.00289	maker-Fvb4-3-augustus-gene-199.53-mRNA-1	0	357	47	49.7667	52	31
augustus_masked-Fvb5-4-processed-gene-25.4-mRNA-1	207	32	85	3.52475	207	32	85	3.19828	207.4	27.2	87.8667	3.36837	3.14404e-06	3.25503	1.45001	0.147055	0.825586	1	13	17.2	18	13	13	0.15609	augustus_masked-Fvb5-4-processed-gene-25.4-mRNA-1	0	2487	46	47	51	46	53	0.610154	augustus_masked-Fvb5-4-processed-gene-25.4-mRNA-1	0	2487	42	47.1	47	42	51	0.637057	augustus_masked-Fvb5-4-processed-gene-25.4-mRNA-1	0	2487	33.6667	37.1	38.6667	14
maker-Fvb7-1-augustus-gene-270.66-mRNA-1	918	35	393	3.22453	918	35	393	3.1633	939.8	26.7	412	3.36691	1.47503e-05	3.25251	1.49701	0.134389	0.799484	1	159	156.6	164	159	176	1.49221	maker-Fvb7-1-augustus-gene-270.66-mRNA-1	0	3522	194	183.3	199	194	221	1.79656	maker-Fvb7-1-augustus-gene-270.66-mRNA-1	0	3522	177	182.3	182	177	208	1.83467	maker-Fvb7-1-augustus-gene-270.66-mRNA-1	0	3522	176.667	174.067	181.667	144
maker-Fvb5-3-augustus-gene-155.52-mRNA-1	225	4	78.3333	3.5	225	4	78.3333	3.15596	234.2	4.2	82.7333	3.36606	2.97319e-06	3.25999	1.14148	0.253672	0.975757	1	34	37.2	39	34	40	1.10087	maker-Fvb5-3-augustus-gene-155.52-mRNA-1	0	1085	25	27.6	30	25	27	0.712481	maker-Fvb5-3-augustus-gene-155.52-mRNA-1	0	1085	35	40.1	40	35	38	1.08802	maker-Fvb5-3-augustus-gene-155.52-mRNA-1	0	1085	31.3333	34.9667	36.3333	48
snap_masked-Fvb2-4-processed-gene-237.19-mRNA-1	946	251	462.333	3.25162	946	251	462.333	3.1981	970.4	254.2	479.033	3.36326	1.71031e-05	3.24631	1.45965	0.144387	0.819939	1	53	55.4	58	53	53	0.674902	snap_masked-Fvb2-4-processed-gene-237.19-mRNA-1	0	2345	259	243.1	264	259	260	3.17446	snap_masked-Fvb2-4-processed-gene-237.19-mRNA-1	0	2345	304	309.6	309	304	309	4.09355	snap_masked-Fvb2-4-processed-gene-237.19-mRNA-1	0	2345	205.333	202.7	210.333	46
maker-Fvb6-2-augustus-gene-216.27-mRNA-1	290	49	88.6667	3.44037	290	49	88.6667	3.14516	298.6	43.4	93.3333	3.36088	3.33147e-06	3.24371	1.01279	0.311162	0.975757	1	6	10.5	11	6	6	0.200635	maker-Fvb6-2-augustus-gene-216.27-mRNA-1	0	893	58	58	63	58	63	2.01989	maker-Fvb6-2-augustus-gene-216.27-mRNA-1	0	893	45	50.1	50	45	51	1.7742	maker-Fvb6-2-augustus-gene-216.27-mRNA-1	0	893	36.3333	39.5333	41.3333	9
maker-Fvb4-1-snap-gene-134.45-mRNA-1	53	2	16.3333	7.125	53	2	16.3333	3.13043	54.6	1.4	17.3	3.35909	6.19401e-07	3.24427	0.950659	0.341778	0.975757	1	4	8.6	9	4	4	0.0925212	maker-Fvb4-1-snap-gene-134.45-mRNA-1	0	1291	3	7.4	8	3	3	0.0665326	maker-Fvb4-1-snap-gene-134.45-mRNA-1	0	1291	1	6	6	1	1	0.0240635	maker-Fvb4-1-snap-gene-134.45-mRNA-1	0	1291	2.66667	7.33333	7.66667	2
augustus_masked-Fvb1-1-processed-gene-200.6-mRNA-1	331	62	146.667	3.35294	331	62	146.667	3.17822	329.3	56.1	152	3.35659	5.43044e-06	3.24066	1.48288	0.138107	0.807697	1	25	28.6	30	25	27	0.250001	augustus_masked-Fvb1-1-processed-gene-200.6-mRNA-1	0	3225	87	84.7	92	87	97	0.861155	augustus_masked-Fvb1-1-processed-gene-200.6-mRNA-1	0	3225	75	80.2	80	75	82	0.789893	augustus_masked-Fvb1-1-processed-gene-200.6-mRNA-1	0	3225	62.3333	64.5	67.3333	16
maker-Fvb4-3-augustus-gene-97.51-mRNA-1	445	54	184.667	3.30833	445	54	184.667	3.17255	456.2	56.6	192.5	3.35234	6.87642e-06	3.23509	1.43477	0.151352	0.835506	1	49	51.6	54	49	49	0.957591	maker-Fvb4-3-augustus-gene-97.51-mRNA-1	0	1528	88	85.7	93	88	88	1.64892	maker-Fvb4-3-augustus-gene-97.51-mRNA-1	0	1528	103	108.2	108	103	104	2.11443	maker-Fvb4-3-augustus-gene-97.51-mRNA-1	0	1528	80	81.8333	85	32
maker-Fvb3-2-augustus-gene-288.42-mRNA-1	4075	791	1879	3.18573	4075	791	1879	3.17309	4178.7	809.6	1952.97	3.34863	6.97405e-05	3.2322	1.49104	0.135951	0.802837	1	357	345.6	362	357	380	4.25469	maker-Fvb3-2-augustus-gene-288.42-mRNA-1	0	2667	1074	993.8	1079	1074	1130	12.1309	maker-Fvb3-2-augustus-gene-288.42-mRNA-1	0	2667	1148	1155.2	1153	1148	1226	14.2808	maker-Fvb3-2-augustus-gene-288.42-mRNA-1	0	2667	859.667	831.533	864.667	277
maker-Fvb5-1-snap-gene-278.40-mRNA-1	4369	235	2491.33	3.16638	4369	235	2491.33	3.157	4356.9	261.7	2593.63	3.34477	9.3025e-05	3.23456	2.06144	0.0392607	0.497447	1	1339	1283.1	1344	1339	1708	14.8049	maker-Fvb5-1-snap-gene-278.40-mRNA-1	0	3445	1104	1021.4	1109	1104	1396	11.6021	maker-Fvb5-1-snap-gene-278.40-mRNA-1	0	3445	1007	1013.9	1012	1007	1286	11.5967	maker-Fvb5-1-snap-gene-278.40-mRNA-1	0	3445	1150	1106.13	1155	1174
maker-Fvb7-2-augustus-gene-275.53-mRNA-1	35	3	20.6667	5.42857	35	3	20.6667	3.13793	36.6	2.1	21.6333	3.34296	7.7717e-07	3.23835	2.06777	0.0386618	0.495718	1	3	7.6	8	3	4	0.065629	maker-Fvb7-2-augustus-gene-275.53-mRNA-1	0	1820	7	11.1	12	7	39	0.613525	maker-Fvb7-2-augustus-gene-275.53-mRNA-1	0	1820	4	9	9	4	25	0.42673	maker-Fvb7-2-augustus-gene-275.53-mRNA-1	0	1820	4.66667	9.23333	9.66667	5
maker-Fvb3-3-snap-gene-4.62-mRNA-1	163	6	85.3333	3.4381	163	6	85.3333	3.13333	162.5	10.1	88.9333	3.3281	3.19601e-06	3.22385	2.15513	0.0311515	0.452746	1	38	41.1	43	38	75	0.778717	maker-Fvb3-3-snap-gene-4.62-mRNA-1	0	2876	41	42.4	46	41	67	0.666999	maker-Fvb3-3-snap-gene-4.62-mRNA-1	0	2876	26	31.1	31	26	49	0.529287	maker-Fvb3-3-snap-gene-4.62-mRNA-1	0	2876	35	38.2	40	44
maker-Fvb6-1-snap-gene-59.66-mRNA-1	42	10	21.3333	5.26667	42	10	21.3333	3.13333	42.4	9.7	22.2333	3.32404	8.01426e-07	3.22398	2.31904	0.0203929	0.380261	1	12	16.2	17	12	12	0.177306	maker-Fvb6-1-snap-gene-59.66-mRNA-1	0	2021	1	5.5	6	1	1	0.0141668	maker-Fvb6-1-snap-gene-59.66-mRNA-1	0	2021	2	7	7	2	2	0.0307431	maker-Fvb6-1-snap-gene-59.66-mRNA-1	0	2021	5	9.56667	10	11
augustus_masked-Fvb6-2-processed-gene-27.13-mRNA-1	136	18	66.3333	3.51899	136	18	66.3333	3.11702	135.7	14.7	69.1667	3.32363	2.47935e-06	3.21468	1.7768	0.0756014	0.643103	1	22	25.8	27	22	22	0.561493	augustus_masked-Fvb6-2-processed-gene-27.13-mRNA-1	0	1170	39	40.5	44	39	40	0.978844	augustus_masked-Fvb6-2-processed-gene-27.13-mRNA-1	0	1170	18	23	23	18	18	0.477937	augustus_masked-Fvb6-2-processed-gene-27.13-mRNA-1	0	1170	26.3333	29.7667	31.3333	21
maker-Fvb1-1-augustus-gene-177.35-mRNA-1	555	101	275.667	3.23514	555	101	275.667	3.14805	551.6	103.8	286.067	3.32134	1.02244e-05	3.20787	1.58226	0.113591	0.74841	1	56	58.2	61	56	69	0.579748	maker-Fvb1-1-augustus-gene-177.35-mRNA-1	0	3554	157	149.2	162	157	183	1.47426	maker-Fvb1-1-augustus-gene-177.35-mRNA-1	0	3554	157	162.3	162	157	200	1.74822	maker-Fvb1-1-augustus-gene-177.35-mRNA-1	0	3554	123.333	123.233	128.333	51
maker-Fvb6-4-augustus-gene-267.33-mRNA-1	217	10	92.6667	3.4386	217	10	92.6667	3.15504	215.4	11.9	95.7333	3.31426	3.42479e-06	3.20064	1.52156	0.128118	0.786143	1	34	37.2	39	34	36	1.08041	maker-Fvb6-4-augustus-gene-267.33-mRNA-1	0	995	36	37.8	41	36	36	1.0359	maker-Fvb6-4-augustus-gene-267.33-mRNA-1	0	995	44	49.1	49	44	45	1.40499	maker-Fvb6-4-augustus-gene-267.33-mRNA-1	0	995	38	41.3667	43	20
maker-Fvb2-2-augustus-gene-59.43-mRNA-1	473	64	185.667	3.24597	473	64	185.667	3.11787	485	66.3	194.1	3.30523	6.93181e-06	3.19044	1.35782	0.17452	0.881055	1	41	43.9	46	41	41	0.473621	maker-Fvb2-2-augustus-gene-59.43-mRNA-1	0	2585	102	98.5	107	102	102	1.12974	maker-Fvb2-2-augustus-gene-59.43-mRNA-1	0	2585	105	110.2	110	105	105	1.26187	maker-Fvb2-2-augustus-gene-59.43-mRNA-1	0	2585	82.6667	84.2	87.6667	33
maker-Fvb1-4-augustus-gene-33.50-mRNA-1	69	3	21	5.2	69	3	21	3.1	71.6	3	22.1667	3.30104	7.93166e-07	3.18713	0.948686	0.34278	0.975757	1	7	11.5	12	7	7	0.122886	maker-Fvb1-4-augustus-gene-33.50-mRNA-1	0	1701	2	6.4	7	2	2	0.0336639	maker-Fvb1-4-augustus-gene-33.50-mRNA-1	0	1701	6	11	11	6	6	0.10958	maker-Fvb1-4-augustus-gene-33.50-mRNA-1	0	1701	5	9.63333	10	4
maker-Fvb1-3-snap-gene-60.58-mRNA-1	3225	411	1783.33	3.13573	3225	411	1783.33	3.12302	3210.7	403.4	1854.77	3.30091	6.63589e-05	3.18969	1.74577	0.0808513	0.657856	1	567	546.1	572	567	686	4.12418	maker-Fvb1-3-snap-gene-60.58-mRNA-1	0	4967	978	905.4	983	978	1149	6.62316	maker-Fvb1-3-snap-gene-60.58-mRNA-1	0	4967	960	966.8	965	960	1108	6.92994	maker-Fvb1-3-snap-gene-60.58-mRNA-1	0	4967	835	806.1	840	534
augustus_masked-Fvb6-3-processed-gene-224.5-mRNA-1	212	18	99	3.376	212	18	99	3.12143	218.7	19.5	103.3	3.29556	3.69685e-06	3.18362	1.63415	0.102227	0.720428	1	39	42	44	39	39	5.46755	augustus_masked-Fvb6-3-processed-gene-224.5-mRNA-1	0	213	34	35.9	39	34	34	4.57024	augustus_masked-Fvb6-3-processed-gene-224.5-mRNA-1	0	213	52	57.1	57	52	52	7.58417	augustus_masked-Fvb6-3-processed-gene-224.5-mRNA-1	0	213	41.6667	45	46.6667	31
maker-Fvb5-1-snap-gene-128.48-mRNA-1	911	83	464	3.13825	911	83	464	3.09009	908.7	53.9	483.8	3.28783	1.7328e-05	3.17786	1.83395	0.0666615	0.614247	1	237	231	242	237	242	1.49677	maker-Fvb5-1-snap-gene-128.48-mRNA-1	0	4828	260	244.1	265	260	267	1.58337	maker-Fvb5-1-snap-gene-128.48-mRNA-1	0	4828	154	159.3	159	154	160	1.02952	maker-Fvb5-1-snap-gene-128.48-mRNA-1	0	4828	217	211.467	222	177
maker-Fvb6-2-augustus-gene-201.53-mRNA-1	1558	135	842.667	3.12259	1558	135	842.667	3.09619	1544.3	109.8	876.9	3.27668	3.13928e-05	3.16728	1.82319	0.068275	0.618718	1	322	312.2	327	322	802	4.81381	maker-Fvb6-2-augustus-gene-201.53-mRNA-1	0	4975	457	425.5	462	457	1061	6.10607	maker-Fvb6-2-augustus-gene-201.53-mRNA-1	0	4975	412	417.8	417	412	901	5.62621	maker-Fvb6-2-augustus-gene-201.53-mRNA-1	0	4975	397	385.167	402	297
augustus_masked-Fvb7-3-processed-gene-113.5-mRNA-1	40	4	16	7	40	4	16	3.08696	41.4	3.8	16.7667	3.27602	6.00024e-07	3.1667	1.38244	0.166838	0.86638	1	0	4.8	5	0	0	0	augustus_masked-Fvb7-3-processed-gene-113.5-mRNA-1	0	1194	4	8.3	9	4	4	0.0959169	augustus_masked-Fvb7-3-processed-gene-113.5-mRNA-1	0	1194	4	9	9	4	4	0.104073	augustus_masked-Fvb7-3-processed-gene-113.5-mRNA-1	0	1194	2.66667	7.36667	7.66667	0
augustus_masked-Fvb5-1-processed-gene-275.9-mRNA-1	75	8	24.6667	4.52381	75	8	24.6667	3.05556	76.9	7.1	26	3.27405	9.27851e-07	3.15728	1.11039	0.266831	0.975757	1	3	7.6	8	3	5	0.233656	augustus_masked-Fvb5-1-processed-gene-275.9-mRNA-1	0	639	11	14.7	16	11	18	0.806512	augustus_masked-Fvb5-1-processed-gene-275.9-mRNA-1	0	639	7	12	12	7	16	0.777863	augustus_masked-Fvb5-1-processed-gene-275.9-mRNA-1	0	639	7	11.4333	12	0
augustus_masked-Fvb6-1-processed-gene-161.13-mRNA-1	103	16	41.3333	3.81818	103	16	41.3333	3.10169	102.4	15.7	42.8	3.27257	1.5286e-06	3.15534	1.40632	0.15963	0.853507	1	25	28.6	30	25	26	0.463794	augustus_masked-Fvb6-1-processed-gene-161.13-mRNA-1	0	1674	9	12.9	14	9	11	0.188138	augustus_masked-Fvb6-1-processed-gene-161.13-mRNA-1	0	1674	10	15	15	10	11	0.204137	augustus_masked-Fvb6-1-processed-gene-161.13-mRNA-1	0	1674	14.6667	18.8333	19.6667	3
maker-Fvb4-1-snap-gene-154.51-mRNA-1	166	9	82.6667	3.38462	166	9	82.6667	3.08403	169.9	9.6	86.3333	3.26795	3.08902e-06	3.15761	1.71334	0.0866504	0.67579	1	29	32.5	34	29	32	0.523881	maker-Fvb4-1-snap-gene-154.51-mRNA-1	0	1824	38	39.6	43	38	42	0.659271	maker-Fvb4-1-snap-gene-154.51-mRNA-1	0	1824	37	42.1	42	37	42	0.715334	maker-Fvb4-1-snap-gene-154.51-mRNA-1	0	1824	34.6667	38.0667	39.6667	23
maker-Fvb7-1-augustus-gene-288.53-mRNA-1	27	1	13.3333	11	27	1	13.3333	3.10526	27.3	0.7	13.8333	3.26776	4.96661e-07	3.16336	1.82085	0.0686302	0.619851	1	2	6.7	7	2	2	0.0327246	maker-Fvb7-1-augustus-gene-288.53-mRNA-1	0	1825	0	4.6	5	0	31	0.486338	maker-Fvb7-1-augustus-gene-288.53-mRNA-1	0	1825	2	7	7	2	23	0.391516	maker-Fvb7-1-augustus-gene-288.53-mRNA-1	0	1825	1.33333	6.1	6.33333	1
maker-Fvb7-2-augustus-gene-67.21-mRNA-1	206	5	103.333	3.31343	206	5	103.333	3.08054	214.7	8	108.133	3.26536	3.87571e-06	3.15855	1.81243	0.06992	0.624125	1	40	43	45	40	43	0.515676	maker-Fvb7-2-augustus-gene-67.21-mRNA-1	0	2490	45	46.1	50	45	48	0.551927	maker-Fvb7-2-augustus-gene-67.21-mRNA-1	0	2490	49	54.1	54	49	52	0.648766	maker-Fvb7-2-augustus-gene-67.21-mRNA-1	0	2490	44.6667	47.7333	49.6667	44
maker-Fvb6-2-augustus-gene-322.40-mRNA-1	11793	827	6766.67	3.07885	11793	827	6766.67	3.07566	12104	623	7062.57	3.26099	0.000252836	3.15214	1.87337	0.0610178	0.593168	1	2810	2687.3	2815	2810	2830	44.7365	maker-Fvb6-2-augustus-gene-322.40-mRNA-1	0	1889	3637	3354.3	3642	3637	3652	55.3526	maker-Fvb6-2-augustus-gene-322.40-mRNA-1	0	1889	3318	3329.4	3323	3318	3347	55.0437	maker-Fvb6-2-augustus-gene-322.40-mRNA-1	0	1889	3255	3123.67	3260	2608
snap_masked-Fvb3-2-processed-gene-5.29-mRNA-1	592	124	280.667	3.15345	592	124	280.667	3.07389	606.8	112.1	292.733	3.25991	1.04545e-05	3.14795	1.53462	0.124878	0.778592	1	59	61.1	64	59	59	7.72724	snap_masked-Fvb3-2-processed-gene-5.29-mRNA-1	0	228	183	173.2	188	183	183	22.9803	snap_masked-Fvb3-2-processed-gene-5.29-mRNA-1	0	228	149	154.3	154	149	149	20.3018	snap_masked-Fvb3-2-processed-gene-5.29-mRNA-1	0	228	130.333	129.533	135.333	50
maker-Fvb6-1-augustus-gene-342.49-mRNA-1	86	12	36.6667	3.89474	86	12	36.6667	3.07547	88.9	11.5	38.3333	3.25933	1.37054e-06	3.14875	1.49168	0.135783	0.802517	1	4	8.6	9	4	4	0.110597	maker-Fvb6-1-augustus-gene-342.49-mRNA-1	0	1080	17	20.3	22	17	20	0.530207	maker-Fvb6-1-augustus-gene-342.49-mRNA-1	0	1080	17	22	22	17	21	0.604059	maker-Fvb6-1-augustus-gene-342.49-mRNA-1	0	1080	12.6667	16.9667	17.6667	5
maker-Fvb1-2-snap-gene-246.15-mRNA-1	103	18	42.3333	3.76087	103	18	42.3333	3.08197	105.6	18.5	44.1333	3.25554	1.5754e-06	3.14222	1.39778	0.16218	0.857351	1	4	8.6	9	4	4	0.276493	maker-Fvb1-2-snap-gene-246.15-mRNA-1	0	432	20	23	25	20	20	1.32552	maker-Fvb1-2-snap-gene-246.15-mRNA-1	0	432	22	27.1	27	22	22	1.58206	maker-Fvb1-2-snap-gene-246.15-mRNA-1	0	432	15.3333	19.5667	20.3333	2
augustus_masked-Fvb3-3-processed-gene-9.7-mRNA-1	1036	256	481	3.12518	1036	256	481	3.07925	1063.5	236.7	500.5	3.25484	1.78602e-05	3.14226	1.4501	0.147029	0.825513	1	63	64.9	68	63	69	1.3107	augustus_masked-Fvb3-3-processed-gene-9.7-mRNA-1	0	1572	319	298.4	324	319	374	6.81175	augustus_masked-Fvb3-3-processed-gene-9.7-mRNA-1	0	1572	297	302.6	302	297	341	6.73885	augustus_masked-Fvb3-3-processed-gene-9.7-mRNA-1	0	1572	226.333	221.967	231.333	58
maker-Fvb1-2-augustus-gene-134.29-mRNA-1	281	44	101.333	3.26866	281	44	101.333	3.04027	290.1	36.9	106.633	3.24807	3.81108e-06	3.13847	1.26476	0.205958	0.935866	1	16	20	21	16	19	0.489951	maker-Fvb1-2-augustus-gene-134.29-mRNA-1	0	1158	68	67.2	73	68	73	1.8049	maker-Fvb1-2-augustus-gene-134.29-mRNA-1	0	1158	50	55.1	55	50	54	1.44867	maker-Fvb1-2-augustus-gene-134.29-mRNA-1	0	1158	44.6667	47.4333	49.6667	24
augustus_masked-Fvb1-1-processed-gene-253.5-mRNA-1	140	14	45.3333	3.61538	140	14	45.3333	3.02985	143.6	12.3	47.8667	3.24726	1.70901e-06	3.13337	1.06997	0.284631	0.975757	1	11	15.3	16	11	11	0.419506	augustus_masked-Fvb1-1-processed-gene-253.5-mRNA-1	0	783	25	27.6	30	25	25	0.91415	augustus_masked-Fvb1-1-processed-gene-253.5-mRNA-1	0	783	16	21	21	16	16	0.634808	augustus_masked-Fvb1-1-processed-gene-253.5-mRNA-1	0	783	17.3333	21.3	22.3333	7
augustus_masked-Fvb2-4-processed-gene-166.4-mRNA-1	93	20	34.6667	3.88889	93	20	34.6667	3.03922	95.4	18.2	36.3667	3.24486	1.29764e-06	3.13195	1.27877	0.200979	0.927431	1	1	5.7	6	1	1	0.0865542	augustus_masked-Fvb2-4-processed-gene-166.4-mRNA-1	0	345	21	23.9	26	21	21	1.74277	augustus_masked-Fvb2-4-processed-gene-166.4-mRNA-1	0	345	14	19	19	14	14	1.26065	augustus_masked-Fvb2-4-processed-gene-166.4-mRNA-1	0	345	12	16.2	17	0
maker-Fvb7-1-augustus-gene-260.26-mRNA-1	1834	294	887	3.09198	1834	294	887	3.0676	1879.2	305.7	924.233	3.24274	3.30176e-05	3.13176	1.58436	0.113111	0.747187	1	232	226.3	237	232	233	3.67353	maker-Fvb7-1-augustus-gene-260.26-mRNA-1	0	1894	514	478	519	514	516	7.80026	maker-Fvb7-1-augustus-gene-260.26-mRNA-1	0	1894	526	532	531	526	532	8.72601	maker-Fvb7-1-augustus-gene-260.26-mRNA-1	0	1894	424	412.1	429	205
augustus_masked-Fvb6-1-processed-gene-58.16-mRNA-1	108	10	58	3.48571	108	10	58	3.04706	107.8	6.4	60.5	3.23798	2.16701e-06	3.13074	1.85231	0.0639815	0.603453	1	24	27.7	29	24	26	2.08707	augustus_masked-Fvb6-1-processed-gene-58.16-mRNA-1	0	372	28	30.4	33	28	28	2.15504	augustus_masked-Fvb6-1-processed-gene-58.16-mRNA-1	0	372	18	23	23	18	19	1.5867	augustus_masked-Fvb6-1-processed-gene-58.16-mRNA-1	0	372	23.3333	27.0333	28.3333	18
maker-Fvb5-4-snap-gene-241.46-mRNA-1	5144	720	2756	3.06648	5144	720	2756	3.05876	5096.5	648.6	2868.87	3.23519	0.000102574	3.12587	1.70362	0.0884516	0.680751	1	892	856.3	897	892	893	4.35009	maker-Fvb5-4-snap-gene-241.46-mRNA-1	0	6130	1612	1489.3	1617	1612	1615	7.54313	maker-Fvb5-4-snap-gene-241.46-mRNA-1	0	6130	1497	1504.9	1502	1497	1499	7.59671	maker-Fvb5-4-snap-gene-241.46-mRNA-1	0	6130	1333.67	1283.5	1338.67	794
augustus_masked-Fvb2-4-processed-gene-66.4-mRNA-1	138	39	63.6667	3.41772	138	39	63.6667	3.03191	137.7	39.3	66.6333	3.23352	2.40235e-06	3.136	2.18346	0.0290016	0.439813	1	56	58.2	61	56	84	1.30303	augustus_masked-Fvb2-4-processed-gene-66.4-mRNA-1	0	1925	17	20.3	22	17	24	0.35696	augustus_masked-Fvb2-4-processed-gene-66.4-mRNA-1	0	1925	6	11	11	6	10	0.161381	augustus_masked-Fvb2-4-processed-gene-66.4-mRNA-1	0	1925	26.3333	29.8333	31.3333	52
snap_masked-Fvb4-1-processed-gene-167.26-mRNA-1	70	2	35	3.91667	70	2	35	3.05882	70.5	4.3	36.4	3.23313	1.30789e-06	3.1333	1.96261	0.049692	0.54392	1	10	14.3	15	10	10	0.375613	snap_masked-Fvb4-1-processed-gene-167.26-mRNA-1	0	795	13	16.6	18	13	15	0.540211	snap_masked-Fvb4-1-processed-gene-167.26-mRNA-1	0	795	13	18	18	13	15	0.586149	snap_masked-Fvb4-1-processed-gene-167.26-mRNA-1	0	795	12	16.3	17	15
maker-Fvb6-3-augustus-gene-78.45-mRNA-1	46	3	16.6667	6	46	3	16.6667	3	47.7	2.5	17.7	3.23109	6.35409e-07	3.1305	1.26129	0.207205	0.937628	1	1	5.7	6	1	4	0.0559985	maker-Fvb6-3-augustus-gene-78.45-mRNA-1	0	2133	6	10.1	11	6	21	0.281882	maker-Fvb6-3-augustus-gene-78.45-mRNA-1	0	2133	3	8	8	3	23	0.334982	maker-Fvb6-3-augustus-gene-78.45-mRNA-1	0	2133	3.33333	7.93333	8.33333	5
augustus_masked-Fvb6-3-processed-gene-352.13-mRNA-1	25	2	11.6667	18.5	25	2	11.6667	3.05882	25.3	1.7	12.1	3.22699	4.34117e-07	3.12249	1.65788	0.0973416	0.706205	1	2	6.7	7	2	4	0.124812	augustus_masked-Fvb6-3-processed-gene-352.13-mRNA-1	0	957	0	4.6	5	0	0	0	augustus_masked-Fvb6-3-processed-gene-352.13-mRNA-1	0	957	0	5	5	0	0	0	augustus_masked-Fvb6-3-processed-gene-352.13-mRNA-1	0	957	0.666667	5.43333	5.66667	0
maker-Fvb4-4-augustus-gene-81.48-mRNA-1	10213	1555	5169.67	3.04902	10213	1555	5169.67	3.04496	10212.6	1287.2	5377.73	3.21936	0.000192303	3.11133	1.68733	0.0915395	0.689388	1	1582	1515	1587	1582	1621	13.3938	maker-Fvb4-4-augustus-gene-81.48-mRNA-1	0	3614	3137	2893.8	3142	3137	3237	25.6445	maker-Fvb4-4-augustus-gene-81.48-mRNA-1	0	3614	2850	2860.5	2855	2850	2957	25.4183	maker-Fvb4-4-augustus-gene-81.48-mRNA-1	0	3614	2523	2423.1	2528	1532
maker-Fvb6-1-augustus-gene-296.44-mRNA-1	871	97	452.333	3.08769	871	97	452.333	3.0406	863.6	95.8	470.667	3.21351	1.682e-05	3.10383	1.66851	0.0952145	0.700671	1	155	152.7	160	155	271	4.38374	maker-Fvb6-1-augustus-gene-296.44-mRNA-1	0	1846	252	236.7	257	252	502	7.78595	maker-Fvb6-1-augustus-gene-296.44-mRNA-1	0	1846	243	248.5	248	243	463	7.79172	maker-Fvb6-1-augustus-gene-296.44-mRNA-1	0	1846	216.667	212.633	221.667	117
maker-Fvb5-4-augustus-gene-54.29-mRNA-1	294	97	151.667	3.16667	294	97	151.667	3.02222	305.6	90.4	159	3.21038	5.70594e-06	3.1039	2.0929	0.036358	0.483785	1	138	136.5	143	138	141	2.09997	maker-Fvb5-4-augustus-gene-54.29-mRNA-1	0	2005	31	33.2	36	31	33	0.471237	maker-Fvb5-4-augustus-gene-54.29-mRNA-1	0	2005	41	46.1	46	41	41	0.635263	maker-Fvb5-4-augustus-gene-54.29-mRNA-1	0	2005	70	71.9333	75	94
maker-Fvb3-1-augustus-gene-60.33-mRNA-1	3008	244	1617.33	3.03353	3008	244	1617.33	3.02082	3077.7	201.8	1690.37	3.20626	6.04637e-05	3.09836	1.79009	0.0734394	0.635333	1	677	651.1	682	677	867	10.7204	maker-Fvb3-1-augustus-gene-60.33-mRNA-1	0	2415	921	852.9	926	921	1186	14.0607	maker-Fvb3-1-augustus-gene-60.33-mRNA-1	0	2415	788	794.5	793	788	999	12.8509	maker-Fvb3-1-augustus-gene-60.33-mRNA-1	0	2415	795.333	766.167	800.333	579
maker-Fvb2-2-augustus-gene-5.63-mRNA-1	374	113	206	3.12371	374	113	206	3.01961	378.2	104.8	215.4	3.20546	7.74744e-06	3.10482	2.48946	0.0127937	0.315787	1	173	169.9	178	173	174	3.42057	maker-Fvb2-2-augustus-gene-5.63-mRNA-1	0	1519	58	58	63	58	58	1.09323	maker-Fvb2-2-augustus-gene-5.63-mRNA-1	0	1519	60	65.1	65	60	60	1.22709	maker-Fvb2-2-augustus-gene-5.63-mRNA-1	0	1519	97	97.6667	102	153
augustus_masked-Fvb3-2-processed-gene-274.1-mRNA-1	56	1	18.6667	5.30769	56	1	18.6667	3	58	1.8	19.7667	3.20446	7.0898e-07	3.10276	1.08883	0.276231	0.975757	1	2	6.7	7	2	2	0.0283582	augustus_masked-Fvb3-2-processed-gene-274.1-mRNA-1	0	2106	5	9.2	10	5	5	0.0679753	augustus_masked-Fvb3-2-processed-gene-274.1-mRNA-1	0	2106	6	11	11	6	6	0.0885069	augustus_masked-Fvb3-2-processed-gene-274.1-mRNA-1	0	2106	4.33333	8.96667	9.33333	6
maker-Fvb2-1-augustus-gene-263.43-mRNA-1	902	119	493.333	3.06128	902	119	493.333	3.0191	937.6	111.9	514.5	3.19372	1.84017e-05	3.0871	1.7584	0.0786793	0.651934	1	154	151.8	159	154	266	2.0493	maker-Fvb2-1-augustus-gene-263.43-mRNA-1	0	3876	282	264.3	287	282	639	4.72016	maker-Fvb2-1-augustus-gene-263.43-mRNA-1	0	3876	282	287.5	287	282	600	4.80897	maker-Fvb2-1-augustus-gene-263.43-mRNA-1	0	3876	239.333	234.533	244.333	163
maker-Fvb6-3-augustus-gene-357.36-mRNA-1	120	28	45.6667	3.53704	120	28	45.6667	2.98551	123.1	25.5	47.9667	3.19026	1.71056e-06	3.079	1.30158	0.19306	0.914191	1	4	8.6	9	4	9	0.0942986	maker-Fvb6-3-augustus-gene-357.36-mRNA-1	0	2850	32	34.1	37	32	57	0.572624	maker-Fvb6-3-augustus-gene-357.36-mRNA-1	0	2850	18	23	23	18	40	0.436013	maker-Fvb6-3-augustus-gene-357.36-mRNA-1	0	2850	18	21.9	23	1
maker-Fvb6-1-augustus-gene-232.30-mRNA-1	96	7	38	3.71429	96	7	38	3	99.5	6.3	39.9333	3.19013	1.42842e-06	3.0824	1.37725	0.168436	0.868704	1	9	13.4	14	9	12	0.0947223	maker-Fvb6-1-augustus-gene-232.30-mRNA-1	0	3783	16	19.3	21	16	16	0.121094	maker-Fvb6-1-augustus-gene-232.30-mRNA-1	0	3783	17	22	22	17	17	0.139604	maker-Fvb6-1-augustus-gene-232.30-mRNA-1	0	3783	14	18.2333	19	10
maker-Fvb3-2-snap-gene-131.36-mRNA-1	2886	588	1442	3.02244	2886	588	1442	3.00836	2985.6	508.1	1503.4	3.18274	5.37087e-05	3.07543	1.59891	0.10984	0.738644	1	306	296.9	311	306	353	4.37931	maker-Fvb3-2-snap-gene-131.36-mRNA-1	0	2407	949	878.7	954	949	1117	13.2867	maker-Fvb3-2-snap-gene-131.36-mRNA-1	0	2407	884	890.7	889	884	1024	13.2162	maker-Fvb3-2-snap-gene-131.36-mRNA-1	0	2407	713	688.767	718	361
augustus_masked-Fvb4-3-processed-gene-12.19-mRNA-1	169	29	74.3333	3.32292	169	29	74.3333	3.00901	174.6	28.1	77.6333	3.18071	2.77505e-06	3.07442	1.55048	0.121027	0.767805	1	10	14.3	15	10	10	1.19925	augustus_masked-Fvb4-3-processed-gene-12.19-mRNA-1	0	249	40	41.4	45	40	40	4.59939	augustus_masked-Fvb4-3-processed-gene-12.19-mRNA-1	0	249	46	51.1	51	46	47	5.86385	augustus_masked-Fvb4-3-processed-gene-12.19-mRNA-1	0	249	32	35.6	37	17
maker-Fvb2-4-augustus-gene-199.32-mRNA-1	3678	567	2074.33	3.01261	3678	567	2074.33	3.0029	3739.6	453.1	2162.73	3.17791	7.73359e-05	3.07165	1.7486	0.0803599	0.657192	1	681	654.9	686	681	731	10.1152	maker-Fvb2-4-augustus-gene-199.32-mRNA-1	0	2158	1248	1154	1253	1248	1352	17.9376	maker-Fvb2-4-augustus-gene-199.32-mRNA-1	0	2158	1163	1170.2	1168	1163	1259	18.1242	maker-Fvb2-4-augustus-gene-199.32-mRNA-1	0	2158	1030.67	993.033	1035.67	681
maker-Fvb5-1-augustus-gene-107.56-mRNA-1	437	52	235	3.09199	437	52	235	3.00284	439.3	38.1	244.967	3.17748	8.76986e-06	3.07378	1.84491	0.0650505	0.608698	1	67	68.7	72	67	68	1.14269	maker-Fvb5-1-augustus-gene-107.56-mRNA-1	0	1777	140	133.5	145	140	140	2.25569	maker-Fvb5-1-augustus-gene-107.56-mRNA-1	0	1777	130	135.3	135	130	132	2.30765	maker-Fvb5-1-augustus-gene-107.56-mRNA-1	0	1777	112.333	112.5	117.333	88
augustus_masked-Fvb5-3-processed-gene-255.8-mRNA-1	290	38	135	3.16578	290	38	135	3.00495	299.8	35.7	141	3.17369	5.04851e-06	3.07123	1.73512	0.08272	0.663128	1	23	26.7	28	23	25	1.16828	augustus_masked-Fvb5-3-processed-gene-255.8-mRNA-1	0	639	75	73.7	80	75	79	3.53969	augustus_masked-Fvb5-3-processed-gene-255.8-mRNA-1	0	639	89	94.2	94	89	97	4.7158	augustus_masked-Fvb5-3-processed-gene-255.8-mRNA-1	0	639	62.3333	64.8667	67.3333	51
maker-Fvb6-3-snap-gene-84.54-mRNA-1	91	15	40	3.66667	91	15	40	3	94.2	14.5	41.8	3.17331	1.49349e-06	3.0654	1.5102	0.130993	0.792891	1	6	10.5	11	6	6	0.138246	maker-Fvb6-3-snap-gene-84.54-mRNA-1	0	1296	18	21.2	23	18	18	0.397655	maker-Fvb6-3-snap-gene-84.54-mRNA-1	0	1296	21	26	26	21	21	0.503383	maker-Fvb6-3-snap-gene-84.54-mRNA-1	0	1296	15	19.2333	20	6
augustus_masked-Fvb4-2-processed-gene-238.9-mRNA-1	247	26	80.6667	3.26168	247	26	80.6667	2.98361	255.5	24.9	84.9667	3.16936	3.03487e-06	3.06084	1.06287	0.287842	0.975757	1	21	24.8	26	21	21	1.93545	augustus_masked-Fvb4-2-processed-gene-238.9-mRNA-1	0	324	38	39.6	43	38	39	3.44635	augustus_masked-Fvb4-2-processed-gene-238.9-mRNA-1	0	324	48	53.1	53	48	48	4.60236	augustus_masked-Fvb4-2-processed-gene-238.9-mRNA-1	0	324	35.6667	39.1667	40.6667	22
maker-Fvb6-1-snap-gene-211.41-mRNA-1	1147	87	705.667	3.01236	1147	87	705.667	2.98407	1158.5	40.9	737.167	3.16474	2.63965e-05	3.06079	1.97259	0.0485418	0.53918	1	311	301.7	316	311	316	5.60674	maker-Fvb6-1-snap-gene-211.41-mRNA-1	0	1683	398	371.2	403	398	402	6.83882	maker-Fvb6-1-snap-gene-211.41-mRNA-1	0	1683	343	348.7	348	343	351	6.47899	maker-Fvb6-1-snap-gene-211.41-mRNA-1	0	1683	350.667	340.533	355.667	311
maker-Fvb1-2-augustus-gene-36.43-mRNA-1	2693	378	1210.67	2.9978	2693	378	1210.67	2.98145	2762.9	330.9	1267.27	3.16405	4.52699e-05	3.05659	1.55269	0.120496	0.766033	1	378	365.6	383	378	897	8.50064	maker-Fvb1-2-augustus-gene-36.43-mRNA-1	0	3151	756	700.9	761	756	1938	17.6094	maker-Fvb1-2-augustus-gene-36.43-mRNA-1	0	3151	684	690.3	689	684	1757	17.3224	maker-Fvb1-2-augustus-gene-36.43-mRNA-1	0	3151	606	585.6	611	349
maker-Fvb3-4-augustus-gene-268.49-mRNA-1	4074	758	1743.33	3	4074	758	1743.33	2.98859	4208.7	725.7	1821.53	3.16368	6.50174e-05	3.05561	1.45738	0.145012	0.821528	1	352	340.8	357	352	638	12.5669	maker-Fvb3-4-augustus-gene-268.49-mRNA-1	0	1516	1140	1054.6	1145	1140	2146	40.5294	maker-Fvb3-4-augustus-gene-268.49-mRNA-1	0	1516	1123	1130.2	1128	1123	2121	43.4636	maker-Fvb3-4-augustus-gene-268.49-mRNA-1	0	1516	871.667	841.867	876.667	382
maker-Fvb6-3-augustus-gene-432.18-mRNA-1	240	32	79.3333	3.24528	240	32	79.3333	2.96694	246.2	28.7	83.4667	3.16235	2.9749e-06	3.05044	1.12695	0.259765	0.975757	1	17	21	22	17	37	0.389311	maker-Fvb6-3-augustus-gene-432.18-mRNA-1	0	2838	49	49.7	54	49	97	0.978585	maker-Fvb6-3-augustus-gene-432.18-mRNA-1	0	2838	40	45.1	45	40	98	1.07275	maker-Fvb6-3-augustus-gene-432.18-mRNA-1	0	2838	35.3333	38.6	40.3333	8
maker-Fvb1-3-snap-gene-130.46-mRNA-1	157	38	65.3333	3.33333	157	38	65.3333	2.9798	161.8	33.7	68.2667	3.15806	2.43516e-06	3.04945	1.38835	0.16503	0.862884	1	4	8.6	9	4	4	0.523881	maker-Fvb1-3-snap-gene-130.46-mRNA-1	0	228	43	44.2	48	43	43	5.39974	maker-Fvb1-3-snap-gene-130.46-mRNA-1	0	228	37	42.1	42	37	37	5.0414	maker-Fvb1-3-snap-gene-130.46-mRNA-1	0	228	28	31.6333	33	5
maker-Fvb1-2-augustus-gene-84.47-mRNA-1	854	43	376.333	3.01248	854	43	376.333	2.96007	880.8	47.3	396.367	3.15729	1.41967e-05	3.05307	1.61519	0.10627	0.730439	1	224	218.6	229	224	552	3.2901	maker-Fvb1-2-augustus-gene-84.47-mRNA-1	0	5010	181	171.3	186	181	655	3.7432	maker-Fvb1-2-augustus-gene-84.47-mRNA-1	0	5010	156	161.3	161	156	599	3.71427	maker-Fvb1-2-augustus-gene-84.47-mRNA-1	0	5010	187	183.733	192	195
maker-Fvb6-4-snap-gene-80.51-mRNA-1	31	1	10.3333	32	31	1	10.3333	2.9375	32.2	0.5	11	3.15686	3.94357e-07	3.05565	1.03754	0.299485	0.975757	1	0	4.8	5	0	0	0	maker-Fvb6-4-snap-gene-80.51-mRNA-1	0	2125	1	5.5	6	1	1	0.0134735	maker-Fvb6-4-snap-gene-80.51-mRNA-1	0	2125	0	5	5	0	0	0	maker-Fvb6-4-snap-gene-80.51-mRNA-1	0	2125	0.333333	5.1	5.33333	1
maker-Fvb5-2-snap-gene-9.64-mRNA-1	41	8	22.6667	4.57895	41	8	22.6667	3	42.6	7.7	23.5667	3.15549	8.42941e-07	3.04988	1.6923	0.0905885	0.687543	1	2	6.7	7	2	4	0.0512419	maker-Fvb5-2-snap-gene-9.64-mRNA-1	0	2331	7	11.1	12	7	20	0.245656	maker-Fvb5-2-snap-gene-9.64-mRNA-1	0	2331	10	15	15	10	20	0.266546	maker-Fvb5-2-snap-gene-9.64-mRNA-1	0	2331	6.33333	10.9333	11.3333	2
maker-Fvb7-4-augustus-gene-63.37-mRNA-1	121	20	37.6667	3.69048	121	20	37.6667	2.98246	120.5	18.1	38.9	3.14917	1.38964e-06	3.04291	1.04435	0.296325	0.975757	1	4	8.6	9	4	7	0.115358	maker-Fvb7-4-augustus-gene-63.37-mRNA-1	0	1812	24	26.7	29	24	40	0.632035	maker-Fvb7-4-augustus-gene-63.37-mRNA-1	0	1812	14	19	19	14	28	0.480047	maker-Fvb7-4-augustus-gene-63.37-mRNA-1	0	1812	14	18.1	19	2
maker-Fvb3-3-snap-gene-218.36-mRNA-1	60	2	30	3.90323	60	2	30	2.95652	61.4	2.6	31.4	3.13605	1.12374e-06	3.03227	1.72979	0.0836675	0.666228	1	9	13.4	14	9	9	0.131162	maker-Fvb3-3-snap-gene-218.36-mRNA-1	0	2049	11	14.7	16	11	11	0.153706	maker-Fvb3-3-snap-gene-218.36-mRNA-1	0	2049	11	16	16	11	11	0.166777	maker-Fvb3-3-snap-gene-218.36-mRNA-1	0	2049	10.3333	14.7	15.3333	7
maker-Fvb7-1-snap-gene-105.50-mRNA-1	198	29	66.6667	3.29885	198	29	66.6667	2.96078	204.4	28.2	70.0333	3.13516	2.50066e-06	3.02862	1.14729	0.251262	0.975757	1	10	14.3	15	10	26	0.429658	maker-Fvb7-1-snap-gene-105.50-mRNA-1	0	1807	33	35	38	33	111	1.75875	maker-Fvb7-1-snap-gene-105.50-mRNA-1	0	1807	44	49.1	49	44	105	1.80516	maker-Fvb7-1-snap-gene-105.50-mRNA-1	0	1807	29	32.8	34	15
augustus_masked-Fvb5-1-processed-gene-19.9-mRNA-1	482	116	227.333	3.04805	482	116	227.333	2.95977	497.9	103.4	237.067	3.13062	8.45843e-06	3.02361	1.48764	0.136846	0.805069	1	36	39.1	41	36	46	2.15977	augustus_masked-Fvb5-1-processed-gene-19.9-mRNA-1	0	636	154	146.4	159	154	215	9.67878	augustus_masked-Fvb5-1-processed-gene-19.9-mRNA-1	0	636	143	148.3	148	143	217	10.5995	augustus_masked-Fvb5-1-processed-gene-19.9-mRNA-1	0	636	111	111.267	116	38
augustus_masked-Fvb1-1-processed-gene-31.8-mRNA-1	1733	162	1025.33	2.97559	1733	162	1025.33	2.95674	1761.7	125.4	1070.47	3.12972	3.83118e-05	3.02709	1.90173	0.0572064	0.577121	1	391	378	396	391	411	27.4563	augustus_masked-Fvb1-1-processed-gene-31.8-mRNA-1	0	447	592	549.8	597	592	604	38.6873	augustus_masked-Fvb1-1-processed-gene-31.8-mRNA-1	0	447	574	580.1	579	574	596	41.4212	augustus_masked-Fvb1-1-processed-gene-31.8-mRNA-1	0	447	519	502.633	524	430
maker-Fvb6-3-augustus-gene-87.21-mRNA-1	2644	377	1527.33	2.96147	2644	377	1527.33	2.94896	2678	377.4	1596.5	3.12602	5.72946e-05	3.02645	2.33595	0.0194939	0.373885	1	1034	991.9	1039	1034	1035	8.9454	maker-Fvb6-3-augustus-gene-87.21-mRNA-1	0	3455	657	609.7	662	657	657	5.44448	maker-Fvb6-3-augustus-gene-87.21-mRNA-1	0	3455	645	651.2	650	645	646	5.80856	maker-Fvb6-3-augustus-gene-87.21-mRNA-1	0	3455	778.667	750.933	783.667	979
snap_masked-Fvb6-3-processed-gene-66.12-mRNA-1	183	37	89.6667	3.18699	183	37	89.6667	2.94928	181.7	33.2	93.4667	3.12263	3.33605e-06	3.01571	1.54686	0.121896	0.770334	1	20	23.9	25	20	20	0.569871	snap_masked-Fvb6-3-processed-gene-66.12-mRNA-1	0	1048	57	57.1	62	57	57	1.55723	snap_masked-Fvb6-3-processed-gene-66.12-mRNA-1	0	1048	46	51.1	51	46	47	1.39322	snap_masked-Fvb6-3-processed-gene-66.12-mRNA-1	0	1048	41	44.0333	46	14
augustus_masked-Fvb1-1-processed-gene-232.9-mRNA-1	127	24	46.6667	3.45614	127	24	46.6667	2.94444	130.9	22.7	48.9	3.11994	1.74425e-06	3.01288	1.27261	0.203158	0.931124	1	2	6.7	7	2	2	0.0262286	augustus_masked-Fvb1-1-processed-gene-232.9-mRNA-1	0	2277	28	30.4	33	28	35	0.440093	augustus_masked-Fvb1-1-processed-gene-232.9-mRNA-1	0	2277	27	32.1	32	27	42	0.573021	augustus_masked-Fvb1-1-processed-gene-232.9-mRNA-1	0	2277	19	23.0667	24	4
maker-Fvb1-2-augustus-gene-70.64-mRNA-1	1113	152	607.333	2.974	1113	152	607.333	2.94243	1120.3	111.7	633.7	3.11492	2.26644e-05	3.01195	1.79615	0.0724711	0.63189	1	212	207.2	217	212	245	4.02199	maker-Fvb1-2-augustus-gene-70.64-mRNA-1	0	1819	375	350	380	375	409	6.43769	maker-Fvb1-2-augustus-gene-70.64-mRNA-1	0	1819	336	341.7	341	336	377	6.43862	maker-Fvb1-2-augustus-gene-70.64-mRNA-1	0	1819	307.667	299.633	312.667	223
maker-Fvb2-3-augustus-gene-144.28-mRNA-1	17	0	9.66667	#DIV/0!	17	0	9.66667	2.93333	18	0.4	10.1333	3.11111	3.63896e-07	3.01502	1.915	0.0554923	0.568897	1	0	4.8	5	0	0	0	maker-Fvb2-3-augustus-gene-144.28-mRNA-1	0	539	0	4.6	5	0	0	0	maker-Fvb2-3-augustus-gene-144.28-mRNA-1	0	539	0	5	5	0	0	0	maker-Fvb2-3-augustus-gene-144.28-mRNA-1	0	539	0	4.8	5	0
maker-Fvb5-4-augustus-gene-99.52-mRNA-1	1351	76	837.333	2.95486	1351	76	837.333	2.93231	1432.3	112.1	877.567	3.11106	3.14753e-05	3.01257	2.27031	0.0231886	0.402956	1	435	420	440	435	445	8.77112	maker-Fvb5-4-augustus-gene-99.52-mRNA-1	0	1515	422	393.3	427	422	434	8.20194	maker-Fvb5-4-augustus-gene-99.52-mRNA-1	0	1515	428	433.8	433	428	434	8.89941	maker-Fvb5-4-augustus-gene-99.52-mRNA-1	0	1515	428.333	415.7	433.333	504
maker-Fvb2-1-augustus-gene-237.52-mRNA-1	5992	65	3867.67	2.93998	5992	65	3867.67	2.93512	6250.2	127.1	4044.23	3.11003	0.000144826	3.00846	2.04974	0.0403902	0.502608	1	1963	1878.8	1968	1963	2013	53.1952	maker-Fvb2-1-augustus-gene-237.52-mRNA-1	0	1130	2028	1872.4	2033	2028	2071	52.4736	maker-Fvb2-1-augustus-gene-237.52-mRNA-1	0	1130	1990	1998.8	1995	1990	2035	55.9461	maker-Fvb2-1-augustus-gene-237.52-mRNA-1	0	1130	1993.67	1916.67	1998.67	1914
maker-Fvb6-2-snap-gene-127.29-mRNA-1	1399	100	819	2.95465	1399	100	819	2.9316	1380.1	79.1	855.933	3.10942	3.06257e-05	3.00655	1.90567	0.0566929	0.574776	1	378	365.6	383	378	426	7.30665	maker-Fvb6-2-snap-gene-127.29-mRNA-1	0	1741	478	444.9	483	478	531	8.73243	maker-Fvb6-2-snap-gene-127.29-mRNA-1	0	1741	401	406.8	406	401	461	8.22595	maker-Fvb6-2-snap-gene-127.29-mRNA-1	0	1741	419	405.767	424	345
augustus_masked-Fvb3-3-processed-gene-83.5-mRNA-1	447	43	188.667	3.00709	447	43	188.667	2.90572	467.8	42.5	200.233	3.10698	7.21969e-06	3.01842	1.58984	0.111871	0.744021	1	116	115.5	121	116	117	5.70876	augustus_masked-Fvb3-3-processed-gene-83.5-mRNA-1	0	612	78	76.4	83	78	79	3.69586	augustus_masked-Fvb3-3-processed-gene-83.5-mRNA-1	0	612	88	93.2	93	88	89	4.51776	augustus_masked-Fvb3-3-processed-gene-83.5-mRNA-1	0	612	94	95.0333	99	192
maker-Fvb5-1-augustus-gene-150.22-mRNA-1	559	78	317.333	2.98747	559	78	317.333	2.92713	557.4	62.5	331.633	3.10561	1.18592e-05	3.00244	1.80685	0.0707861	0.626982	1	121	120.3	126	121	213	1.00767	maker-Fvb5-1-augustus-gene-150.22-mRNA-1	0	6312	199	187.9	204	199	368	1.66925	maker-Fvb5-1-augustus-gene-150.22-mRNA-1	0	6312	159	164.3	164	159	329	1.61925	maker-Fvb5-1-augustus-gene-150.22-mRNA-1	0	6312	159.667	157.5	164.667	115
maker-Fvb1-2-snap-gene-6.79-mRNA-1	946	67	599	2.96393	946	67	599	2.93226	1000.7	38	625.933	3.10374	2.24052e-05	3.00096	2.00173	0.0453141	0.526135	1	348	337	353	348	398	7.18547	maker-Fvb1-2-snap-gene-6.79-mRNA-1	0	1654	273	256	278	273	307	5.31425	maker-Fvb1-2-snap-gene-6.79-mRNA-1	0	1654	294	299.6	299	294	331	6.21694	maker-Fvb1-2-snap-gene-6.79-mRNA-1	0	1654	305	297.533	310	281
maker-Fvb5-1-augustus-gene-130.53-mRNA-1	1577	286	778	2.94825	1577	286	778	2.92415	1564.2	255.2	811.333	3.09719	2.89707e-05	2.99237	1.61024	0.107346	0.732955	1	241	234.8	246	241	244	3.2455	maker-Fvb5-1-augustus-gene-130.53-mRNA-1	0	2245	527	490	532	527	538	6.86128	maker-Fvb5-1-augustus-gene-130.53-mRNA-1	0	2245	430	435.8	435	430	438	6.06097	maker-Fvb5-1-augustus-gene-130.53-mRNA-1	0	2245	399.333	386.867	404.333	203
maker-Fvb5-1-augustus-gene-134.46-mRNA-1	267	13	81	3.13158	267	13	81	2.88372	274.8	11.5	86	3.09416	3.0697e-06	2.98545	0.962633	0.335731	0.975757	1	55	57.3	60	55	59	1.73236	maker-Fvb5-1-augustus-gene-134.46-mRNA-1	0	1017	36	37.8	41	36	38	1.0698	maker-Fvb5-1-augustus-gene-134.46-mRNA-1	0	1017	23	28.1	28	23	29	0.885852	maker-Fvb5-1-augustus-gene-134.46-mRNA-1	0	1017	38	41.0667	43	27
maker-Fvb4-1-augustus-gene-195.39-mRNA-1	2731	509	1408.33	2.93718	2731	509	1408.33	2.92395	2819.3	490.3	1469.33	3.09098	5.24604e-05	2.98644	1.61277	0.106794	0.7315	1	393	380	398	393	596	8.80182	maker-Fvb4-1-augustus-gene-195.39-mRNA-1	0	2022	902	835.4	907	902	1359	19.2432	maker-Fvb4-1-augustus-gene-195.39-mRNA-1	0	2022	886	892.7	891	886	1296	19.9117	maker-Fvb4-1-augustus-gene-195.39-mRNA-1	0	2022	727	702.7	732	380
augustus_masked-Fvb7-2-processed-gene-280.22-mRNA-1	82	8	42.3333	3.4902	82	8	42.3333	2.92424	81.1	8.3	44.1	3.09005	1.57696e-06	2.9854	1.76466	0.0776206	0.649583	1	22	25.8	27	22	27	0.869744	augustus_masked-Fvb7-2-processed-gene-280.22-mRNA-1	0	927	14	17.5	19	14	37	1.14278	augustus_masked-Fvb7-2-processed-gene-280.22-mRNA-1	0	927	15	20	20	15	27	0.904832	augustus_masked-Fvb7-2-processed-gene-280.22-mRNA-1	0	927	17	21.1	22	11
maker-Fvb2-2-augustus-gene-14.43-mRNA-1	4526	874	2354.33	2.92295	4526	874	2354.33	2.91513	4524.8	778.1	2454.9	3.08184	8.76569e-05	2.97794	1.62365	0.10445	0.726002	1	672	646.3	677	672	676	6.64894	maker-Fvb2-2-augustus-gene-14.43-mRNA-1	0	3036	1546	1428.5	1551	1546	1553	14.6457	maker-Fvb2-2-augustus-gene-14.43-mRNA-1	0	3036	1455	1462.8	1460	1455	1464	14.9804	maker-Fvb2-2-augustus-gene-14.43-mRNA-1	0	3036	1224.33	1179.2	1229.33	650
maker-Fvb4-3-augustus-gene-179.28-mRNA-1	452	31	220	2.98795	452	31	220	2.90202	450.8	20.6	229.667	3.07969	8.21968e-06	2.97811	1.79022	0.0734189	0.635307	1	125	124.1	130	125	125	1.73612	maker-Fvb4-3-augustus-gene-179.28-mRNA-1	0	2150	122	117	127	122	123	1.63797	maker-Fvb4-3-augustus-gene-179.28-mRNA-1	0	2150	85	90.2	90	85	86	1.24264	maker-Fvb4-3-augustus-gene-179.28-mRNA-1	0	2150	110.667	110.433	115.667	94
maker-Fvb6-1-augustus-gene-288.42-mRNA-1	516	81	267.667	2.99256	516	81	267.667	2.92105	528.5	85.6	278.8	3.07853	9.95014e-06	2.97295	1.60642	0.108183	0.734754	1	90	90.7	95	90	176	2.90363	maker-Fvb6-1-augustus-gene-288.42-mRNA-1	0	1810	142	135.4	147	142	286	4.52404	maker-Fvb6-1-augustus-gene-288.42-mRNA-1	0	1810	171	176.3	176	171	303	5.20054	maker-Fvb6-1-augustus-gene-288.42-mRNA-1	0	1810	134.333	134.133	139.333	65
maker-Fvb1-2-augustus-gene-4.60-mRNA-1	43	2	14.3333	6.375	43	2	14.3333	2.86957	44.8	2	15.2333	3.07727	5.45293e-07	2.97492	1.08412	0.278313	0.975757	1	5	9.5	10	5	7	0.202547	maker-Fvb1-2-augustus-gene-4.60-mRNA-1	0	1032	1	5.5	6	1	3	0.0832302	maker-Fvb1-2-augustus-gene-4.60-mRNA-1	0	1032	2	7	7	2	4	0.120411	maker-Fvb1-2-augustus-gene-4.60-mRNA-1	0	1032	2.66667	7.33333	7.66667	3
maker-Fvb2-4-augustus-gene-13.39-mRNA-1	3596	796	1550.67	2.92869	3596	796	1550.67	2.91677	3585.9	754.4	1610.97	3.07456	5.74592e-05	2.96971	1.43669	0.150805	0.834444	1	289	280.7	294	289	345	3.65842	maker-Fvb2-4-augustus-gene-13.39-mRNA-1	0	2816	1085	1003.9	1090	1085	1247	12.6787	maker-Fvb2-4-augustus-gene-13.39-mRNA-1	0	2816	1038	1045	1043	1038	1236	13.6355	maker-Fvb2-4-augustus-gene-13.39-mRNA-1	0	2816	804	776.533	809	273
augustus_masked-Fvb2-2-processed-gene-172.6-mRNA-1	8838	2273	4180.67	2.91627	8838	2273	4180.67	2.91189	8806.2	2106.3	4352.73	3.07451	0.000155191	2.96905	1.4535	0.146084	0.824011	1	729	700.7	734	729	731	17.3656	augustus_masked-Fvb2-2-processed-gene-172.6-mRNA-1	0	1257	3002	2769.5	3007	3002	3006	68.4689	augustus_masked-Fvb2-2-processed-gene-172.6-mRNA-1	0	1257	2814	2824.4	2819	2814	2820	69.6944	augustus_masked-Fvb2-2-processed-gene-172.6-mRNA-1	0	1257	2181.67	2098.2	2186.67	682
maker-Fvb2-3-snap-gene-55.79-mRNA-1	124	26	57.3333	3.32432	124	26	57.3333	2.93258	127.1	26.9	59.5	3.07077	2.12002e-06	2.96236	1.43246	0.152013	0.836931	1	13	17.2	18	13	14	0.1863	maker-Fvb2-3-snap-gene-55.79-mRNA-1	0	2244	22	24.9	27	22	23	0.293457	maker-Fvb2-3-snap-gene-55.79-mRNA-1	0	2244	39	44.1	44	39	39	0.539916	maker-Fvb2-3-snap-gene-55.79-mRNA-1	0	2244	24.6667	28.7333	29.6667	3
maker-Fvb6-3-snap-gene-352.60-mRNA-1	34	4	18.3333	4.92857	34	4	18.3333	2.89655	34.8	3.5	19.1667	3.06835	6.8509e-07	2.96398	1.69204	0.0906389	0.687543	1	7	11.5	12	7	8	0.408358	maker-Fvb6-3-snap-gene-352.60-mRNA-1	0	585	4	8.3	9	4	4	0.195769	maker-Fvb6-3-snap-gene-352.60-mRNA-1	0	585	3	8	8	3	5	0.265521	maker-Fvb6-3-snap-gene-352.60-mRNA-1	0	585	4.66667	9.26667	9.66667	1
maker-Fvb6-2-snap-gene-242.44-mRNA-1	48	5	17.6667	5.07692	48	5	17.6667	2.89286	49.2	5.3	18.5333	3.05926	6.61506e-07	2.95457	1.26618	0.205449	0.934809	1	2	6.7	7	2	2	0.105145	maker-Fvb6-2-snap-gene-242.44-mRNA-1	0	568	4	8.3	9	4	4	0.201628	maker-Fvb6-2-snap-gene-242.44-mRNA-1	0	568	7	12	12	7	7	0.382855	maker-Fvb6-2-snap-gene-242.44-mRNA-1	0	568	4.33333	9	9.33333	0
augustus_masked-Fvb7-2-processed-gene-187.5-mRNA-1	2616	175	1364	2.9006	2616	175	1364	2.88745	2695.4	184.1	1428.57	3.05895	5.10782e-05	2.95733	1.79636	0.0724366	0.631881	1	611	588.1	616	611	1134	14.9175	augustus_masked-Fvb7-2-processed-gene-187.5-mRNA-1	0	2270	756	700.9	761	756	1421	17.9229	augustus_masked-Fvb7-2-processed-gene-187.5-mRNA-1	0	2270	786	792.5	791	786	1368	18.7217	augustus_masked-Fvb7-2-processed-gene-187.5-mRNA-1	0	2270	717.667	693.833	722.667	577
maker-Fvb2-2-snap-gene-216.59-mRNA-1	2648	87	1321.33	2.89574	2648	87	1321.33	2.88224	2640.8	88.8	1380.57	3.0584	4.94615e-05	2.95964	1.93642	0.0528167	0.556885	1	801	769.4	806	801	833	11.8846	maker-Fvb2-2-snap-gene-216.59-mRNA-1	0	2093	734	680.6	739	734	768	10.5059	maker-Fvb2-2-snap-gene-216.59-mRNA-1	0	2093	556	562.1	561	556	581	8.62365	maker-Fvb2-2-snap-gene-216.59-mRNA-1	0	2093	697	670.7	702	714
maker-Fvb5-2-augustus-gene-54.41-mRNA-1	11419	1186	6526.33	2.89169	11419	1186	6526.33	2.88895	11385.6	1038.8	6817.07	3.0574	0.000243719	2.95606	1.82311	0.0682873	0.618742	1	2715	2596.7	2720	2715	3123	41.0641	maker-Fvb5-2-augustus-gene-54.41-mRNA-1	0	2271	3901	3597.5	3906	3901	4383	55.2578	maker-Fvb5-2-augustus-gene-54.41-mRNA-1	0	2271	3734	3746.1	3739	3734	4233	57.9049	maker-Fvb5-2-augustus-gene-54.41-mRNA-1	0	2271	3450	3313.43	3455	2585
maker-Fvb7-1-augustus-gene-154.44-mRNA-1	158	3	78.3333	3.15596	158	3	78.3333	2.89516	160.7	3	81.5333	3.05374	2.92084e-06	2.9554	1.81483	0.0695495	0.62315	1	37	40.1	42	37	45	0.937721	maker-Fvb7-1-augustus-gene-154.44-mRNA-1	0	1433	34	35.9	39	34	45	0.899095	maker-Fvb7-1-augustus-gene-154.44-mRNA-1	0	1433	38	43.1	43	38	54	1.17066	maker-Fvb7-1-augustus-gene-154.44-mRNA-1	0	1433	36.3333	39.7	41.3333	35
maker-Fvb3-1-snap-gene-274.60-mRNA-1	67	6	30.3333	3.75758	67	6	30.3333	2.89583	66.4	6.6	31.5333	3.05206	1.12784e-06	2.95157	1.61161	0.107046	0.73176	1	8	12.4	13	8	9	0.113301	maker-Fvb3-1-snap-gene-274.60-mRNA-1	0	2372	11	14.7	16	11	15	0.181057	maker-Fvb3-1-snap-gene-274.60-mRNA-1	0	2372	14	19	19	14	17	0.222648	maker-Fvb3-1-snap-gene-274.60-mRNA-1	0	2372	11	15.3667	16	6
maker-Fvb1-3-augustus-gene-201.15-mRNA-1	5787	1174	2805.67	2.89274	5787	1174	2805.67	2.88637	5964.7	1140.3	2929.6	3.05168	0.000104518	2.94792	1.54468	0.122423	0.771569	1	711	683.5	716	711	723	7.57532	maker-Fvb1-3-augustus-gene-201.15-mRNA-1	0	2850	1885	1740.7	1890	1885	1909	19.1779	maker-Fvb1-3-augustus-gene-201.15-mRNA-1	0	2850	1851	1859.5	1856	1851	1882	20.5144	maker-Fvb1-3-augustus-gene-201.15-mRNA-1	0	2850	1482.33	1427.9	1487.33	683
maker-Fvb5-3-augustus-gene-138.41-mRNA-1	1762	110	927	2.9061	1762	110	927	2.8867	1773.9	92.2	966.633	3.05056	3.45871e-05	2.95078	1.85352	0.0638083	0.60266	1	414	400	419	414	588	3.85053	maker-Fvb5-3-augustus-gene-138.41-mRNA-1	0	4560	524	487.2	529	524	750	4.70908	maker-Fvb5-3-augustus-gene-138.41-mRNA-1	0	4560	521	527	526	521	739	5.03459	maker-Fvb5-3-augustus-gene-138.41-mRNA-1	0	4560	486.333	471.4	491.333	411
maker-Fvb5-1-snap-gene-271.57-mRNA-1	821	155	416.667	2.91424	821	155	416.667	2.87126	840.8	138	436.133	3.04886	1.55678e-05	2.94565	1.62103	0.105011	0.727065	1	136	134.6	141	136	153	3.22881	maker-Fvb5-1-snap-gene-271.57-mRNA-1	0	1415	291	272.6	296	291	348	7.04145	maker-Fvb5-1-snap-gene-271.57-mRNA-1	0	1415	226	231.4	231	226	290	6.36687	maker-Fvb5-1-snap-gene-271.57-mRNA-1	0	1415	217.667	212.867	222.667	115
maker-Fvb6-1-snap-gene-336.61-mRNA-1	245	53	100	3.06897	245	53	100	2.875	251.3	48.2	104.667	3.04827	3.72896e-06	2.94229	1.36516	0.172204	0.876483	1	16	20	21	16	23	0.507244	maker-Fvb6-1-snap-gene-336.61-mRNA-1	0	1354	69	68.2	74	69	94	1.98769	maker-Fvb6-1-snap-gene-336.61-mRNA-1	0	1354	60	65.1	65	60	75	1.72079	maker-Fvb6-1-snap-gene-336.61-mRNA-1	0	1354	48.3333	51.1	53.3333	10
maker-Fvb6-1-augustus-gene-138.35-mRNA-1	161	34	59.3333	3.28205	161	34	59.3333	2.91398	161.1	33.4	61.2667	3.04449	2.18832e-06	2.94373	1.31363	0.188969	0.906339	1	4	8.6	9	4	4	0.0552474	maker-Fvb6-1-augustus-gene-138.35-mRNA-1	0	2162	30	32.2	35	30	30	0.397288	maker-Fvb6-1-augustus-gene-138.35-mRNA-1	0	2162	44	49.1	49	44	44	0.632239	maker-Fvb6-1-augustus-gene-138.35-mRNA-1	0	2162	26	29.9667	31	10
maker-Fvb4-2-augustus-gene-239.34-mRNA-1	65	4	21	4.31579	65	4	21	2.85294	67.4	3.9	22.2667	3.04281	7.96077e-07	2.94153	1.04895	0.2942	0.975757	1	3	7.6	8	3	3	0.176694	maker-Fvb4-2-augustus-gene-239.34-mRNA-1	0	507	6	10.1	11	6	6	0.338831	maker-Fvb4-2-augustus-gene-239.34-mRNA-1	0	507	10	15	15	10	10	0.61274	maker-Fvb4-2-augustus-gene-239.34-mRNA-1	0	507	6.33333	10.9	11.3333	5
augustus_masked-Fvb2-2-processed-gene-67.0-mRNA-1	40	7	15	6	40	7	15	2.875	41.4	6.8	15.7333	3.03448	5.6188e-07	2.93182	1.27249	0.203198	0.931174	1	0	4.8	5	0	0	0	augustus_masked-Fvb2-2-processed-gene-67.0-mRNA-1	0	345	2	6.4	7	2	2	0.165978	augustus_masked-Fvb2-2-processed-gene-67.0-mRNA-1	0	345	7	12	12	7	7	0.630323	augustus_masked-Fvb2-2-processed-gene-67.0-mRNA-1	0	345	3	7.73333	8	0
augustus_masked-Fvb3-2-processed-gene-23.19-mRNA-1	342	72	120	3.02247	342	72	120	2.86528	352.1	71.4	125.8	3.03341	4.48052e-06	2.92836	1.20167	0.229492	0.973276	1	9	13.4	14	9	9	0.222292	augustus_masked-Fvb3-2-processed-gene-23.19-mRNA-1	0	1209	84	82	89	84	84	1.98926	augustus_masked-Fvb3-2-processed-gene-23.19-mRNA-1	0	1209	85	90.2	90	85	85	2.18412	augustus_masked-Fvb3-2-processed-gene-23.19-mRNA-1	0	1209	59.3333	61.8667	64.3333	13
maker-Fvb6-4-snap-gene-3.61-mRNA-1	756	203	338	2.9241	756	203	338	2.87085	778.6	197.4	352.533	3.03111	1.25582e-05	2.92645	1.38896	0.164844	0.862542	1	42	44.9	47	42	51	0.476956	maker-Fvb6-4-snap-gene-3.61-mRNA-1	0	3193	245	230.3	250	245	289	2.59142	maker-Fvb6-4-snap-gene-3.61-mRNA-1	0	3193	240	245.5	245	240	279	2.7145	maker-Fvb6-4-snap-gene-3.61-mRNA-1	0	3193	175.667	173.567	180.667	41
snap_masked-Fvb6-4-processed-gene-79.22-mRNA-1	1345	266	670.667	2.8892	1345	266	670.667	2.86296	1334.4	237.1	700.033	3.03065	2.49873e-05	2.92858	1.60722	0.108006	0.73454	1	201	196.7	206	201	218	5.31842	snap_masked-Fvb6-4-processed-gene-79.22-mRNA-1	0	1224	467	434.7	472	467	484	11.3215	snap_masked-Fvb6-4-processed-gene-79.22-mRNA-1	0	1224	397	402.8	402	397	436	11.066	snap_masked-Fvb6-4-processed-gene-79.22-mRNA-1	0	1224	355	344.733	360	184
snap_masked-Fvb6-3-processed-gene-14.35-mRNA-1	35	2	13	7.5	35	2	13	2.85714	36.5	2.3	13.7333	3.02956	4.92237e-07	2.93318	1.30757	0.191019	0.910657	1	2	6.7	7	2	2	0.138246	snap_masked-Fvb6-3-processed-gene-14.35-mRNA-1	0	432	0	4.6	5	0	0	0	snap_masked-Fvb6-3-processed-gene-14.35-mRNA-1	0	432	4	9	9	4	4	0.287647	snap_masked-Fvb6-3-processed-gene-14.35-mRNA-1	0	432	2	6.76667	7	3
maker-Fvb6-1-augustus-gene-116.43-mRNA-1	13612	360	8395.67	2.85882	13612	360	8395.67	2.85676	13408.2	190.7	8786.7	3.02807	0.00031436	2.92868	1.97759	0.0479751	0.536911	1	4400	4205.2	4405	4400	4558	91.7784	maker-Fvb6-1-augustus-gene-116.43-mRNA-1	0	1483	4755	4384	4760	4755	4885	94.3111	maker-Fvb6-1-augustus-gene-116.43-mRNA-1	0	1483	4395	4408.4	4400	4395	4509	94.4546	maker-Fvb6-1-augustus-gene-116.43-mRNA-1	0	1483	4516.67	4332.53	4521.67	4030
maker-Fvb2-1-augustus-gene-191.24-mRNA-1	515	22	250.333	2.94057	515	22	250.333	2.86816	509.6	27.9	260.667	3.02538	9.31382e-06	2.92368	1.70528	0.0881417	0.680059	1	118	117.4	123	118	122	1.2172	maker-Fvb2-1-augustus-gene-191.24-mRNA-1	0	2993	129	123.4	134	129	137	1.31055	maker-Fvb2-1-augustus-gene-191.24-mRNA-1	0	2993	140	145.3	145	140	142	1.47389	maker-Fvb2-1-augustus-gene-191.24-mRNA-1	0	2993	129	128.7	134	88
maker-Fvb6-1-augustus-gene-95.32-mRNA-1	8254	1858	4259	2.85658	8254	1858	4259	2.85254	8347.6	1659.2	4448.17	3.01942	0.000158691	2.91718	1.56917	0.116607	0.756239	1	1180	1131.3	1185	1180	1200	9.52258	maker-Fvb6-1-augustus-gene-95.32-mRNA-1	0	3763	3038	2802.7	3043	3038	3073	23.3812	maker-Fvb6-1-augustus-gene-95.32-mRNA-1	0	3763	2664	2674.1	2669	2664	2716	22.4223	maker-Fvb6-1-augustus-gene-95.32-mRNA-1	0	3763	2294	2202.7	2299	1089
maker-Fvb3-3-snap-gene-111.43-mRNA-1	790	132	192.667	2.92027	790	132	192.667	2.82911	810.9	127.5	204.1	3.01813	7.25169e-06	2.90969	0.761924	0.446105	0.975757	1	10	14.3	15	10	10	0.0987474	maker-Fvb3-3-snap-gene-111.43-mRNA-1	0	3024	149	141.8	154	149	150	1.4202	maker-Fvb3-3-snap-gene-111.43-mRNA-1	0	3024	142	147.3	147	142	143	1.46906	maker-Fvb3-3-snap-gene-111.43-mRNA-1	0	3024	100.333	101.133	105.333	6
augustus_masked-Fvb2-3-processed-gene-231.11-mRNA-1	30	1	10.3333	16.5	30	1	10.3333	2.82353	31.1	0.8	10.9333	3.01227	3.91051e-07	2.91351	1.09607	0.27305	0.975757	1	0	4.8	5	0	0	0	augustus_masked-Fvb2-3-processed-gene-231.11-mRNA-1	0	453	1	5.5	6	1	1	0.0632035	augustus_masked-Fvb2-3-processed-gene-231.11-mRNA-1	0	453	1	6	6	1	3	0.205735	augustus_masked-Fvb2-3-processed-gene-231.11-mRNA-1	0	453	0.666667	5.43333	5.66667	0
maker-Fvb2-2-augustus-gene-219.43-mRNA-1	8792	2119	4188	2.85255	8792	2119	4188	2.84846	8806.1	1843.6	4367.33	3.01093	0.000155758	2.90891	1.51247	0.130416	0.791212	1	957	918.4	962	957	1422	6.7476	maker-Fvb2-2-augustus-gene-219.43-mRNA-1	0	6293	3076	2837.7	3081	3076	4524	20.5828	maker-Fvb2-2-augustus-gene-219.43-mRNA-1	0	6293	2749	2759.3	2754	2749	4054	20.0129	maker-Fvb2-2-augustus-gene-219.43-mRNA-1	0	6293	2260.67	2171.8	2265.67	946
augustus_masked-Fvb7-4-processed-gene-193.10-mRNA-1	1538	198	886.333	2.85167	1538	198	886.333	2.83253	1573.7	167.9	928.8	3.00865	3.31934e-05	2.90894	1.81618	0.0693427	0.622222	1	389	376.1	394	389	502	4.05802	augustus_masked-Fvb7-4-processed-gene-193.10-mRNA-1	0	3694	587	545.2	592	587	781	6.05332	augustus_masked-Fvb7-4-processed-gene-193.10-mRNA-1	0	3694	460	465.9	465	460	630	5.29819	augustus_masked-Fvb7-4-processed-gene-193.10-mRNA-1	0	3694	478.667	462.4	483.667	356
augustus_masked-Fvb3-4-processed-gene-125.3-mRNA-1	44	6	23	4	44	6	23	2.81579	45.8	4.6	24.2	3.00552	8.67125e-07	2.91085	1.93083	0.0535035	0.559364	1	3	7.6	8	3	3	0.138889	augustus_masked-Fvb3-4-processed-gene-125.3-mRNA-1	0	645	13	16.6	18	13	13	0.577063	augustus_masked-Fvb3-4-processed-gene-125.3-mRNA-1	0	645	7	12	12	7	7	0.337149	augustus_masked-Fvb3-4-processed-gene-125.3-mRNA-1	0	645	7.66667	12.0667	12.6667	7
maker-Fvb6-3-snap-gene-168.36-mRNA-1	83	18	40.6667	3.34615	83	18	40.6667	2.8209	86.2	14.9	42.7	3.00469	1.52536e-06	2.90498	1.64153	0.100688	0.716121	1	8	12.4	13	8	18	1.54455	maker-Fvb6-3-snap-gene-168.36-mRNA-1	0	348	27	29.5	32	27	57	4.68959	maker-Fvb6-3-snap-gene-168.36-mRNA-1	0	348	17	22	22	17	44	3.92787	maker-Fvb6-3-snap-gene-168.36-mRNA-1	0	348	17.3333	21.3	22.3333	9
augustus_masked-Fvb1-2-processed-gene-246.4-mRNA-1	1071	143	582.333	2.85654	1071	143	582.333	2.82741	1070.5	110.9	609.033	2.99661	2.17655e-05	2.89766	1.79458	0.0727203	0.632863	1	238	232	243	238	249	16.6341	augustus_masked-Fvb1-2-processed-gene-246.4-mRNA-1	0	447	381	355.5	386	381	385	24.66	augustus_masked-Fvb1-2-processed-gene-246.4-mRNA-1	0	447	322	327.6	327	322	330	22.9346	augustus_masked-Fvb1-2-processed-gene-246.4-mRNA-1	0	447	313.667	305.033	318.667	229
augustus_masked-Fvb3-1-processed-gene-296.7-mRNA-1	1985	231	621.333	2.82387	1985	231	621.333	2.79749	2053.5	184.5	659.133	2.99375	2.35159e-05	2.89242	1.01684	0.30923	0.975757	1	210	205.3	215	210	344	5.50496	augustus_masked-Fvb3-1-processed-gene-296.7-mRNA-1	0	1866	453	421.8	458	453	783	12.0141	augustus_masked-Fvb3-1-processed-gene-296.7-mRNA-1	0	1866	359	364.7	364	359	616	10.2554	augustus_masked-Fvb3-1-processed-gene-296.7-mRNA-1	0	1866	340.667	330.6	345.667	222
maker-Fvb6-4-augustus-gene-79.38-mRNA-1	147	16	71.6667	3.10784	147	16	71.6667	2.83761	147.8	14.5	74.6667	2.98758	2.67312e-06	2.89261	1.8406	0.0656805	0.611331	1	19	22.9	24	19	23	0.325501	maker-Fvb6-4-augustus-gene-79.38-mRNA-1	0	2110	37	38.7	42	37	42	0.56991	maker-Fvb6-4-augustus-gene-79.38-mRNA-1	0	2110	46	51.1	51	46	49	0.721436	maker-Fvb6-4-augustus-gene-79.38-mRNA-1	0	2110	34	37.5667	39	30
maker-Fvb5-1-augustus-gene-31.59-mRNA-1	812	209	358.333	2.85026	812	209	358.333	2.80369	839.3	180.4	376.4	2.98558	1.34266e-05	2.88552	1.49432	0.135093	0.800975	1	72	73.5	77	72	111	1.00048	maker-Fvb5-1-augustus-gene-31.59-mRNA-1	0	3313	301	281.8	306	301	382	3.30127	maker-Fvb5-1-augustus-gene-31.59-mRNA-1	0	3313	208	213.4	213	208	292	2.73808	maker-Fvb5-1-augustus-gene-31.59-mRNA-1	0	3313	193.667	189.567	198.667	92
maker-Fvb1-1-augustus-gene-104.18-mRNA-1	1084	9	672	2.83273	1084	9	672	2.80807	1121.4	57.7	705.733	2.9837	2.5276e-05	2.88826	2.18356	0.0289949	0.439813	1	384	371.4	389	384	401	3.38258	maker-Fvb1-1-augustus-gene-104.18-mRNA-1	0	3540	384	358.3	389	384	403	3.25943	maker-Fvb1-1-augustus-gene-104.18-mRNA-1	0	3540	332	337.6	337	332	348	3.05394	maker-Fvb1-1-augustus-gene-104.18-mRNA-1	0	3540	366.667	355.767	371.667	393
maker-Fvb4-3-augustus-gene-99.52-mRNA-1	926	136	446	2.84298	926	136	446	2.80567	948.1	119.4	467.767	2.97899	1.66903e-05	2.87818	1.61493	0.106326	0.730439	1	169	166.1	174	169	181	2.58236	maker-Fvb4-3-augustus-gene-99.52-mRNA-1	0	2093	305	285.5	310	305	316	4.32272	maker-Fvb4-3-augustus-gene-99.52-mRNA-1	0	2093	252	257.5	257	252	268	3.97786	maker-Fvb4-3-augustus-gene-99.52-mRNA-1	0	2093	242	236.367	247	138
maker-Fvb7-1-augustus-gene-195.51-mRNA-1	128	31	87.6667	3.02308	128	31	87.6667	2.81379	132.2	34.6	92.0333	2.97779	3.31377e-06	2.89218	3.43145	0.00060036	0.0686518	1	53	55.4	58	53	181	3.1663	maker-Fvb7-1-augustus-gene-195.51-mRNA-1	0	1707	32	34.1	37	32	97	1.62696	maker-Fvb7-1-augustus-gene-195.51-mRNA-1	0	1707	45	50.1	50	45	113	2.0565	maker-Fvb7-1-augustus-gene-195.51-mRNA-1	0	1707	43.3333	46.5333	48.3333	76
maker-Fvb1-3-augustus-gene-160.21-mRNA-1	2928	198	1605.33	2.80713	2928	198	1605.33	2.79701	3065	255.6	1689.43	2.97325	6.05163e-05	2.87808	2.10657	0.035155	0.475807	1	1030	988.1	1035	1030	1030	12.8422	maker-Fvb1-3-augustus-gene-160.21-mRNA-1	0	2395	832	770.9	837	832	832	9.9462	maker-Fvb1-3-augustus-gene-160.21-mRNA-1	0	2395	803	809.5	808	803	803	10.4158	maker-Fvb1-3-augustus-gene-160.21-mRNA-1	0	2395	888.333	856.167	893.333	1014
maker-Fvb6-3-snap-gene-417.74-mRNA-1	3437	303	1748	2.81768	3437	303	1748	2.80828	3400.4	270.7	1825.6	2.97	6.51861e-05	2.87049	1.71444	0.0864478	0.674905	1	783	752.3	788	783	891	5.46107	maker-Fvb6-3-snap-gene-417.74-mRNA-1	0	4872	1086	1004.8	1091	1086	1236	7.26358	maker-Fvb6-3-snap-gene-417.74-mRNA-1	0	4872	1016	1023	1021	1016	1127	7.18622	maker-Fvb6-3-snap-gene-417.74-mRNA-1	0	4872	961.667	926.7	966.667	631
maker-Fvb2-3-augustus-gene-67.38-mRNA-1	405	45	234.667	2.87733	405	45	234.667	2.80513	421.2	37.5	245.6	2.96847	8.78204e-06	2.87213	1.87453	0.0608581	0.592637	1	84	85	89	84	145	2.30681	maker-Fvb2-3-augustus-gene-67.38-mRNA-1	0	1877	147	140	152	147	233	3.55411	maker-Fvb2-3-augustus-gene-67.38-mRNA-1	0	1877	144	149.3	149	144	220	3.64118	maker-Fvb2-3-augustus-gene-67.38-mRNA-1	0	1877	125	124.767	130	102
snap_masked-Fvb6-1-processed-gene-336.34-mRNA-1	76	15	32.6667	3.45	76	15	32.6667	2.78182	77.9	13.5	34.3667	2.96381	1.22577e-06	2.86316	1.47061	0.141397	0.814028	1	5	9.5	10	5	11	0.180084	snap_masked-Fvb6-1-processed-gene-336.34-mRNA-1	0	1824	20	23	25	20	37	0.580786	snap_masked-Fvb6-1-processed-gene-336.34-mRNA-1	0	1824	15	20	20	15	23	0.39173	snap_masked-Fvb6-1-processed-gene-336.34-mRNA-1	0	1824	13.3333	17.5	18.3333	4
augustus_masked-Fvb7-3-processed-gene-1.20-mRNA-1	4148	335	2078.33	2.79683	4148	335	2078.33	2.7891	4311.6	207	2184.3	2.962	7.80603e-05	2.86439	1.75872	0.0786259	0.651934	1	968	928.9	973	968	1335	19.6863	augustus_masked-Fvb7-3-processed-gene-1.20-mRNA-1	0	2025	1303	1204.7	1308	1303	1756	24.8278	augustus_masked-Fvb7-3-processed-gene-1.20-mRNA-1	0	2025	1199	1206.3	1204	1199	1593	24.4385	augustus_masked-Fvb7-3-processed-gene-1.20-mRNA-1	0	2025	1156.67	1113.3	1161.67	951
snap_masked-Fvb4-3-processed-gene-122.9-mRNA-1	1737	105	1058.33	2.80295	1737	105	1058.33	2.78773	1773.9	52.7	1110.37	2.96016	3.97006e-05	2.86291	1.94962	0.051221	0.55013	1	576	554.7	581	576	680	7.28584	snap_masked-Fvb4-3-processed-gene-122.9-mRNA-1	0	2787	645	598.7	650	645	807	8.29041	snap_masked-Fvb4-3-processed-gene-122.9-mRNA-1	0	2787	540	546	545	540	672	7.4906	snap_masked-Fvb4-3-processed-gene-122.9-mRNA-1	0	2787	587	566.467	592	511
maker-Fvb4-2-augustus-gene-64.58-mRNA-1	64	12	23	3.875	64	12	23	2.76923	65.6	10.8	24.3	2.95968	8.66194e-07	2.85803	1.24107	0.214582	0.948968	1	2	6.7	7	2	2	0.134208	maker-Fvb4-2-augustus-gene-64.58-mRNA-1	0	445	14	17.5	19	14	14	0.900756	maker-Fvb4-2-augustus-gene-64.58-mRNA-1	0	445	8	13	13	8	9	0.628299	maker-Fvb4-2-augustus-gene-64.58-mRNA-1	0	445	8	12.4	13	1
augustus_masked-Fvb3-2-processed-gene-184.11-mRNA-1	137	19	48.3333	3.13235	137	19	48.3333	2.74699	141.2	16.8	51.4333	2.95812	1.83765e-06	2.86054	1.19528	0.231977	0.975757	1	17	21	22	17	24	1.10597	augustus_masked-Fvb3-2-processed-gene-184.11-mRNA-1	0	648	36	37.8	41	36	47	2.07664	augustus_masked-Fvb3-2-processed-gene-184.11-mRNA-1	0	648	15	20	20	15	20	0.958825	augustus_masked-Fvb3-2-processed-gene-184.11-mRNA-1	0	648	22.6667	26.2667	27.6667	18
maker-Fvb4-3-augustus-gene-302.42-mRNA-1	2444	98	775.333	2.77829	2444	98	775.333	2.75813	2530.7	78.6	824.267	2.95185	2.94596e-05	2.85569	1.04016	0.298268	0.975757	1	290	281.6	295	290	291	12.4672	maker-Fvb4-3-augustus-gene-302.42-mRNA-1	0	697	547	508.4	552	547	547	22.4695	maker-Fvb4-3-augustus-gene-302.42-mRNA-1	0	697	471	476.9	476	471	474	21.1266	maker-Fvb4-3-augustus-gene-302.42-mRNA-1	0	697	436	422.3	441	401
maker-Fvb7-2-snap-gene-282.67-mRNA-1	87	6	22	4	87	6	22	2.78378	89.7	5.1	23.3	2.94708	8.29586e-07	2.84436	0.764834	0.44437	0.975757	1	0	4.8	5	0	0	0	maker-Fvb7-2-snap-gene-282.67-mRNA-1	0	570	6	10.1	11	6	9	0.452071	maker-Fvb7-2-snap-gene-282.67-mRNA-1	0	570	16	21	21	16	18	0.981029	maker-Fvb7-2-snap-gene-282.67-mRNA-1	0	570	7.33333	11.9667	12.3333	1
maker-Fvb7-1-augustus-gene-309.50-mRNA-1	667	186	275	2.83333	667	186	275	2.77419	687.3	165.3	288.2	2.94118	1.02632e-05	2.84085	1.36158	0.17333	0.878963	1	29	32.5	34	29	61	0.670668	maker-Fvb7-1-augustus-gene-309.50-mRNA-1	0	2716	229	215.5	234	229	376	3.96367	maker-Fvb7-1-augustus-gene-309.50-mRNA-1	0	2716	192	197.4	197	192	340	3.88896	maker-Fvb7-1-augustus-gene-309.50-mRNA-1	0	2716	150	148.467	155	43
maker-Fvb6-1-augustus-gene-54.51-mRNA-1	6032	933	3358	2.77422	6032	933	3358	2.76954	6015.1	946.6	3524.03	2.94101	0.000126347	2.84817	2.33687	0.019446	0.373598	1	2591	2478.3	2596	2591	2623	40.126	maker-Fvb6-1-augustus-gene-54.51-mRNA-1	0	1952	1658	1531.7	1663	1658	1669	24.4803	maker-Fvb6-1-augustus-gene-54.51-mRNA-1	0	1952	1429	1436.7	1434	1429	1445	22.9971	maker-Fvb6-1-augustus-gene-54.51-mRNA-1	0	1952	1892.67	1815.57	1897.67	2364
augustus_masked-Fvb5-4-processed-gene-151.6-mRNA-1	76	5	28.6667	3.52941	76	5	28.6667	2.7551	78	3.9	30.3333	2.9403	1.08357e-06	2.84299	1.2816	0.199985	0.926244	1	9	13.4	14	9	9	0.418615	augustus_masked-Fvb5-4-processed-gene-151.6-mRNA-1	0	642	14	17.5	19	14	14	0.624356	augustus_masked-Fvb5-4-processed-gene-151.6-mRNA-1	0	642	11	16	16	11	11	0.532282	augustus_masked-Fvb5-4-processed-gene-151.6-mRNA-1	0	642	11.3333	15.6333	16.3333	8
maker-Fvb2-4-augustus-gene-265.93-mRNA-1	2260	473	1031.33	2.79051	2260	473	1031.33	2.7751	2316	425.9	1080	2.93919	3.84797e-05	2.83866	1.48177	0.138402	0.808661	1	285	276.8	290	285	322	4.57001	maker-Fvb2-4-augustus-gene-265.93-mRNA-1	0	2104	758	702.7	763	758	817	11.1177	maker-Fvb2-4-augustus-gene-265.93-mRNA-1	0	2104	685	691.3	690	685	730	10.7786	maker-Fvb2-4-augustus-gene-265.93-mRNA-1	0	2104	576	556.933	581	235
maker-Fvb2-4-augustus-gene-12.47-mRNA-1	930	20	451.667	2.8115	930	20	451.667	2.77588	927.4	17	471.833	2.93798	1.68888e-05	2.84361	1.81234	0.0699332	0.624125	1	263	255.8	268	263	374	4.81176	maker-Fvb2-4-augustus-gene-12.47-mRNA-1	0	2321	258	242.2	263	258	381	4.69991	maker-Fvb2-4-augustus-gene-12.47-mRNA-1	0	2321	227	232.4	232	227	358	4.79173	maker-Fvb2-4-augustus-gene-12.47-mRNA-1	0	2321	249.333	243.467	254.333	243
snap_masked-Fvb2-4-processed-gene-12.34-mRNA-1	22	1	11.6667	8	22	1	11.6667	2.75	22.7	2	12.3333	2.93717	4.43009e-07	2.84932	2.04661	0.0406959	0.503793	1	2	6.7	7	2	64	3.13812	snap_masked-Fvb2-4-processed-gene-12.34-mRNA-1	0	609	2	6.4	7	2	42	1.97456	snap_masked-Fvb2-4-processed-gene-12.34-mRNA-1	0	609	1	6	6	1	50	2.55057	snap_masked-Fvb2-4-processed-gene-12.34-mRNA-1	0	609	1.66667	6.36667	6.66667	3
maker-Fvb3-2-augustus-gene-125.30-mRNA-1	485	38	280.667	2.81466	485	38	280.667	2.75783	501.2	52.6	295.5	2.9339	1.05871e-05	2.84099	2.25452	0.0241633	0.408595	1	187	183.3	192	187	195	2.10366	maker-Fvb3-2-augustus-gene-125.30-mRNA-1	0	2768	149	141.8	154	149	156	1.61361	maker-Fvb3-2-augustus-gene-125.30-mRNA-1	0	2768	128	133.3	133	128	133	1.49269	maker-Fvb3-2-augustus-gene-125.30-mRNA-1	0	2768	154.667	152.8	159.667	181
maker-Fvb7-2-augustus-gene-243.54-mRNA-1	6310	803	3313.67	2.77613	6310	803	3313.67	2.77138	6239.9	821.3	3463.73	2.9298	0.000123647	2.83224	1.71358	0.0866058	0.675735	1	1346	1289.7	1351	1346	1490	6.16335	maker-Fvb7-2-augustus-gene-243.54-mRNA-1	0	7219	2149	1983.9	2154	2149	2414	9.57414	maker-Fvb7-2-augustus-gene-243.54-mRNA-1	0	7219	2102	2111	2107	2102	2384	10.2592	maker-Fvb7-2-augustus-gene-243.54-mRNA-1	0	7219	1865.67	1794.87	1870.67	1224
snap_masked-Fvb3-1-processed-gene-221.23-mRNA-1	1350	40	479.667	2.76781	1350	40	479.667	2.73583	1392.5	46.8	511.733	2.92937	1.83969e-05	2.8434	1.19769	0.231039	0.975757	1	292	283.5	297	292	330	15.792	snap_masked-Fvb3-1-processed-gene-221.23-mRNA-1	0	624	252	236.7	257	252	289	13.2603	snap_masked-Fvb3-1-processed-gene-221.23-mRNA-1	0	624	270	275.5	275	270	300	14.9355	snap_masked-Fvb3-1-processed-gene-221.23-mRNA-1	0	624	271.333	265.233	276.333	463
maker-Fvb2-1-augustus-gene-10.22-mRNA-1	47	2	16.6667	4.84615	47	2	16.6667	2.78571	47.3	2.7	17.2667	2.92565	6.19313e-07	2.83632	1.1858	0.2357	0.975757	1	3	7.6	8	3	3	0.081588	maker-Fvb2-1-augustus-gene-10.22-mRNA-1	0	1098	4	8.3	9	4	4	0.104303	maker-Fvb2-1-augustus-gene-10.22-mRNA-1	0	1098	6	11	11	6	6	0.169759	maker-Fvb2-1-augustus-gene-10.22-mRNA-1	0	1098	4.33333	8.96667	9.33333	5
maker-Fvb3-4-augustus-gene-63.21-mRNA-1	2460	236	1230.67	2.76651	2460	236	1230.67	2.75392	2541.5	190.1	1293	2.9221	4.61765e-05	2.82538	1.73267	0.0831548	0.664386	1	555	534.6	560	555	796	10.5925	maker-Fvb3-4-augustus-gene-63.21-mRNA-1	0	2244	791	733.1	796	791	1150	14.6728	maker-Fvb3-4-augustus-gene-63.21-mRNA-1	0	2244	744	750.4	749	744	1013	14.024	maker-Fvb3-4-augustus-gene-63.21-mRNA-1	0	2244	696.667	672.7	701.667	531
augustus_masked-Fvb7-2-processed-gene-13.9-mRNA-1	667	165	341.667	2.79196	667	165	341.667	2.74617	668.1	141.4	357.733	2.91063	1.27562e-05	2.81298	1.5745	0.115372	0.753399	1	97	97.4	102	97	112	13.4316	augustus_masked-Fvb7-2-processed-gene-13.9-mRNA-1	0	249	262	245.9	267	262	286	32.8856	augustus_masked-Fvb7-2-processed-gene-13.9-mRNA-1	0	249	213	218.4	218	213	253	31.565	augustus_masked-Fvb7-2-processed-gene-13.9-mRNA-1	0	249	190.667	187.233	195.667	95
augustus_masked-Fvb2-4-processed-gene-202.1-mRNA-1	182	38	85	2.96154	182	38	85	2.75862	180.9	39.1	88.6667	2.90955	3.15735e-06	2.80935	1.44445	0.148612	0.829501	1	18	22	23	18	48	2.28603	augustus_masked-Fvb2-4-processed-gene-202.1-mRNA-1	0	627	56	56.2	61	56	164	7.48886	augustus_masked-Fvb2-4-processed-gene-202.1-mRNA-1	0	627	56	61.1	61	56	152	7.53113	augustus_masked-Fvb2-4-processed-gene-202.1-mRNA-1	0	627	43.3333	46.4333	48.3333	11
maker-Fvb7-3-augustus-gene-26.33-mRNA-1	1357	389	636.333	2.78245	1357	389	636.333	2.75783	1395.4	384	664.067	2.90897	2.36441e-05	2.80979	1.3978	0.162173	0.857351	1	82	83.1	87	82	85	0.932477	maker-Fvb7-3-augustus-gene-26.33-mRNA-1	0	2722	495	460.5	500	495	506	5.32233	maker-Fvb7-3-augustus-gene-26.33-mRNA-1	0	2722	494	500	499	494	505	5.76351	maker-Fvb7-3-augustus-gene-26.33-mRNA-1	0	2722	357	347.867	362	106
maker-Fvb1-2-augustus-gene-179.42-mRNA-1	14858	2653	6819	2.75326	14858	2653	6819	2.75101	14737.6	2365.5	7120.1	2.90821	0.000253868	2.81021	1.54616	0.122066	0.770619	1	2311	2211	2316	2311	2312	42.2	maker-Fvb1-2-augustus-gene-179.42-mRNA-1	0	1636	4964	4576.5	4969	4964	4964	86.8736	maker-Fvb1-2-augustus-gene-179.42-mRNA-1	0	1636	4393	4406.4	4398	4393	4398	83.5134	maker-Fvb1-2-augustus-gene-179.42-mRNA-1	0	1636	3889.33	3731.3	3894.33	1947
augustus_masked-Fvb5-1-processed-gene-279.4-mRNA-1	7548	1575	3266.67	2.75407	7548	1575	3266.67	2.74938	7562.4	1350.3	3405.9	2.90238	0.000121431	2.80506	1.47866	0.139233	0.810197	1	887	851.5	892	887	954	29.5821	augustus_masked-Fvb5-1-processed-gene-279.4-mRNA-1	0	963	2462	2272.2	2467	2462	2669	79.3527	augustus_masked-Fvb5-1-processed-gene-279.4-mRNA-1	0	963	2238	2247.3	2243	2238	2414	77.8745	augustus_masked-Fvb5-1-processed-gene-279.4-mRNA-1	0	963	1862.33	1790.33	1867.33	877
maker-Fvb6-2-augustus-gene-19.33-mRNA-1	9251	335	5386.33	2.74127	9251	335	5386.33	2.73846	9110.3	246.6	5645.3	2.90131	0.000201732	2.80608	1.91386	0.0556378	0.569576	1	2946	2817.2	2951	2946	3024	85.8368	maker-Fvb6-2-augustus-gene-19.33-mRNA-1	0	1052	3281	3026.5	3286	3281	3357	91.364	maker-Fvb6-2-augustus-gene-19.33-mRNA-1	0	1052	3053	3063.8	3058	3053	3145	92.8729	maker-Fvb6-2-augustus-gene-19.33-mRNA-1	0	1052	3093.33	2969.17	3098.33	2602
maker-Fvb4-3-augustus-gene-302.43-mRNA-1	1569	94	449	2.74256	1569	94	449	2.70939	1615.9	93.8	478.533	2.89944	1.70797e-05	2.80299	0.893974	0.371336	0.975757	1	190	186.2	195	190	190	9.45605	maker-Fvb4-3-augustus-gene-302.43-mRNA-1	0	600	299	280	304	299	299	14.2679	maker-Fvb4-3-augustus-gene-302.43-mRNA-1	0	600	284	289.6	289	284	284	14.7045	maker-Fvb4-3-augustus-gene-302.43-mRNA-1	0	600	257.667	251.933	262.667	217
maker-Fvb2-2-augustus-gene-64.51-mRNA-1	1285	160	837.333	2.7493	1285	160	837.333	2.73122	1351	175.1	880.3	2.89938	3.15359e-05	2.80766	2.35719	0.0184137	0.364034	1	590	568	595	590	602	6.49673	maker-Fvb2-2-augustus-gene-64.51-mRNA-1	0	2767	430	400.6	435	430	433	4.48041	maker-Fvb2-2-augustus-gene-64.51-mRNA-1	0	2767	416	421.8	421	416	422	4.73792	maker-Fvb2-2-augustus-gene-64.51-mRNA-1	0	2767	478.667	463.467	483.667	566
augustus_masked-Fvb6-2-processed-gene-327.10-mRNA-1	148	22	85.6667	2.93233	148	22	85.6667	2.73649	152.1	21.4	89.7667	2.89648	3.20492e-06	2.79893	1.79903	0.0720132	0.630821	1	58	60.1	63	58	61	1.44681	augustus_masked-Fvb6-2-processed-gene-327.10-mRNA-1	0	1259	36	37.8	41	36	36	0.818684	augustus_masked-Fvb6-2-processed-gene-327.10-mRNA-1	0	1259	39	44.1	44	39	39	0.962328	augustus_masked-Fvb6-2-processed-gene-327.10-mRNA-1	0	1259	44.3333	47.3333	49.3333	32
maker-Fvb7-2-augustus-gene-39.50-mRNA-1	24	3	14	5.66667	24	3	14	2.75	24.5	3.3	14.6	2.8961	5.22907e-07	2.80533	1.89114	0.0586057	0.5839	1	2	6.7	7	2	3	0.213294	maker-Fvb7-2-augustus-gene-39.50-mRNA-1	0	420	2	6.4	7	2	2	0.136339	maker-Fvb7-2-augustus-gene-39.50-mRNA-1	0	420	5	10	10	5	6	0.443799	maker-Fvb7-2-augustus-gene-39.50-mRNA-1	0	420	3	7.7	8	2
maker-Fvb7-3-augustus-gene-53.56-mRNA-1	79	18	35.3333	3.30435	79	18	35.3333	2.7377	81.7	17.6	37	2.89097	1.31936e-06	2.79429	1.49294	0.135454	0.801796	1	3	7.6	8	3	5	0.102194	maker-Fvb7-3-augustus-gene-53.56-mRNA-1	0	1461	20	23	25	20	21	0.411537	maker-Fvb7-3-augustus-gene-53.56-mRNA-1	0	1461	23	28.1	28	23	25	0.531586	maker-Fvb7-3-augustus-gene-53.56-mRNA-1	0	1461	15.3333	19.5667	20.3333	5
maker-Fvb6-3-augustus-gene-413.66-mRNA-1	154	3	85	2.91729	154	3	85	2.72297	163.1	3.2	89.4667	2.89014	3.20112e-06	2.79732	1.98395	0.0472611	0.534007	1	47	49.6	52	47	66	0.880626	maker-Fvb6-3-augustus-gene-413.66-mRNA-1	0	2238	42	43.3	47	42	70	0.895524	maker-Fvb6-3-augustus-gene-413.66-mRNA-1	0	2238	44	49.1	49	44	72	0.99944	maker-Fvb6-3-augustus-gene-413.66-mRNA-1	0	2238	44.3333	47.3333	49.3333	45
augustus_masked-Fvb5-3-processed-gene-28.3-mRNA-1	1972	295	997.667	2.74012	1972	295	997.667	2.72507	1960.7	246.3	1044.6	2.8876	3.72914e-05	2.7923	1.71723	0.0859378	0.673618	1	418	403.8	423	418	443	13.7368	augustus_masked-Fvb5-3-processed-gene-28.3-mRNA-1	0	963	713	661.3	718	713	759	22.566	augustus_masked-Fvb5-3-processed-gene-28.3-mRNA-1	0	963	589	595.1	594	589	639	20.6138	augustus_masked-Fvb5-3-processed-gene-28.3-mRNA-1	0	963	573.333	553.4	578.333	392
augustus_masked-Fvb2-2-processed-gene-115.0-mRNA-1	24	2	12.6667	6.42857	24	2	12.6667	2.72727	25.3	2.3	13.3333	2.88679	4.78292e-07	2.79894	1.99381	0.0461733	0.530064	1	2	6.7	7	2	2	0.0819238	augustus_masked-Fvb2-2-processed-gene-115.0-mRNA-1	0	729	1	5.5	6	1	1	0.0392746	augustus_masked-Fvb2-2-processed-gene-115.0-mRNA-1	0	729	4	9	9	4	4	0.170458	augustus_masked-Fvb2-2-processed-gene-115.0-mRNA-1	0	729	2.33333	7.06667	7.33333	3
maker-Fvb7-2-augustus-gene-226.65-mRNA-1	4904	151	2972	2.7259	4904	151	2972	2.7209	4922.2	123.7	3118.67	2.88561	0.000111566	2.79297	2.07789	0.0377191	0.491257	1	1687	1615.3	1692	1687	3496	28.9905	maker-Fvb7-2-augustus-gene-226.65-mRNA-1	0	3601	1838	1697.4	1843	1838	3644	28.9731	maker-Fvb7-2-augustus-gene-226.65-mRNA-1	0	3601	1641	1649.1	1646	1641	3413	29.444	maker-Fvb7-2-augustus-gene-226.65-mRNA-1	0	3601	1722	1653.93	1727	1691
augustus_masked-Fvb4-1-processed-gene-136.4-mRNA-1	20	2	10.3333	11.3333	20	2	10.3333	2.72222	21.1	1.8	10.8667	2.88439	3.89003e-07	2.79282	1.74566	0.0808695	0.657856	1	1	5.7	6	1	1	0.0195171	augustus_masked-Fvb4-1-processed-gene-136.4-mRNA-1	0	1530	0	4.6	5	0	0	0	augustus_masked-Fvb4-1-processed-gene-136.4-mRNA-1	0	1530	2	7	7	2	2	0.040609	augustus_masked-Fvb4-1-processed-gene-136.4-mRNA-1	0	1530	1	5.76667	6	0
maker-Fvb2-3-snap-gene-143.34-mRNA-1	43	8	19.6667	4.10526	43	8	19.6667	2.73529	44.6	7.6	20.6	2.88415	7.35998e-07	2.79033	1.61716	0.105843	0.729326	1	1	5.7	6	1	1	0.0367749	maker-Fvb2-3-snap-gene-143.34-mRNA-1	0	812	7	11.1	12	7	7	0.246821	maker-Fvb2-3-snap-gene-143.34-mRNA-1	0	812	11	16	16	11	11	0.420844	maker-Fvb2-3-snap-gene-143.34-mRNA-1	0	812	6.33333	10.9333	11.3333	3
maker-Fvb2-2-augustus-gene-28.33-mRNA-1	549	76	313.333	2.77024	549	76	313.333	2.72161	573.4	57.2	328.533	2.88235	1.17316e-05	2.78761	1.79782	0.0722063	0.631386	1	130	128.9	135	130	160	0.831065	maker-Fvb2-2-augustus-gene-28.33-mRNA-1	0	5749	207	195.3	212	207	256	1.27493	maker-Fvb2-2-augustus-gene-28.33-mRNA-1	0	5749	194	199.4	199	194	240	1.29689	maker-Fvb2-2-augustus-gene-28.33-mRNA-1	0	5749	177	174.533	182	131
snap_masked-Fvb6-2-processed-gene-166.24-mRNA-1	1624	32	552.333	2.72245	1624	32	552.333	2.69601	1699	47.3	587.3	2.87536	2.10077e-05	2.78296	1.08616	0.27741	0.975757	1	318	308.4	323	318	326	8.63776	snap_masked-Fvb6-2-processed-gene-166.24-mRNA-1	0	1127	294	275.4	299	294	301	7.64684	snap_masked-Fvb6-2-processed-gene-166.24-mRNA-1	0	1127	350	355.7	355	350	357	9.84076	snap_masked-Fvb6-2-processed-gene-166.24-mRNA-1	0	1127	320.667	313.167	325.667	363
maker-Fvb2-4-augustus-gene-205.53-mRNA-1	178	17	110	2.83333	178	17	110	2.69231	184	13.5	116.033	2.87352	4.1552e-06	2.78347	2.21046	0.0270733	0.428507	1	59	61.1	64	59	87	0.487782	maker-Fvb2-4-augustus-gene-205.53-mRNA-1	0	5326	76	74.6	81	76	105	0.564453	maker-Fvb2-4-augustus-gene-205.53-mRNA-1	0	5326	45	50.1	50	45	78	0.454965	maker-Fvb2-4-augustus-gene-205.53-mRNA-1	0	5326	60	61.9333	65	65
snap_masked-Fvb5-1-processed-gene-279.16-mRNA-1	10198	2237	4593.67	2.72133	10198	2237	4593.67	2.71811	10122.9	2015.5	4798.77	2.87337	0.000170981	2.77633	1.4914	0.135856	0.802596	1	1327	1271.6	1332	1327	1336	41.4274	snap_masked-Fvb5-1-processed-gene-279.16-mRNA-1	0	963	3564	3287.1	3569	3564	3589	106.705	snap_masked-Fvb5-1-processed-gene-279.16-mRNA-1	0	963	3115	3126	3120	3115	3145	101.456	snap_masked-Fvb5-1-processed-gene-279.16-mRNA-1	0	963	2668.67	2561.57	2673.67	1174
maker-Fvb5-4-augustus-gene-52.50-mRNA-1	363	69	121	2.82412	363	69	121	2.69626	372.2	62.5	127.8	2.87116	4.54728e-06	2.77196	1.13782	0.255197	0.975757	1	26	29.6	31	26	31	0.373115	maker-Fvb5-4-augustus-gene-52.50-mRNA-1	0	2481	95	92.1	100	95	103	1.18864	maker-Fvb5-4-augustus-gene-52.50-mRNA-1	0	2481	78	83.2	83	78	90	1.12694	maker-Fvb5-4-augustus-gene-52.50-mRNA-1	0	2481	66.3333	68.3	71.3333	22
maker-Fvb3-3-snap-gene-7.47-mRNA-1	133	17	41	3.12069	133	17	41	2.68493	136.3	15.2	43.5333	2.87106	1.55022e-06	2.77206	1.01497	0.310121	0.975757	1	10	14.3	15	10	52	1.96058	maker-Fvb3-3-snap-gene-7.47-mRNA-1	0	792	27	29.5	32	27	129	4.66341	maker-Fvb3-3-snap-gene-7.47-mRNA-1	0	792	21	26	26	21	100	3.92246	maker-Fvb3-3-snap-gene-7.47-mRNA-1	0	792	19.3333	23.2667	24.3333	8
maker-Fvb4-3-augustus-gene-8.39-mRNA-1	287	13	100.667	2.8303	287	13	100.667	2.67778	298.2	14.8	107.333	2.86992	3.84294e-06	2.77989	1.18386	0.23647	0.975757	1	44	46.8	49	44	44	0.878858	maker-Fvb4-3-augustus-gene-8.39-mRNA-1	0	1495	67	66.3	72	67	67	1.28314	maker-Fvb4-3-augustus-gene-8.39-mRNA-1	0	1495	54	59.1	59	54	56	1.16367	maker-Fvb4-3-augustus-gene-8.39-mRNA-1	0	1495	55	57.4	60	67
maker-Fvb6-1-snap-gene-68.54-mRNA-1	795	28	201.333	2.73563	795	28	201.333	2.66391	817.1	28.1	215.767	2.86596	7.70314e-06	2.77013	0.827434	0.407991	0.975757	1	140	138.4	145	140	145	1.62961	maker-Fvb6-1-snap-gene-68.54-mRNA-1	0	2657	118	113.3	123	118	118	1.27154	maker-Fvb6-1-snap-gene-68.54-mRNA-1	0	2657	90	95.2	95	90	90	1.05229	maker-Fvb6-1-snap-gene-68.54-mRNA-1	0	2657	116	115.633	121	113
maker-Fvb4-2-snap-gene-238.52-mRNA-1	642	110	297	2.73684	642	110	297	2.6875	660.7	93.5	312.967	2.86105	1.11632e-05	2.76576	1.5992	0.109776	0.738636	1	117	116.5	122	117	121	0.783096	maker-Fvb4-2-snap-gene-238.52-mRNA-1	0	4614	227	213.7	232	227	227	1.4086	maker-Fvb4-2-snap-gene-238.52-mRNA-1	0	4614	169	174.3	174	169	172	1.15807	maker-Fvb4-2-snap-gene-238.52-mRNA-1	0	4614	171	168.167	176	110
maker-Fvb3-4-snap-gene-179.40-mRNA-1	311	50	158.667	2.77612	311	50	158.667	2.68198	326.6	45.1	167.6	2.85467	6.0004e-06	2.7636	2.02814	0.0425461	0.51245	1	123	122.2	128	123	127	1.11573	maker-Fvb3-4-snap-gene-179.40-mRNA-1	0	3399	73	71.8	78	73	74	0.623333	maker-Fvb3-4-snap-gene-179.40-mRNA-1	0	3399	72	77.1	77	72	72	0.65806	maker-Fvb3-4-snap-gene-179.40-mRNA-1	0	3399	89.3333	90.3667	94.3333	106
maker-Fvb5-3-augustus-gene-264.47-mRNA-1	56	2	25.3333	3.53333	56	2	25.3333	2.68889	57.3	1.5	26.6333	2.85383	9.49256e-07	2.75596	1.53795	0.124062	0.776325	1	11	15.3	16	11	12	0.212284	maker-Fvb5-3-augustus-gene-264.47-mRNA-1	0	1688	10	13.8	15	10	10	0.169616	maker-Fvb5-3-augustus-gene-264.47-mRNA-1	0	1688	9	14	14	9	9	0.165636	maker-Fvb5-3-augustus-gene-264.47-mRNA-1	0	1688	10	14.3667	15	3
maker-Fvb6-3-snap-gene-407.86-mRNA-1	373	70	183.667	2.7717	373	70	183.667	2.69018	387.4	55.7	192.933	2.85335	6.88295e-06	2.75914	1.64903	0.099142	0.711912	1	57	59.2	62	57	62	1.08396	maker-Fvb6-3-snap-gene-407.86-mRNA-1	0	1708	135	128.9	140	135	146	2.4474	maker-Fvb6-3-snap-gene-407.86-mRNA-1	0	1708	119	124.2	124	119	135	2.45544	maker-Fvb6-3-snap-gene-407.86-mRNA-1	0	1708	103.667	104.1	108.667	65
maker-Fvb6-1-augustus-gene-57.69-mRNA-1	1002	214	403	2.73209	1002	214	403	2.69565	995.6	193.4	420.333	2.84708	1.4972e-05	2.75097	1.39058	0.164352	0.861526	1	107	106.9	112	107	107	2.23281	maker-Fvb6-1-augustus-gene-57.69-mRNA-1	0	1431	321	300.3	326	321	323	6.46253	maker-Fvb6-1-augustus-gene-57.69-mRNA-1	0	1431	270	275.5	275	270	270	5.86149	maker-Fvb6-1-augustus-gene-57.69-mRNA-1	0	1431	232.667	227.567	237.667	91
maker-Fvb2-3-snap-gene-200.26-mRNA-1	126	13	30.6667	3.2439	126	13	30.6667	2.64286	129.3	13.3	32.8	2.84615	1.16502e-06	2.74564	0.757327	0.448854	0.975757	1	1	5.7	6	1	1	0.0349663	maker-Fvb2-3-snap-gene-200.26-mRNA-1	0	854	26	28.6	31	26	31	1.03931	maker-Fvb2-3-snap-gene-200.26-mRNA-1	0	854	14	19	19	14	17	0.618408	maker-Fvb2-3-snap-gene-200.26-mRNA-1	0	854	13.6667	17.7667	18.6667	0
augustus_masked-Fvb2-4-processed-gene-163.4-mRNA-1	27	4	14.6667	5	27	4	14.6667	2.69231	28.2	5.1	15.4333	2.84462	5.54905e-07	2.76346	2.32835	0.0198933	0.376333	1	2	6.7	7	2	2	0.130114	augustus_masked-Fvb2-4-processed-gene-163.4-mRNA-1	0	459	3	7.4	8	3	3	0.187132	augustus_masked-Fvb2-4-processed-gene-163.4-mRNA-1	0	459	6	11	11	6	6	0.40609	augustus_masked-Fvb2-4-processed-gene-163.4-mRNA-1	0	459	3.66667	8.36667	8.66667	7
maker-Fvb6-3-augustus-gene-333.23-mRNA-1	82	19	37	3.17647	82	19	37	2.68182	85.2	21.6	39.1667	2.84169	1.41082e-06	2.76421	1.99417	0.0461334	0.530012	1	9	13.4	14	9	10	0.382836	maker-Fvb6-3-augustus-gene-333.23-mRNA-1	0	780	16	19.3	21	16	16	0.587306	maker-Fvb6-3-augustus-gene-333.23-mRNA-1	0	780	26	31.1	31	26	28	1.11519	maker-Fvb6-3-augustus-gene-333.23-mRNA-1	0	780	17	21.2667	22	35
maker-Fvb4-4-augustus-gene-90.45-mRNA-1	154	22	63.3333	2.91919	154	22	63.3333	2.66667	161.1	24.5	67.2667	2.84124	2.41409e-06	2.75527	1.60083	0.109414	0.737529	1	46	48.7	51	46	48	1.00374	maker-Fvb4-4-augustus-gene-90.45-mRNA-1	0	1428	23	25.8	28	23	24	0.481196	maker-Fvb4-4-augustus-gene-90.45-mRNA-1	0	1428	30	35.1	35	30	30	0.652645	maker-Fvb4-4-augustus-gene-90.45-mRNA-1	0	1428	33	36.5333	38	52
maker-Fvb7-1-augustus-gene-276.46-mRNA-1	346	12	128.333	2.7907	346	12	128.333	2.67391	361.8	4.8	135.867	2.84101	4.85308e-06	2.74747	1.27257	0.203172	0.93115	1	81	82.1	86	81	87	1.24601	maker-Fvb7-1-augustus-gene-276.46-mRNA-1	0	2085	57	57.1	62	57	67	0.920043	maker-Fvb7-1-augustus-gene-276.46-mRNA-1	0	2085	77	82.2	82	77	84	1.25158	maker-Fvb7-1-augustus-gene-276.46-mRNA-1	0	2085	71.6667	73.8	76.6667	69
maker-Fvb1-3-augustus-gene-208.27-mRNA-1	596	87	262.667	2.74336	596	87	262.667	2.68737	591.4	76.7	274.4	2.83914	9.7744e-06	2.74262	1.50263	0.132936	0.796002	1	98	98.3	103	98	138	1.82338	maker-Fvb1-3-augustus-gene-208.27-mRNA-1	0	2260	185	175	190	185	266	3.36987	maker-Fvb1-3-augustus-gene-208.27-mRNA-1	0	2260	169	174.3	174	169	258	3.54646	maker-Fvb1-3-augustus-gene-208.27-mRNA-1	0	2260	150.667	149.2	155.667	67
augustus_masked-Fvb5-4-processed-gene-17.2-mRNA-1	956	185	410.333	2.71688	956	185	410.333	2.68169	984.1	186.4	430.767	2.83826	1.534e-05	2.74198	1.44703	0.147888	0.82752	1	116	115.5	121	116	117	5.49334	augustus_masked-Fvb5-4-processed-gene-17.2-mRNA-1	0	636	300	280.9	305	300	303	13.6403	augustus_masked-Fvb5-4-processed-gene-17.2-mRNA-1	0	636	301	306.6	306	301	303	14.8003	augustus_masked-Fvb5-4-processed-gene-17.2-mRNA-1	0	636	239	234.333	244	110
maker-Fvb5-1-augustus-gene-80.34-mRNA-1	1118	74	588	2.69942	1118	74	588	2.67521	1142.9	88.9	617.567	2.83146	2.204e-05	2.73763	1.78197	0.074754	0.640158	1	308	298.8	313	308	488	5.35155	maker-Fvb5-1-augustus-gene-80.34-mRNA-1	0	2723	348	325.1	353	348	552	5.80405	maker-Fvb5-1-augustus-gene-80.34-mRNA-1	0	2723	382	387.7	387	382	607	6.92509	maker-Fvb5-1-augustus-gene-80.34-mRNA-1	0	2723	346	337.2	351	266
maker-Fvb6-2-augustus-gene-276.46-mRNA-1	214	29	121.333	2.7931	214	29	121.333	2.66972	223.4	19.3	127.467	2.83054	4.55393e-06	2.73937	1.86666	0.061949	0.596707	1	45	47.7	50	45	98	1.26959	maker-Fvb6-2-augustus-gene-276.46-mRNA-1	0	2305	84	82	89	84	247	3.06807	maker-Fvb6-2-augustus-gene-276.46-mRNA-1	0	2305	74	79.2	79	74	216	2.91117	maker-Fvb6-2-augustus-gene-276.46-mRNA-1	0	2305	67.6667	69.6333	72.6667	55
snap_masked-Fvb1-4-processed-gene-75.21-mRNA-1	28	1	12.3333	6.28571	28	1	12.3333	2.68182	28.2	0.7	12.8667	2.82938	4.6101e-07	2.74296	1.62749	0.103633	0.724782	1	1	5.7	6	1	1	0.0622109	snap_masked-Fvb1-4-processed-gene-75.21-mRNA-1	0	480	3	7.4	8	3	3	0.178945	snap_masked-Fvb1-4-processed-gene-75.21-mRNA-1	0	480	3	8	8	3	3	0.194162	snap_masked-Fvb1-4-processed-gene-75.21-mRNA-1	0	480	2.33333	7.03333	7.33333	2
maker-Fvb2-1-augustus-gene-157.55-mRNA-1	1221	152	587	2.67395	1221	152	587	2.65042	1274	142.5	620.933	2.82217	2.2213e-05	2.73147	1.86777	0.0617948	0.596398	1	456	440.1	461	456	482	6.16671	maker-Fvb2-1-augustus-gene-157.55-mRNA-1	0	2334	304	284.6	309	304	320	3.92544	maker-Fvb2-1-augustus-gene-157.55-mRNA-1	0	2334	292	297.6	297	292	305	4.0596	maker-Fvb2-1-augustus-gene-157.55-mRNA-1	0	2334	350.667	340.767	355.667	397
maker-Fvb5-1-snap-gene-108.49-mRNA-1	5296	344	2661.33	2.66925	5296	344	2661.33	2.66403	5224.5	268.3	2788.2	2.82065	9.95791e-05	2.72873	1.79454	0.0727265	0.632863	1	1439	1378.5	1444	1439	1506	5.78926	maker-Fvb5-1-snap-gene-108.49-mRNA-1	0	7768	1783	1646.8	1788	1783	1844	6.79659	maker-Fvb5-1-snap-gene-108.49-mRNA-1	0	7768	1561	1569	1566	1561	1634	6.53472	maker-Fvb5-1-snap-gene-108.49-mRNA-1	0	7768	1594.33	1531.43	1599.33	1296
augustus_masked-Fvb7-3-processed-gene-103.1-mRNA-1	20	6	13	5.33333	20	6	13	2.625	20	7.4	13.8333	2.82018	5.00892e-07	2.75102	4.1522	3.29294e-05	0.0115619	1	5	9.5	10	5	5	0.289353	augustus_masked-Fvb7-3-processed-gene-103.1-mRNA-1	0	516	4	8.3	9	4	4	0.221947	augustus_masked-Fvb7-3-processed-gene-103.1-mRNA-1	0	516	0	5	5	0	0	0	augustus_masked-Fvb7-3-processed-gene-103.1-mRNA-1	0	516	3	7.6	8	10
maker-Fvb4-1-augustus-gene-135.47-mRNA-1	2030	330	1038	2.6769	2030	330	1038	2.66346	2077.9	311.3	1088.5	2.81871	3.87853e-05	2.72382	1.60614	0.108244	0.734754	1	412	398.1	417	412	413	3.37327	maker-Fvb4-1-augustus-gene-135.47-mRNA-1	0	3656	742	688	747	742	742	5.81082	maker-Fvb4-1-augustus-gene-135.47-mRNA-1	0	3656	703	709.4	708	703	705	5.99056	maker-Fvb4-1-augustus-gene-135.47-mRNA-1	0	3656	619	598.5	624	342
snap_masked-Fvb3-1-processed-gene-29.15-mRNA-1	1481	339	636.333	2.68789	1481	339	636.333	2.66579	1517.8	348.3	666.3	2.81076	2.37039e-05	2.71418	1.40938	0.158724	0.851414	1	178	174.7	183	178	189	2.53995	snap_masked-Fvb3-1-processed-gene-29.15-mRNA-1	0	2222	436	406.2	441	436	461	5.94013	snap_masked-Fvb3-1-processed-gene-29.15-mRNA-1	0	2222	517	523	522	517	556	7.77347	snap_masked-Fvb3-1-processed-gene-29.15-mRNA-1	0	2222	377	367.967	382	142
maker-Fvb2-1-snap-gene-96.70-mRNA-1	388	45	214.667	2.72654	388	45	214.667	2.65979	395.2	32.6	224.933	2.8096	8.03366e-06	2.717	1.91874	0.0550176	0.566675	1	154	151.8	159	154	171	1.38082	maker-Fvb2-1-snap-gene-96.70-mRNA-1	0	3698	97	93.9	102	97	106	0.820688	maker-Fvb2-1-snap-gene-96.70-mRNA-1	0	3698	122	127.2	127	122	130	1.0921	maker-Fvb2-1-snap-gene-96.70-mRNA-1	0	3698	124.333	124.3	129.333	109
maker-Fvb7-2-augustus-gene-254.55-mRNA-1	31	1	9.66667	10.6667	31	1	9.66667	2.61111	32.2	1	10.3333	2.80233	3.68859e-07	2.71095	0.968016	0.333036	0.975757	1	0	4.8	5	0	0	0	maker-Fvb7-2-augustus-gene-254.55-mRNA-1	0	884	3	7.4	8	3	3	0.0971647	maker-Fvb7-2-augustus-gene-254.55-mRNA-1	0	884	0	5	5	0	0	0	maker-Fvb7-2-augustus-gene-254.55-mRNA-1	0	884	1	5.73333	6	0
maker-Fvb1-1-snap-gene-155.34-mRNA-1	229	31	76.3333	2.81746	229	31	76.3333	2.62411	237	24.6	81.0333	2.80208	2.88839e-06	2.70896	1.14346	0.252847	0.975757	1	21	24.8	26	21	22	0.519325	maker-Fvb1-1-snap-gene-155.34-mRNA-1	0	1265	58	58	63	58	60	1.358	maker-Fvb1-1-snap-gene-155.34-mRNA-1	0	1265	47	52.1	52	47	49	1.20334	maker-Fvb1-1-snap-gene-155.34-mRNA-1	0	1265	42	44.9667	47	27
maker-Fvb4-3-augustus-gene-74.36-mRNA-1	306	42	124.667	2.74766	306	42	124.667	2.63319	313.5	36.8	131.5	2.79973	4.68185e-06	2.70416	1.42441	0.154328	0.841982	1	49	51.6	54	49	140	1.35733	maker-Fvb4-3-augustus-gene-74.36-mRNA-1	0	3080	91	88.4	96	91	190	1.76621	maker-Fvb4-3-augustus-gene-74.36-mRNA-1	0	3080	74	79.2	79	74	168	1.6945	maker-Fvb4-3-augustus-gene-74.36-mRNA-1	0	3080	71.3333	73.0667	76.3333	35
augustus_masked-Fvb6-3-processed-gene-53.18-mRNA-1	49	5	27	3.31429	49	5	27	2.62	48.9	6.7	28.5333	2.79832	1.02428e-06	2.71626	2.40064	0.0163664	0.347753	1	11	15.3	16	11	11	0.882993	augustus_masked-Fvb6-3-processed-gene-53.18-mRNA-1	0	372	16	19.3	21	16	18	1.38538	augustus_masked-Fvb6-3-processed-gene-53.18-mRNA-1	0	372	8	13	13	8	12	1.00213	augustus_masked-Fvb6-3-processed-gene-53.18-mRNA-1	0	372	11.6667	15.8667	16.6667	16
maker-Fvb2-4-snap-gene-14.61-mRNA-1	48	18	24	3.4	48	18	24	2.6	48.2	15.8	25.4667	2.79765	9.12672e-07	2.71479	1.88071	0.0600113	0.589569	1	2	6.7	7	2	7	0.37799	maker-Fvb2-4-snap-gene-14.61-mRNA-1	0	553	23	25.8	28	23	24	1.24258	maker-Fvb2-4-snap-gene-14.61-mRNA-1	0	553	5	10	10	5	8	0.449416	maker-Fvb2-4-snap-gene-14.61-mRNA-1	0	553	10	14.1667	15	10
maker-Fvb5-1-augustus-gene-58.56-mRNA-1	101	10	37.6667	3.01786	101	10	37.6667	2.59155	104.1	6.6	40.2	2.78932	1.43596e-06	2.69904	1.36537	0.172136	0.876231	1	19	22.9	24	19	21	0.232858	maker-Fvb5-1-augustus-gene-58.56-mRNA-1	0	2693	27	29.5	32	27	29	0.30832	maker-Fvb5-1-augustus-gene-58.56-mRNA-1	0	2693	10	15	15	10	14	0.161501	maker-Fvb5-1-augustus-gene-58.56-mRNA-1	0	2693	18.6667	22.4667	23.6667	17
maker-Fvb5-3-augustus-gene-107.46-mRNA-1	3019	562	1515	2.64376	3019	562	1515	2.63489	3091	562.5	1588.53	2.78621	5.65679e-05	2.69222	1.55822	0.119181	0.762895	1	556	535.6	561	556	641	8.56039	maker-Fvb5-3-augustus-gene-107.46-mRNA-1	0	2236	1118	1034.3	1123	1118	1333	17.0686	maker-Fvb5-3-augustus-gene-107.46-mRNA-1	0	2236	1091	1098.1	1096	1091	1284	17.8393	maker-Fvb5-3-augustus-gene-107.46-mRNA-1	0	2236	921.667	889.333	926.667	470
maker-Fvb5-3-augustus-gene-177.31-mRNA-1	36	3	18	4	36	3	18	2.63636	37.8	1.9	18.9333	2.78616	6.76918e-07	2.69648	1.82906	0.0673902	0.617068	1	8	12.4	13	8	8	0.25798	maker-Fvb5-3-augustus-gene-177.31-mRNA-1	0	926	3	7.4	8	3	4	0.123677	maker-Fvb5-3-augustus-gene-177.31-mRNA-1	0	926	7	12	12	7	9	0.301937	maker-Fvb5-3-augustus-gene-177.31-mRNA-1	0	926	6	10.6	11	5
snap_masked-Fvb2-2-processed-gene-217.29-mRNA-1	454	46	231	2.68204	454	46	231	2.62295	474.1	27.3	243.567	2.78612	8.69696e-06	2.69591	1.81022	0.0702613	0.625194	1	106	106	111	106	108	5.9612	snap_masked-Fvb2-2-processed-gene-217.29-mRNA-1	0	541	162	153.8	167	162	164	8.67932	snap_masked-Fvb2-2-processed-gene-217.29-mRNA-1	0	541	144	149.3	149	144	148	8.49862	snap_masked-Fvb2-2-processed-gene-217.29-mRNA-1	0	541	137.333	136.367	142.333	116
augustus_masked-Fvb2-2-processed-gene-213.1-mRNA-1	123	27	51	2.96154	123	27	51	2.64516	126	27.9	53.4333	2.78309	1.90252e-06	2.68868	1.40941	0.158713	0.851405	1	13	17.2	18	13	13	0.735219	augustus_masked-Fvb2-2-processed-gene-213.1-mRNA-1	0	528	25	27.6	30	25	25	1.35564	augustus_masked-Fvb2-2-processed-gene-213.1-mRNA-1	0	528	40	45.1	45	40	40	2.35348	augustus_masked-Fvb2-2-processed-gene-213.1-mRNA-1	0	528	26	29.9667	31	11
maker-Fvb6-4-augustus-gene-116.22-mRNA-1	26	4	10.6667	7.4	26	4	10.6667	2.6	27.4	4.3	11.4	2.78125	4.09539e-07	2.70109	1.48102	0.138601	0.808839	1	1	5.7	6	1	1	0.0143013	maker-Fvb6-4-augustus-gene-116.22-mRNA-1	0	2088	1	5.5	6	1	1	0.0137123	maker-Fvb6-4-augustus-gene-116.22-mRNA-1	0	2088	3	8	8	3	3	0.0446349	maker-Fvb6-4-augustus-gene-116.22-mRNA-1	0	2088	1.66667	6.4	6.66667	5
maker-Fvb1-4-augustus-gene-112.33-mRNA-1	415	70	127	2.73182	415	70	127	2.62128	425.5	71.8	134.233	2.78107	4.76975e-06	2.68416	1.02493	0.305398	0.975757	1	30	33.4	35	30	33	1.04609	maker-Fvb1-4-augustus-gene-112.33-mRNA-1	0	942	90	87.5	95	90	96	2.91783	maker-Fvb1-4-augustus-gene-112.33-mRNA-1	0	942	100	105.2	105	100	111	3.66063	maker-Fvb1-4-augustus-gene-112.33-mRNA-1	0	942	73.3333	75.3667	78.3333	23
maker-Fvb2-4-augustus-gene-27.34-mRNA-1	512	76	119	2.70813	512	76	119	2.59375	526.8	75.4	127.133	2.77892	4.5105e-06	2.68069	0.716003	0.47399	0.975757	1	11	15.3	16	11	13	0.400202	maker-Fvb2-4-augustus-gene-27.34-mRNA-1	0	970	110	105.9	115	110	133	3.92572	maker-Fvb2-4-augustus-gene-27.34-mRNA-1	0	970	88	93.2	93	88	112	3.58699	maker-Fvb2-4-augustus-gene-27.34-mRNA-1	0	970	69.6667	71.4667	74.6667	12
maker-Fvb5-4-augustus-gene-222.36-mRNA-1	121	22	47.3333	2.97222	121	22	47.3333	2.63218	125.4	21.3	49.8	2.77857	1.77455e-06	2.68585	1.37058	0.170505	0.872314	1	11	15.3	16	11	12	0.353039	maker-Fvb5-4-augustus-gene-222.36-mRNA-1	0	1015	26	28.6	31	26	29	0.818034	maker-Fvb5-4-augustus-gene-222.36-mRNA-1	0	1015	35	40.1	40	35	46	1.40791	maker-Fvb5-4-augustus-gene-222.36-mRNA-1	0	1015	24	28	29	13
snap_masked-Fvb5-3-processed-gene-28.31-mRNA-1	4618	935	1938	2.64006	4618	935	1938	2.63315	4584.4	887.5	2023.8	2.7775	7.20523e-05	2.68406	1.43406	0.151555	0.836112	1	584	562.3	589	584	682	21.1478	snap_masked-Fvb5-3-processed-gene-28.31-mRNA-1	0	963	1519	1403.6	1524	1519	1884	56.0137	snap_masked-Fvb5-3-processed-gene-28.31-mRNA-1	0	963	1442	1449.8	1447	1442	1804	58.1962	snap_masked-Fvb5-3-processed-gene-28.31-mRNA-1	0	963	1181.67	1138.57	1186.67	521
maker-Fvb6-1-augustus-gene-279.47-mRNA-1	343	45	178	2.69524	343	45	178	2.61818	338.8	38.4	186.967	2.77725	6.66747e-06	2.68523	1.72198	0.0850728	0.671175	1	84	85	89	84	192	1.08916	maker-Fvb6-1-augustus-gene-279.47-mRNA-1	0	5264	129	123.4	134	129	252	1.37064	maker-Fvb6-1-augustus-gene-279.47-mRNA-1	0	5264	102	107.2	107	102	218	1.28654	maker-Fvb6-1-augustus-gene-279.47-mRNA-1	0	5264	105	105.2	110	70
maker-Fvb2-2-augustus-gene-152.44-mRNA-1	1799	270	774.667	2.63432	1799	270	774.667	2.61726	1868.6	240.2	816.5	2.77642	2.9097e-05	2.6841	1.50788	0.131585	0.794027	1	293	284.5	298	293	448	6.29249	maker-Fvb2-2-augustus-gene-152.44-mRNA-1	0	2126	573	532.3	578	573	819	11.0296	maker-Fvb2-2-augustus-gene-152.44-mRNA-1	0	2126	556	562.1	561	556	818	11.9529	maker-Fvb2-2-augustus-gene-152.44-mRNA-1	0	2126	474	459.633	479	303
maker-Fvb4-3-augustus-gene-224.52-mRNA-1	717	96	262.667	2.66245	717	96	262.667	2.61145	741.1	84.1	277.733	2.77503	9.90522e-06	2.68491	1.34544	0.178483	0.887504	1	63	64.9	68	63	149	4.27408	maker-Fvb4-3-augustus-gene-224.52-mRNA-1	0	1041	209	197.1	214	209	382	10.5064	maker-Fvb4-3-augustus-gene-224.52-mRNA-1	0	1041	202	207.4	207	202	393	11.7281	maker-Fvb4-3-augustus-gene-224.52-mRNA-1	0	1041	158	156.467	163	113
snap_masked-Fvb5-3-processed-gene-228.26-mRNA-1	381	73	182	2.6904	381	73	182	2.61538	378	64.9	190.867	2.76892	6.7914e-06	2.67441	1.49525	0.13485	0.800698	1	65	66.8	70	65	73	1.37792	snap_masked-Fvb5-3-processed-gene-228.26-mRNA-1	0	1582	138	131.7	143	138	150	2.71471	snap_masked-Fvb5-3-processed-gene-228.26-mRNA-1	0	1582	120	125.2	125	120	134	2.63137	snap_masked-Fvb5-3-processed-gene-228.26-mRNA-1	0	1582	107.667	107.9	112.667	43
augustus_masked-Fvb7-3-processed-gene-111.4-mRNA-1	1538	13	855.333	2.62508	1538	13	855.333	2.60979	1604.3	37.9	901.567	2.76859	3.22038e-05	2.67917	1.94305	0.0520097	0.553417	1	521	502.1	526	521	1368	40.4057	augustus_masked-Fvb7-3-processed-gene-111.4-mRNA-1	0	1011	524	487.2	529	524	1772	50.1825	augustus_masked-Fvb7-3-processed-gene-111.4-mRNA-1	0	1011	534	540	539	534	1606	49.349	augustus_masked-Fvb7-3-processed-gene-111.4-mRNA-1	0	1011	526.333	509.767	531.333	494
maker-Fvb4-3-augustus-gene-61.43-mRNA-1	177	19	85.6667	2.76027	177	19	85.6667	2.59627	181.7	15.3	90.5667	2.76773	3.23035e-06	2.67583	1.6987	0.0893748	0.684726	1	56	58.2	61	56	139	1.55924	maker-Fvb4-3-augustus-gene-61.43-mRNA-1	0	2662	53	53.4	58	53	151	1.62408	maker-Fvb4-3-augustus-gene-61.43-mRNA-1	0	2662	37	42.1	42	37	100	1.16701	maker-Fvb4-3-augustus-gene-61.43-mRNA-1	0	2662	48.6667	51.2333	53.6667	36
augustus_masked-Fvb2-4-processed-gene-98.14-mRNA-1	1401	250	574	2.63688	1401	250	574	2.61387	1438.4	256.5	604.033	2.76652	2.15003e-05	2.67295	1.41201	0.157948	0.849908	1	194	190	199	194	547	14.1421	augustus_masked-Fvb2-4-processed-gene-98.14-mRNA-1	0	1155	414	385.9	419	414	1260	31.234	augustus_masked-Fvb2-4-processed-gene-98.14-mRNA-1	0	1155	444	449.9	449	444	1237	33.2715	augustus_masked-Fvb2-4-processed-gene-98.14-mRNA-1	0	1155	350.667	341.933	355.667	180
maker-Fvb3-3-snap-gene-233.45-mRNA-1	734	198	315	2.66081	734	198	315	2.61815	752.7	197.4	330.1	2.76556	1.1731e-05	2.67031	1.34318	0.179213	0.888736	1	59	61.1	64	59	61	1.38309	maker-Fvb3-3-snap-gene-233.45-mRNA-1	0	1317	257	241.3	262	257	257	5.5871	maker-Fvb3-3-snap-gene-233.45-mRNA-1	0	1317	253	258.5	258	253	258	6.08581	maker-Fvb3-3-snap-gene-233.45-mRNA-1	0	1317	189.667	186.967	194.667	49
snap_masked-Fvb2-2-processed-gene-208.24-mRNA-1	348	34	165.333	2.69283	348	34	165.333	2.61039	356.4	31.9	173.733	2.76498	6.18419e-06	2.67046	1.56431	0.117744	0.758984	1	77	78.3	82	77	78	3.73265	snap_masked-Fvb2-2-processed-gene-208.24-mRNA-1	0	624	111	106.8	116	111	112	5.13893	snap_masked-Fvb2-2-processed-gene-208.24-mRNA-1	0	624	105	110.2	110	105	106	5.27722	snap_masked-Fvb2-2-processed-gene-208.24-mRNA-1	0	624	97.6667	98.4333	102.667	49
augustus_masked-Fvb4-1-processed-gene-17.15-mRNA-1	104	13	35	3.05882	104	13	35	2.59091	107.6	10	37.1667	2.76424	1.32521e-06	2.67353	1.18217	0.23714	0.975757	1	6	10.5	11	6	6	0.552985	augustus_masked-Fvb4-1-processed-gene-17.15-mRNA-1	0	324	24	26.7	29	24	26	2.29756	augustus_masked-Fvb4-1-processed-gene-17.15-mRNA-1	0	324	21	26	26	21	21	2.01353	augustus_masked-Fvb4-1-processed-gene-17.15-mRNA-1	0	324	17	21.0667	22	11
maker-Fvb1-4-augustus-gene-209.37-mRNA-1	1766	223	914.667	2.62079	1766	223	914.667	2.60656	1806.8	232.6	961.567	2.76014	3.42774e-05	2.6687	1.69976	0.0891764	0.683895	1	419	404.8	424	419	419	4.10359	maker-Fvb1-4-augustus-gene-209.37-mRNA-1	0	3049	642	595.9	647	642	642	6.02861	maker-Fvb1-4-augustus-gene-209.37-mRNA-1	0	3049	632	638.2	637	632	632	6.43938	maker-Fvb1-4-augustus-gene-209.37-mRNA-1	0	3049	564.333	546.3	569.333	383
maker-Fvb3-4-snap-gene-112.60-mRNA-1	212	16	92.6667	2.75949	212	16	92.6667	2.60694	216.9	18.4	97.6333	2.75916	3.47986e-06	2.66673	1.54219	0.123027	0.772801	1	46	48.7	51	46	46	0.550989	maker-Fvb3-4-snap-gene-112.60-mRNA-1	0	2493	50	50.7	55	50	51	0.585716	maker-Fvb3-4-snap-gene-112.60-mRNA-1	0	2493	62	67.1	67	62	63	0.785059	maker-Fvb3-4-snap-gene-112.60-mRNA-1	0	2493	52.6667	55.5	57.6667	36
augustus_masked-Fvb2-3-processed-gene-93.6-mRNA-1	153	21	40.6667	2.96774	153	21	40.6667	2.58442	157.7	19.7	43.3	2.75778	1.53945e-06	2.66333	0.852871	0.393731	0.975757	1	4	8.6	9	4	6	0.226221	augustus_masked-Fvb2-3-processed-gene-93.6-mRNA-1	0	792	30	32.2	35	30	34	1.22912	augustus_masked-Fvb2-3-processed-gene-93.6-mRNA-1	0	792	28	33.1	33	28	36	1.41209	augustus_masked-Fvb2-3-processed-gene-93.6-mRNA-1	0	792	20.6667	24.6333	25.6667	7
maker-Fvb6-3-augustus-gene-383.59-mRNA-1	5735	774	2827	2.61236	5735	774	2827	2.60777	5688.7	714	2962.93	2.75706	0.000105645	2.66627	1.68156	0.0926542	0.692876	1	1271	1218.1	1276	1271	1453	9.03547	maker-Fvb6-3-augustus-gene-383.59-mRNA-1	0	4802	2045	1888.1	2050	2045	2351	14.0175	maker-Fvb6-3-augustus-gene-383.59-mRNA-1	0	4802	1944	1952.7	1949	1944	2225	14.3943	maker-Fvb6-3-augustus-gene-383.59-mRNA-1	0	4802	1753.33	1686.3	1758.33	1180
augustus_masked-Fvb2-4-processed-gene-11.7-mRNA-1	1802	129	911.667	2.61072	1802	129	911.667	2.59661	1885	90.8	961.733	2.75595	3.43296e-05	2.66655	1.79418	0.0727852	0.633119	1	479	462.1	484	479	484	17.6469	augustus_masked-Fvb2-4-processed-gene-11.7-mRNA-1	0	819	618	573.8	623	618	618	21.6045	augustus_masked-Fvb2-4-processed-gene-11.7-mRNA-1	0	819	601	607.2	606	601	605	22.9486	augustus_masked-Fvb2-4-processed-gene-11.7-mRNA-1	0	819	566	547.7	571	489
maker-Fvb3-3-augustus-gene-203.29-mRNA-1	48	4	21.3333	3.56	48	4	21.3333	2.6	47.6	3.5	22.3667	2.75196	7.96545e-07	2.65909	1.49382	0.135222	0.801387	1	6	10.5	11	6	7	0.0568012	maker-Fvb3-3-augustus-gene-203.29-mRNA-1	0	3680	10	13.8	15	10	11	0.0855824	maker-Fvb3-3-augustus-gene-203.29-mRNA-1	0	3680	9	14	14	9	13	0.109744	maker-Fvb3-3-augustus-gene-203.29-mRNA-1	0	3680	8.33333	12.7667	13.3333	1
augustus_masked-Fvb4-2-processed-gene-233.10-mRNA-1	26	12	16.3333	4.0625	26	12	16.3333	2.58065	27.4	12.9	17.3333	2.75084	6.26809e-07	2.68106	3.58721	0.000334242	0.0496237	1	12	16.2	17	12	13	0.937671	augustus_masked-Fvb4-2-processed-gene-233.10-mRNA-1	0	414	1	5.5	6	1	1	0.0691575	augustus_masked-Fvb4-2-processed-gene-233.10-mRNA-1	0	414	3	8	8	3	4	0.300154	augustus_masked-Fvb4-2-processed-gene-233.10-mRNA-1	0	414	5.33333	9.9	10.3333	15
maker-Fvb2-4-augustus-gene-162.48-mRNA-1	260	6	137.667	2.67886	260	6	137.667	2.58238	273.1	9.2	145.533	2.7457	5.20199e-06	2.65866	1.92859	0.0537818	0.560624	1	80	81.1	85	80	88	2.36312	maker-Fvb2-4-augustus-gene-162.48-mRNA-1	0	1112	86	83.8	91	86	89	2.29152	maker-Fvb2-4-augustus-gene-162.48-mRNA-1	0	1112	80	85.2	85	80	87	2.43052	maker-Fvb2-4-augustus-gene-162.48-mRNA-1	0	1112	82	83.3667	87	84
maker-Fvb6-3-snap-gene-49.76-mRNA-1	710	141	391.667	2.60959	710	141	391.667	2.57718	733.5	141.7	414.567	2.7453	1.48391e-05	2.65894	2.29788	0.0215685	0.389924	1	348	337	353	348	698	5.35675	maker-Fvb6-3-snap-gene-49.76-mRNA-1	0	3891	207	195.3	212	207	440	3.23766	maker-Fvb6-3-snap-gene-49.76-mRNA-1	0	3891	175	180.3	180	175	408	3.25749	maker-Fvb6-3-snap-gene-49.76-mRNA-1	0	3891	243.333	237.533	248.333	301
maker-Fvb3-1-augustus-gene-192.19-mRNA-1	309	65	108.667	2.70681	309	65	108.667	2.58252	318.9	55.8	114.867	2.74481	4.08729e-06	2.65276	1.23934	0.215218	0.949877	1	18	22	23	18	20	0.330141	maker-Fvb3-1-augustus-gene-192.19-mRNA-1	0	1809	93	90.3	98	93	108	1.70932	maker-Fvb3-1-augustus-gene-192.19-mRNA-1	0	1809	80	85.2	85	80	108	1.85468	maker-Fvb3-1-augustus-gene-192.19-mRNA-1	0	1809	63.6667	65.8333	68.6667	28
maker-Fvb7-3-snap-gene-3.83-mRNA-1	94	2	47.6667	2.90667	94	2	47.6667	2.58889	96.1	3.4	50.2333	2.74421	1.79238e-06	2.65405	1.75572	0.0791359	0.653293	1	26	29.6	31	26	33	0.244582	maker-Fvb7-3-snap-gene-3.83-mRNA-1	0	4029	24	26.7	29	24	43	0.30557	maker-Fvb7-3-snap-gene-3.83-mRNA-1	0	4029	25	30.1	30	25	49	0.377818	maker-Fvb7-3-snap-gene-3.83-mRNA-1	0	4029	25	28.8	30	19
maker-Fvb2-3-snap-gene-115.60-mRNA-1	1015	105	668.333	2.60016	1015	105	668.333	2.58123	1051.2	160.9	705.633	2.74403	2.52673e-05	2.65938	2.4918	0.0127099	0.314798	1	488	470.6	493	488	632	4.71101	maker-Fvb2-3-snap-gene-115.60-mRNA-1	0	4006	406	378.5	411	406	517	3.69504	maker-Fvb2-3-snap-gene-115.60-mRNA-1	0	4006	359	364.7	364	359	470	3.64478	maker-Fvb2-3-snap-gene-115.60-mRNA-1	0	4006	417.667	404.6	422.667	511
maker-Fvb1-3-augustus-gene-140.22-mRNA-1	3217	1077	1386	2.60417	3217	1077	1386	2.59494	3314.5	965.9	1452.77	2.74304	5.1612e-05	2.64916	1.30513	0.191848	0.911884	1	154	151.8	159	154	157	2.18463	maker-Fvb1-3-augustus-gene-140.22-mRNA-1	0	2146	1282	1185.4	1287	1282	1286	17.1574	maker-Fvb1-3-augustus-gene-140.22-mRNA-1	0	2146	1156	1163.2	1161	1156	1165	16.8648	maker-Fvb1-3-augustus-gene-140.22-mRNA-1	0	2146	864	833.467	869	205
augustus_masked-Fvb5-3-processed-gene-28.1-mRNA-1	6661	1581	2919.33	2.60022	6661	1581	2919.33	2.59585	6676.9	1359.8	3055.07	2.74157	0.000108739	2.64975	1.45888	0.144598	0.820732	1	837	803.8	842	837	860	26.6673	augustus_masked-Fvb5-3-processed-gene-28.1-mRNA-1	0	963	2418	2231.6	2423	2418	2512	74.6849	augustus_masked-Fvb5-3-processed-gene-28.1-mRNA-1	0	963	2218	2227.2	2223	2218	2305	74.3582	augustus_masked-Fvb5-3-processed-gene-28.1-mRNA-1	0	963	1824.33	1754.2	1829.33	829
maker-Fvb7-3-snap-gene-47.83-mRNA-1	524	42	219.333	2.62871	524	42	219.333	2.57041	546.3	27.1	232.333	2.73513	8.28638e-06	2.64538	1.4753	0.140132	0.811456	1	110	109.8	115	110	144	2.74236	maker-Fvb7-3-snap-gene-47.83-mRNA-1	0	1568	152	144.6	157	152	183	3.34152	maker-Fvb7-3-snap-gene-47.83-mRNA-1	0	1568	142	147.3	147	142	213	4.22005	maker-Fvb7-3-snap-gene-47.83-mRNA-1	0	1568	134.667	133.9	139.667	110
maker-Fvb5-1-augustus-gene-247.28-mRNA-1	301	3	141.667	2.67323	301	3	141.667	2.57993	300.2	8.8	148.733	2.73484	5.32014e-06	2.64925	1.82774	0.067589	0.617244	1	90	90.7	95	90	94	1.73913	maker-Fvb5-1-augustus-gene-247.28-mRNA-1	0	1614	91	88.4	96	91	96	1.70297	maker-Fvb5-1-augustus-gene-247.28-mRNA-1	0	1614	73	78.1	78	73	79	1.52057	maker-Fvb5-1-augustus-gene-247.28-mRNA-1	0	1614	84.6667	85.7333	89.6667	88
maker-Fvb2-2-augustus-gene-155.31-mRNA-1	1986	115	1160	2.59049	1986	115	1160	2.57966	2086.8	86.3	1221.63	2.73314	4.362e-05	2.64518	1.96068	0.049916	0.54504	1	657	632	662	657	665	7.14306	maker-Fvb2-2-augustus-gene-155.31-mRNA-1	0	2780	754	699.1	759	754	760	7.82723	maker-Fvb2-2-augustus-gene-155.31-mRNA-1	0	2780	777	783.5	782	777	786	8.78338	maker-Fvb2-2-augustus-gene-155.31-mRNA-1	0	2780	729.333	704.867	734.333	662
maker-Fvb7-2-augustus-gene-260.59-mRNA-1	220	16	72.6667	2.75806	220	16	72.6667	2.56835	225.5	16.7	77.0333	2.73238	2.73937e-06	2.63783	1.12553	0.260365	0.975757	1	31	34.4	36	31	49	0.782041	maker-Fvb7-2-augustus-gene-260.59-mRNA-1	0	1871	47	47.9	52	47	65	0.99467	maker-Fvb7-2-augustus-gene-260.59-mRNA-1	0	1871	46	51.1	51	46	55	0.913215	maker-Fvb7-2-augustus-gene-260.59-mRNA-1	0	1871	41.3333	44.4667	46.3333	20
maker-Fvb4-2-augustus-gene-52.34-mRNA-1	1465	186	621.667	2.60086	1465	186	621.667	2.58051	1500.2	199.6	654.433	2.73115	2.3288e-05	2.6384	1.46985	0.141603	0.814235	1	276	268.3	281	276	428	9.72648	maker-Fvb4-2-augustus-gene-52.34-mRNA-1	0	1314	427	397.9	432	427	721	15.7101	maker-Fvb4-2-augustus-gene-52.34-mRNA-1	0	1314	462	467.9	467	462	708	16.7387	maker-Fvb4-2-augustus-gene-52.34-mRNA-1	0	1314	388.333	378.033	393.333	210
augustus_masked-Fvb1-4-processed-gene-93.11-mRNA-1	373	41	184.667	2.62941	373	41	184.667	2.56056	381.4	34.7	195.1	2.72655	6.95184e-06	2.63497	1.69566	0.0899497	0.686174	1	129	127.9	134	129	129	7.21366	augustus_masked-Fvb1-4-processed-gene-93.11-mRNA-1	0	534	123	117.9	128	123	123	6.59482	augustus_masked-Fvb1-4-processed-gene-93.11-mRNA-1	0	534	88	93.2	93	88	88	5.11948	augustus_masked-Fvb1-4-processed-gene-93.11-mRNA-1	0	534	113.333	113	118.333	79
maker-Fvb6-4-augustus-gene-113.28-mRNA-1	1682	190	901	2.57886	1682	190	901	2.56514	1677	199.4	948.733	2.72215	3.39368e-05	2.63646	2.1697	0.0300295	0.446219	1	721	693.1	726	721	927	9.93231	maker-Fvb6-4-augustus-gene-113.28-mRNA-1	0	2787	531	493.7	536	531	699	7.18091	maker-Fvb6-4-augustus-gene-113.28-mRNA-1	0	2787	460	465.9	465	460	630	7.02244	maker-Fvb6-4-augustus-gene-113.28-mRNA-1	0	2787	570.667	550.9	575.667	639
maker-Fvb5-2-snap-gene-11.55-mRNA-1	25	4	11.6667	6	25	4	11.6667	2.59091	25.1	3.8	12.1667	2.7217	4.34604e-07	2.63581	1.60999	0.1074	0.733046	1	0	4.8	5	0	0	0	maker-Fvb5-2-snap-gene-11.55-mRNA-1	0	1587	3	7.4	8	3	6	0.108246	maker-Fvb5-2-snap-gene-11.55-mRNA-1	0	1587	4	9	9	4	10	0.195752	maker-Fvb5-2-snap-gene-11.55-mRNA-1	0	1587	2.33333	7.06667	7.33333	0
maker-Fvb5-3-augustus-gene-193.55-mRNA-1	214	49	123.667	2.66368	214	49	123.667	2.55882	215.6	46.8	130.4	2.71654	4.6634e-06	2.6302	2.193	0.0283076	0.436328	1	108	107.9	113	108	115	2.49205	maker-Fvb5-3-augustus-gene-193.55-mRNA-1	0	1378	59	58.9	64	59	63	1.30897	maker-Fvb5-3-augustus-gene-193.55-mRNA-1	0	1378	56	61.1	61	56	61	1.3752	maker-Fvb5-3-augustus-gene-193.55-mRNA-1	0	1378	74.3333	75.9667	79.3333	83
maker-Fvb3-3-augustus-gene-48.28-mRNA-1	1438	319	780	2.57364	1438	319	780	2.55792	1495	258.3	821.133	2.71427	2.92577e-05	2.62491	1.66749	0.0954165	0.701466	1	323	313.1	328	323	829	4.4781	maker-Fvb3-3-augustus-gene-48.28-mRNA-1	0	5528	642	595.9	647	642	1659	8.59246	maker-Fvb3-3-augustus-gene-48.28-mRNA-1	0	5528	522	528	527	522	1436	8.06994	maker-Fvb3-3-augustus-gene-48.28-mRNA-1	0	5528	495.667	479	500.667	318
maker-Fvb5-3-augustus-gene-31.37-mRNA-1	445	108	207.667	2.62663	445	108	207.667	2.56533	455.9	98.2	218.1	2.71417	7.75556e-06	2.62208	1.45092	0.146803	0.825144	1	60	62.1	65	60	60	1.73276	maker-Fvb5-3-augustus-gene-31.37-mRNA-1	0	1034	168	159.3	173	168	168	4.65188	maker-Fvb5-3-augustus-gene-31.37-mRNA-1	0	1034	155	160.3	160	155	156	4.68693	maker-Fvb5-3-augustus-gene-31.37-mRNA-1	0	1034	127.667	127.233	132.667	50
augustus_masked-Fvb7-4-processed-gene-45.5-mRNA-1	572	100	270	2.61355	572	100	270	2.56673	567.2	89.4	283.2	2.71394	1.00742e-05	2.62187	1.51066	0.130876	0.792592	1	106	106	111	106	272	2.59166	augustus_masked-Fvb7-4-processed-gene-45.5-mRNA-1	0	3134	206	194.3	211	206	630	5.75547	augustus_masked-Fvb7-4-processed-gene-45.5-mRNA-1	0	3134	190	195.4	195	190	620	6.14578	augustus_masked-Fvb7-4-processed-gene-45.5-mRNA-1	0	3134	167.333	165.233	172.333	75
maker-Fvb2-4-augustus-gene-138.32-mRNA-1	2989	592	1483.33	2.56745	2989	592	1483.33	2.55922	3109.9	468.6	1562.07	2.71354	5.56553e-05	2.62434	1.64065	0.100869	0.716601	1	563	542.2	568	563	669	7.49893	maker-Fvb2-4-augustus-gene-138.32-mRNA-1	0	2664	1204	1113.5	1209	1204	1407	15.1217	maker-Fvb2-4-augustus-gene-138.32-mRNA-1	0	2664	1072	1079.1	1077	1072	1240	14.4601	maker-Fvb2-4-augustus-gene-138.32-mRNA-1	0	2664	946.333	911.6	951.333	612
augustus_masked-Fvb6-2-processed-gene-291.17-mRNA-1	342	86	133.667	2.65021	342	86	133.667	2.55426	353.2	74.3	141.067	2.71336	5.01816e-06	2.62261	1.35482	0.175475	0.882483	1	23	26.7	28	23	23	2.31248	augustus_masked-Fvb6-2-processed-gene-291.17-mRNA-1	0	297	120	115.1	125	120	120	11.5682	augustus_masked-Fvb6-2-processed-gene-291.17-mRNA-1	0	297	100	105.2	105	100	102	10.6691	augustus_masked-Fvb6-2-processed-gene-291.17-mRNA-1	0	297	81	82.3333	86	34
maker-Fvb6-3-augustus-gene-160.24-mRNA-1	6687	1437	3446	2.56803	6687	1437	3446	2.56447	6730.3	1200.4	3619.3	2.71336	0.000128908	2.62362	1.61293	0.10676	0.731406	1	1285	1231.5	1290	1285	1345	23.189	maker-Fvb6-3-augustus-gene-160.24-mRNA-1	0	1732	2745	2532.8	2750	2745	2877	47.5588	maker-Fvb6-3-augustus-gene-160.24-mRNA-1	0	1732	2563	2572.9	2568	2563	2701	48.4463	maker-Fvb6-3-augustus-gene-160.24-mRNA-1	0	1732	2197.67	2112.4	2202.67	1308
maker-Fvb6-4-augustus-gene-86.41-mRNA-1	2820	481	1479.33	2.57264	2820	481	1479.33	2.56433	2842.2	454.3	1552.5	2.7093	5.53274e-05	2.62032	1.69081	0.0908726	0.688211	1	631	607.2	636	631	850	3.7799	maker-Fvb6-4-augustus-gene-86.41-mRNA-1	0	6715	1078	997.5	1083	1078	1327	5.65802	maker-Fvb6-4-augustus-gene-86.41-mRNA-1	0	6715	1113	1120.1	1118	1113	1380	6.38436	maker-Fvb6-4-augustus-gene-86.41-mRNA-1	0	6715	940.667	908.267	945.667	632
augustus_masked-Fvb4-4-processed-gene-13.1-mRNA-1	123	16	72.3333	2.736	123	16	72.3333	2.55	128.9	9.6	76.3	2.70821	2.72461e-06	2.62181	1.93548	0.0529309	0.557293	1	31	34.4	36	31	31	1.21483	augustus_masked-Fvb4-4-processed-gene-13.1-mRNA-1	0	762	52	52.5	57	52	58	2.17928	augustus_masked-Fvb4-4-processed-gene-13.1-mRNA-1	0	762	42	47.1	47	42	46	1.87537	augustus_masked-Fvb4-4-processed-gene-13.1-mRNA-1	0	762	41.6667	44.6667	46.6667	36
maker-Fvb2-2-snap-gene-127.52-mRNA-1	8213	1688	3488.33	2.55544	8213	1688	3488.33	2.55198	8467.8	1547.4	3675.4	2.70436	0.00013074	2.61329	1.43858	0.150268	0.833139	1	1165	1116.9	1170	1165	1235	12.2929	maker-Fvb2-2-snap-gene-127.52-mRNA-1	0	3000	2853	2632.3	2858	2853	2976	28.4021	maker-Fvb2-2-snap-gene-127.52-mRNA-1	0	3000	2710	2720.2	2715	2710	2825	29.2537	maker-Fvb2-2-snap-gene-127.52-mRNA-1	0	3000	2242.67	2156.47	2247.67	1117
maker-Fvb6-2-augustus-gene-193.35-mRNA-1	608	28	382.667	2.57909	608	28	382.667	2.54717	611.6	50.6	403.4	2.70187	1.44299e-05	2.61815	2.29024	0.0220072	0.393704	1	241	234.8	246	241	305	3.92572	maker-Fvb6-2-augustus-gene-193.35-mRNA-1	0	2320	251	235.8	256	251	314	3.87508	maker-Fvb6-2-augustus-gene-193.35-mRNA-1	0	2320	235	240.5	240	235	309	4.13766	maker-Fvb6-2-augustus-gene-193.35-mRNA-1	0	2320	242.333	237.033	247.333	269
maker-Fvb3-2-augustus-gene-47.52-mRNA-1	465	63	253	2.59789	465	63	253	2.54898	470.3	60.9	266.033	2.69845	9.47749e-06	2.60907	1.69351	0.0903576	0.687134	1	119	118.4	124	119	124	1.49608	maker-Fvb3-2-augustus-gene-47.52-mRNA-1	0	2475	182	172.2	187	182	189	2.18638	maker-Fvb3-2-augustus-gene-47.52-mRNA-1	0	2475	174	179.3	179	174	180	2.25934	maker-Fvb3-2-augustus-gene-47.52-mRNA-1	0	2475	158.333	156.633	163.333	103
maker-Fvb7-4-snap-gene-39.68-mRNA-1	79	23	29	3.07143	79	23	29	2.52632	81.6	20.3	30.7333	2.69797	1.09257e-06	2.60685	1.25752	0.208564	0.939534	1	1	5.7	6	1	1	0.0215449	maker-Fvb7-4-snap-gene-39.68-mRNA-1	0	1386	25	27.6	30	25	26	0.537093	maker-Fvb7-4-snap-gene-39.68-mRNA-1	0	1386	16	21	21	16	16	0.358625	maker-Fvb7-4-snap-gene-39.68-mRNA-1	0	1386	14	18.1	19	2
maker-Fvb5-3-snap-gene-28.102-mRNA-1	607	63	306.333	2.58997	607	63	306.333	2.54975	600.8	58.7	321.633	2.69668	1.14683e-05	2.60863	1.74615	0.080785	0.657856	1	154	151.8	159	154	167	11.7062	maker-Fvb5-3-snap-gene-28.102-mRNA-1	0	426	217	204.5	222	217	236	15.8614	maker-Fvb5-3-snap-gene-28.102-mRNA-1	0	426	207	212.4	212	207	225	16.4081	maker-Fvb5-3-snap-gene-28.102-mRNA-1	0	426	192.667	189.567	197.667	142
augustus_masked-Fvb6-4-processed-gene-201.12-mRNA-1	545	57	299.333	2.57268	545	57	299.333	2.53242	556.5	42.8	316.4	2.6953	1.12868e-05	2.60773	1.85917	0.063003	0.59959	1	174	170.9	179	174	273	3.39671	augustus_masked-Fvb6-4-processed-gene-201.12-mRNA-1	0	2400	227	213.7	232	227	293	3.49539	augustus_masked-Fvb6-4-processed-gene-201.12-mRNA-1	0	2400	170	175.3	175	170	254	3.28781	augustus_masked-Fvb6-4-processed-gene-201.12-mRNA-1	0	2400	190.333	186.633	195.333	158
maker-Fvb1-4-augustus-gene-54.55-mRNA-1	1465	66	887.333	2.554	1465	66	887.333	2.54051	1562.8	36.8	936.3	2.69497	3.34374e-05	2.60871	2.0579	0.0395996	0.498386	1	615	591.9	620	615	619	8.52981	maker-Fvb1-4-augustus-gene-54.55-mRNA-1	0	2167	549	510.2	554	549	561	7.41213	maker-Fvb1-4-augustus-gene-54.55-mRNA-1	0	2167	549	555.1	554	549	559	8.01377	maker-Fvb1-4-augustus-gene-54.55-mRNA-1	0	2167	571	552.4	576	558
augustus_masked-Fvb6-3-processed-gene-52.20-mRNA-1	2599	481	1051.33	2.56915	2599	481	1051.33	2.55753	2579.2	498.9	1098.27	2.6939	3.90768e-05	2.60368	1.4045	0.160169	0.854368	1	354	342.7	359	354	354	28.189	augustus_masked-Fvb6-3-processed-gene-52.20-mRNA-1	0	375	821	760.8	826	821	821	62.6832	augustus_masked-Fvb6-3-processed-gene-52.20-mRNA-1	0	375	835	841.6	840	835	835	69.1734	augustus_masked-Fvb6-3-processed-gene-52.20-mRNA-1	0	375	670	648.367	675	311
maker-Fvb4-4-augustus-gene-46.50-mRNA-1	1472	368	684.333	2.55295	1472	368	684.333	2.53553	1527.4	309.8	720.933	2.68929	2.56542e-05	2.59974	1.51374	0.130092	0.790623	1	217	211.9	222	217	231	0.781725	maker-Fvb4-4-augustus-gene-46.50-mRNA-1	0	8824	598	555.4	603	598	620	2.01171	maker-Fvb4-4-augustus-gene-46.50-mRNA-1	0	8824	507	513	512	507	530	1.86593	maker-Fvb4-4-augustus-gene-46.50-mRNA-1	0	8824	440.667	426.767	445.667	230
maker-Fvb6-4-augustus-gene-136.37-mRNA-1	343	108	108.667	2.61386	343	108	108.667	2.5023	354.6	114.2	117.033	2.68879	4.20535e-06	2.6082	1.06602	0.286415	0.975757	1	158	155.6	163	158	184	3.23014	maker-Fvb6-4-augustus-gene-136.37-mRNA-1	0	1701	18	21.2	23	18	20	0.336639	maker-Fvb6-4-augustus-gene-136.37-mRNA-1	0	1701	26	31.1	31	26	31	0.566163	maker-Fvb6-4-augustus-gene-136.37-mRNA-1	0	1701	67.3333	69.3	72.3333	134
maker-Fvb7-3-augustus-gene-171.39-mRNA-1	2882	406	1433.33	2.54343	2882	406	1433.33	2.53517	2948.3	364.1	1509.73	2.68666	5.37538e-05	2.5972	1.63558	0.101928	0.719458	1	683	656.8	688	683	685	21.4637	maker-Fvb7-3-augustus-gene-171.39-mRNA-1	0	953	1089	1007.6	1094	1089	1089	32.7171	maker-Fvb7-3-augustus-gene-171.39-mRNA-1	0	953	1014	1020.9	1019	1014	1017	33.1522	maker-Fvb7-3-augustus-gene-171.39-mRNA-1	0	953	928.667	895.1	933.667	581
augustus_masked-Fvb5-2-processed-gene-248.11-mRNA-1	136	28	64.6667	2.74775	136	28	64.6667	2.53968	140.9	26.9	67.9667	2.68373	2.42202e-06	2.5967	1.59828	0.109981	0.739272	1	13	17.2	18	13	13	0.493888	augustus_masked-Fvb5-2-processed-gene-248.11-mRNA-1	0	786	48	48.8	53	48	49	1.7849	augustus_masked-Fvb5-2-processed-gene-248.11-mRNA-1	0	786	50	55.1	55	50	52	2.05525	augustus_masked-Fvb5-2-processed-gene-248.11-mRNA-1	0	786	37	40.3667	42	22
maker-Fvb1-1-augustus-gene-221.52-mRNA-1	2755	436	1355.33	2.54366	2755	436	1355.33	2.53492	2757	344.5	1423.7	2.6826	5.0736e-05	2.5949	1.68122	0.0927197	0.693166	1	622	598.6	627	622	644	8.99047	maker-Fvb1-1-augustus-gene-221.52-mRNA-1	0	2139	1058	979	1063	1058	1087	14.5498	maker-Fvb1-1-augustus-gene-221.52-mRNA-1	0	2139	954	960.8	959	954	979	14.2186	maker-Fvb1-1-augustus-gene-221.52-mRNA-1	0	2139	878	846.133	883	602
maker-Fvb5-4-augustus-gene-63.37-mRNA-1	1069	50	576.333	2.54513	1069	50	576.333	2.52469	1091.6	27.3	608.933	2.68245	2.17204e-05	2.59528	1.86164	0.0626533	0.598998	1	361	349.4	366	361	383	4.18166	maker-Fvb5-4-augustus-gene-63.37-mRNA-1	0	2735	404	376.7	409	404	426	4.45956	maker-Fvb5-4-augustus-gene-63.37-mRNA-1	0	2735	354	359.7	359	354	385	4.37308	maker-Fvb5-4-augustus-gene-63.37-mRNA-1	0	2735	373	361.933	378	318
maker-Fvb5-2-augustus-gene-6.69-mRNA-1	272	116	119	2.6009	272	116	119	2.5	283.3	108.7	127.767	2.68188	4.60989e-06	2.60922	1.74613	0.080788	0.657856	1	153	150.8	158	153	169	3.56143	maker-Fvb5-2-augustus-gene-6.69-mRNA-1	0	1417	33	35	38	33	37	0.747603	maker-Fvb5-2-augustus-gene-6.69-mRNA-1	0	1417	37	42.1	42	37	38	0.833101	maker-Fvb5-2-augustus-gene-6.69-mRNA-1	0	1417	74.3333	75.9667	79.3333	174
augustus_masked-Fvb5-1-processed-gene-100.12-mRNA-1	85	4	42.3333	2.86765	85	4	42.3333	2.53012	89	6.5	44.7667	2.68085	1.60089e-06	2.59795	1.89345	0.0582975	0.582544	1	20	23.9	25	20	20	2.18763	augustus_masked-Fvb5-1-processed-gene-100.12-mRNA-1	0	273	22	24.9	27	22	22	2.30728	augustus_masked-Fvb5-1-processed-gene-100.12-mRNA-1	0	273	26	31.1	31	26	26	2.95866	augustus_masked-Fvb5-1-processed-gene-100.12-mRNA-1	0	273	22.6667	26.6333	27.6667	25
maker-Fvb6-3-augustus-gene-334.31-mRNA-1	111	37	42	2.90909	111	37	42	2.55556	114.4	36.7	43.9333	2.67898	1.56081e-06	2.58787	1.25123	0.210852	0.94363	1	1	5.7	6	1	1	0.0139931	maker-Fvb6-3-augustus-gene-334.31-mRNA-1	0	2134	24	26.7	29	24	25	0.335417	maker-Fvb6-3-augustus-gene-334.31-mRNA-1	0	2134	41	46.1	46	41	43	0.625977	maker-Fvb6-3-augustus-gene-334.31-mRNA-1	0	2134	22	26.1667	27	4
augustus_masked-Fvb5-3-processed-gene-161.6-mRNA-1	1347	268	781.667	2.53268	1347	268	781.667	2.5178	1418.1	298.3	828.433	2.67892	2.96691e-05	2.59688	2.52987	0.0114105	0.300737	1	692	665.4	697	692	697	10.0208	augustus_masked-Fvb5-3-processed-gene-161.6-mRNA-1	0	2077	424	395.1	429	424	434	5.98264	augustus_masked-Fvb5-3-processed-gene-161.6-mRNA-1	0	2077	414	419.8	419	414	418	6.25207	augustus_masked-Fvb5-3-processed-gene-161.6-mRNA-1	0	2077	510	493.433	515	682
augustus_masked-Fvb6-4-processed-gene-93.10-mRNA-1	57	11	25	3.20588	57	11	25	2.53061	58.4	11.4	26.3	2.67872	9.34776e-07	2.58691	1.40696	0.159439	0.853303	1	4	8.6	9	4	4	0.100038	augustus_masked-Fvb6-4-processed-gene-93.10-mRNA-1	0	1194	15	18.4	20	15	15	0.359688	augustus_masked-Fvb6-4-processed-gene-93.10-mRNA-1	0	1194	15	20	20	15	15	0.390275	augustus_masked-Fvb6-4-processed-gene-93.10-mRNA-1	0	1194	11.3333	15.6667	16.3333	1
maker-Fvb6-2-augustus-gene-88.31-mRNA-1	32	3	12.3333	5.11111	32	3	12.3333	2.54167	31.7	3.3	12.8667	2.67826	4.59009e-07	2.59229	1.36563	0.172055	0.87622	1	1	5.7	6	1	1	0.0265669	maker-Fvb6-2-augustus-gene-88.31-mRNA-1	0	1124	4	8.3	9	4	5	0.127363	maker-Fvb6-2-augustus-gene-88.31-mRNA-1	0	1124	4	9	9	4	6	0.165832	maker-Fvb6-2-augustus-gene-88.31-mRNA-1	0	1124	3	7.66667	8	0
maker-Fvb2-1-snap-gene-68.17-mRNA-1	42	10	15.3333	3.875	42	10	15.3333	2.48387	43.6	8.4	16.4	2.67347	5.83921e-07	2.58473	1.26647	0.205346	0.934651	1	1	5.7	6	1	1	0.0529454	maker-Fvb2-1-snap-gene-68.17-mRNA-1	0	564	11	14.7	16	11	11	0.55841	maker-Fvb2-1-snap-gene-68.17-mRNA-1	0	564	4	9	9	4	4	0.220326	maker-Fvb2-1-snap-gene-68.17-mRNA-1	0	564	5.33333	9.8	10.3333	1
maker-Fvb2-2-snap-gene-212.32-mRNA-1	44	7	15.6667	3.9375	44	7	15.6667	2.51613	45.6	6.7	16.6	2.67114	5.91305e-07	2.58284	1.24162	0.214378	0.948968	1	1	5.7	6	1	1	0.0359341	maker-Fvb2-2-snap-gene-212.32-mRNA-1	0	831	6	10.1	11	6	6	0.206723	maker-Fvb2-2-snap-gene-212.32-mRNA-1	0	831	9	14	14	9	9	0.336454	maker-Fvb2-2-snap-gene-212.32-mRNA-1	0	831	5.33333	9.93333	10.3333	2
maker-Fvb2-2-snap-gene-45.63-mRNA-1	1508	382	635	2.53877	1508	382	635	2.52035	1546.8	344.2	668.7	2.66952	2.37596e-05	2.57886	1.3805	0.167434	0.867113	1	174	170.9	179	174	174	1.44409	maker-Fvb2-2-snap-gene-45.63-mRNA-1	0	3598	556	516.7	561	556	558	4.4403	maker-Fvb2-2-snap-gene-45.63-mRNA-1	0	3598	508	514	513	508	508	4.38618	maker-Fvb2-2-snap-gene-45.63-mRNA-1	0	3598	412.667	400.533	417.667	160
augustus_masked-Fvb5-1-processed-gene-249.2-mRNA-1	35	4	13.6667	4.41667	35	4	13.6667	2.51852	36.4	3.7	14.4667	2.66923	5.15976e-07	2.58315	1.34334	0.179161	0.888736	1	2	6.7	7	2	2	0.150814	augustus_masked-Fvb5-1-processed-gene-249.2-mRNA-1	0	396	4	8.3	9	4	4	0.289204	augustus_masked-Fvb5-1-processed-gene-249.2-mRNA-1	0	396	6	11	11	6	6	0.470696	augustus_masked-Fvb5-1-processed-gene-249.2-mRNA-1	0	396	4	8.66667	9	2
maker-Fvb4-3-snap-gene-297.42-mRNA-1	271	19	98	2.62431	271	19	98	2.5	282	10.4	104.433	2.66915	3.72335e-06	2.58219	1.23666	0.216214	0.951856	1	47	49.6	52	47	47	0.787585	maker-Fvb4-3-snap-gene-297.42-mRNA-1	0	1782	71	70	76	71	73	1.17288	maker-Fvb4-3-snap-gene-297.42-mRNA-1	0	1782	63	68.1	68	63	65	1.13316	maker-Fvb4-3-snap-gene-297.42-mRNA-1	0	1782	60.3333	62.5667	65.3333	52
maker-Fvb3-1-augustus-gene-199.34-mRNA-1	205	24	111	2.63235	205	24	111	2.52055	206.9	21.4	116.767	2.66572	4.16659e-06	2.58067	1.86169	0.0626473	0.598998	1	47	49.6	52	47	100	3.16998	maker-Fvb3-1-augustus-gene-199.34-mRNA-1	0	942	77	75.5	82	77	184	5.5925	maker-Fvb3-1-augustus-gene-199.34-mRNA-1	0	942	80	85.2	85	80	180	5.93616	maker-Fvb3-1-augustus-gene-199.34-mRNA-1	0	942	68	70.1	73	56
augustus_masked-Fvb7-3-processed-gene-212.9-mRNA-1	4091	437	2247.33	2.52087	4091	437	2247.33	2.51574	4181.1	418.2	2366.67	2.66463	8.43061e-05	2.57679	1.73634	0.0825035	0.662572	1	1212	1161.8	1217	1212	1286	11.0096	augustus_masked-Fvb7-3-processed-gene-212.9-mRNA-1	0	3488	1649	1523.4	1654	1649	1751	14.3731	augustus_masked-Fvb7-3-processed-gene-212.9-mRNA-1	0	3488	1572	1580	1577	1572	1679	14.954	augustus_masked-Fvb7-3-processed-gene-212.9-mRNA-1	0	3488	1477.67	1421.73	1482.67	1040
augustus_masked-Fvb2-3-processed-gene-17.10-mRNA-1	504	104	225	2.56977	504	104	225	2.51685	499.8	92.9	236.133	2.66135	8.39696e-06	2.57181	1.47692	0.139696	0.811221	1	81	82.1	86	81	84	3.58847	augustus_masked-Fvb2-3-processed-gene-17.10-mRNA-1	0	699	185	175	190	185	190	7.78244	augustus_masked-Fvb2-3-processed-gene-17.10-mRNA-1	0	699	164	169.3	169	164	166	7.3776	augustus_masked-Fvb2-3-processed-gene-17.10-mRNA-1	0	699	143.333	142.133	148.333	64
maker-Fvb3-2-snap-gene-12.54-mRNA-1	3024	258	1176	2.51092	3024	258	1176	2.50128	3148.9	222.8	1248.33	2.66075	4.44746e-05	2.57345	1.35435	0.175625	0.882662	1	606	583.3	611	606	673	4.28773	maker-Fvb3-2-snap-gene-12.54-mRNA-1	0	4687	869	805	874	869	956	5.83986	maker-Fvb3-2-snap-gene-12.54-mRNA-1	0	4687	860	866.7	865	860	957	6.34309	maker-Fvb3-2-snap-gene-12.54-mRNA-1	0	4687	778.333	751.667	783.333	611
augustus_masked-Fvb2-2-processed-gene-3.4-mRNA-1	30	9	13.3333	4.33333	30	9	13.3333	2.48148	30.2	7.8	14.1	2.65882	5.03794e-07	2.57642	1.5997	0.109665	0.738236	1	1	5.7	6	1	1	0.0505266	augustus_masked-Fvb2-2-processed-gene-3.4-mRNA-1	0	591	10	13.8	15	10	10	0.484453	augustus_masked-Fvb2-2-processed-gene-3.4-mRNA-1	0	591	1	6	6	1	1	0.052565	augustus_masked-Fvb2-2-processed-gene-3.4-mRNA-1	0	591	4	8.5	9	2
maker-Fvb1-4-augustus-gene-39.48-mRNA-1	32	1	10	7	32	1	10	2.5	33.2	1.8	10.6667	2.65803	3.81027e-07	2.57492	1.00089	0.31688	0.975757	1	0	4.8	5	0	0	0	maker-Fvb1-4-augustus-gene-39.48-mRNA-1	0	1322	1	5.5	6	1	1	0.0216575	maker-Fvb1-4-augustus-gene-39.48-mRNA-1	0	1322	4	9	9	4	4	0.0939967	maker-Fvb1-4-augustus-gene-39.48-mRNA-1	0	1322	1.66667	6.43333	6.66667	2
augustus_masked-Fvb6-1-processed-gene-308.12-mRNA-1	75	12	31.6667	2.93878	75	12	31.6667	2.48438	78.1	8.9	33.7	2.65738	1.20173e-06	2.57153	1.53287	0.125309	0.779493	1	10	14.3	15	10	10	0.454509	augustus_masked-Fvb6-1-processed-gene-308.12-mRNA-1	0	657	24	26.7	29	24	25	1.08947	augustus_masked-Fvb6-1-processed-gene-308.12-mRNA-1	0	657	15	20	20	15	15	0.709267	augustus_masked-Fvb6-1-processed-gene-308.12-mRNA-1	0	657	16.3333	20.3333	21.3333	12
maker-Fvb6-4-augustus-gene-281.34-mRNA-1	3307	787	1563.67	2.51861	3307	787	1563.67	2.51128	3280.1	718	1642.53	2.65533	5.8373e-05	2.56541	1.45251	0.14636	0.824356	1	537	517.4	542	537	584	4.18702	maker-Fvb6-4-augustus-gene-281.34-mRNA-1	0	4165	1324	1224	1329	1324	1439	9.89202	maker-Fvb6-4-augustus-gene-281.34-mRNA-1	0	4165	1228	1235.4	1233	1228	1331	9.92767	maker-Fvb6-4-augustus-gene-281.34-mRNA-1	0	4165	1029.67	992.267	1034.67	432
augustus_masked-Fvb5-4-processed-gene-25.14-mRNA-1	158	20	50.3333	2.75581	158	20	50.3333	2.49505	163.5	18.9	53.4667	2.64682	1.90513e-06	2.56113	1.09863	0.271929	0.975757	1	12	16.2	17	12	12	0.402171	augustus_masked-Fvb5-4-processed-gene-25.14-mRNA-1	0	891	32	34.1	37	32	33	1.06041	augustus_masked-Fvb5-4-processed-gene-25.14-mRNA-1	0	891	42	47.1	47	42	43	1.49925	augustus_masked-Fvb5-4-processed-gene-25.14-mRNA-1	0	891	28.6667	32.4667	33.6667	22
maker-Fvb4-3-snap-gene-167.42-mRNA-1	580	18	212	2.53623	580	18	212	2.48252	603.8	17.5	225.9	2.6453	8.06151e-06	2.5612	1.27001	0.20408	0.932113	1	109	108.8	114	109	120	1.61776	maker-Fvb4-3-snap-gene-167.42-mRNA-1	0	2215	150	142.8	155	150	156	2.01646	maker-Fvb4-3-snap-gene-167.42-mRNA-1	0	2215	155	160.3	160	155	174	2.44039	maker-Fvb4-3-snap-gene-167.42-mRNA-1	0	2215	138	137.3	143	137
maker-Fvb5-4-augustus-gene-98.38-mRNA-1	152	47	83	2.63816	152	47	83	2.49102	151.8	45.9	87.6333	2.64415	3.13157e-06	2.5597	2.08815	0.0367841	0.485811	1	83	84	88	83	105	1.852	maker-Fvb5-4-augustus-gene-98.38-mRNA-1	0	1693	36	37.8	41	36	49	0.828664	maker-Fvb5-4-augustus-gene-98.38-mRNA-1	0	1693	33	38.1	38	33	46	0.844083	maker-Fvb5-4-augustus-gene-98.38-mRNA-1	0	1693	50.6667	53.3	55.6667	56
augustus_masked-Fvb7-2-processed-gene-228.18-mRNA-1	219	19	106.333	2.61111	219	19	106.333	2.49765	228.4	18.2	112.3	2.64341	4.01029e-06	2.56078	1.86664	0.0619523	0.596707	1	44	46.8	49	44	826	14.3821	augustus_masked-Fvb7-2-processed-gene-228.18-mRNA-1	0	1715	71	70	76	71	1557	25.9934	augustus_masked-Fvb7-2-processed-gene-228.18-mRNA-1	0	1715	83	88.2	88	83	1249	22.6247	augustus_masked-Fvb7-2-processed-gene-228.18-mRNA-1	0	1715	66	68.3333	71	64
augustus_masked-Fvb6-3-processed-gene-43.14-mRNA-1	645	65	280	2.51625	645	65	280	2.47627	680	54.1	298	2.63916	1.06418e-05	2.55514	1.60609	0.108255	0.734754	1	228	222.4	233	228	339	6.35465	augustus_masked-Fvb6-3-processed-gene-43.14-mRNA-1	0	1593	163	154.7	168	163	262	4.70896	augustus_masked-Fvb6-3-processed-gene-43.14-mRNA-1	0	1593	163	168.3	168	163	228	4.44635	augustus_masked-Fvb6-3-processed-gene-43.14-mRNA-1	0	1593	184.667	181.8	189.667	202
snap_masked-Fvb4-3-processed-gene-127.20-mRNA-1	310	12	147	2.55282	310	12	147	2.47492	325.3	16.7	156.333	2.63757	5.586e-06	2.55542	1.76744	0.0771546	0.64836	1	91	91.6	96	91	92	5.32409	snap_masked-Fvb4-3-processed-gene-127.20-mRNA-1	0	516	101	97.6	106	101	102	5.65965	snap_masked-Fvb4-3-processed-gene-127.20-mRNA-1	0	516	92	97.2	97	92	93	5.59909	snap_masked-Fvb4-3-processed-gene-127.20-mRNA-1	0	516	94.6667	95.4667	99.6667	104
maker-Fvb6-1-augustus-gene-338.39-mRNA-1	355	69	170	2.56923	355	69	170	2.5	351.4	72.5	178.367	2.63739	6.34529e-06	2.5495	1.54967	0.121221	0.768333	1	65	66.8	70	65	66	0.534393	maker-Fvb6-1-augustus-gene-338.39-mRNA-1	0	3688	126	120.7	131	126	126	0.97818	maker-Fvb6-1-augustus-gene-338.39-mRNA-1	0	3688	134	139.3	139	134	134	1.12875	maker-Fvb6-1-augustus-gene-338.39-mRNA-1	0	3688	108.333	108.933	113.333	57
maker-Fvb3-1-snap-gene-306.47-mRNA-1	51	15	19.6667	3.36	51	15	19.6667	2.475	52.7	13.2	20.8	2.63351	7.39108e-07	2.54464	1.29501	0.195316	0.917643	1	0	4.8	5	0	0	0	maker-Fvb3-1-snap-gene-306.47-mRNA-1	0	900	15	18.4	20	15	15	0.477186	maker-Fvb3-1-snap-gene-306.47-mRNA-1	0	900	10	15	15	10	10	0.345177	maker-Fvb3-1-snap-gene-306.47-mRNA-1	0	900	8.33333	12.7333	13.3333	0
maker-Fvb5-3-augustus-gene-247.41-mRNA-1	260	68	111	2.5933	260	68	111	2.48661	266.6	61.7	116.7	2.62989	4.14035e-06	2.53899	1.32165	0.186285	0.901442	1	27	30.5	32	27	27	0.972561	maker-Fvb5-3-augustus-gene-247.41-mRNA-1	0	829	95	92.1	100	95	95	3.28102	maker-Fvb5-3-augustus-gene-247.41-mRNA-1	0	829	87	92.2	92	87	87	3.26023	maker-Fvb5-3-augustus-gene-247.41-mRNA-1	0	829	69.6667	71.6	74.6667	15
maker-Fvb6-1-augustus-gene-58.64-mRNA-1	339	64	171	2.54054	339	64	171	2.47414	357.8	56.5	181.2	2.6295	6.46616e-06	2.5443	1.90194	0.057179	0.577005	1	155	152.7	160	155	156	3.05867	maker-Fvb6-1-augustus-gene-58.64-mRNA-1	0	1523	87	84.7	92	87	87	1.63553	maker-Fvb6-1-augustus-gene-58.64-mRNA-1	0	1523	91	96.2	96	91	92	1.8766	maker-Fvb6-1-augustus-gene-58.64-mRNA-1	0	1523	111	111.2	116	112
snap_masked-Fvb6-2-processed-gene-259.31-mRNA-1	25	6	13	4.54545	25	6	13	2.5	26	5.7	13.6333	2.62948	4.86369e-07	2.54563	1.65952	0.0970114	0.705596	1	0	4.8	5	0	0	0	snap_masked-Fvb6-2-processed-gene-259.31-mRNA-1	0	357	4	8.3	9	4	4	0.320798	snap_masked-Fvb6-2-processed-gene-259.31-mRNA-1	0	357	7	12	12	7	7	0.609136	snap_masked-Fvb6-2-processed-gene-259.31-mRNA-1	0	357	3.66667	8.36667	8.66667	1
augustus_masked-Fvb6-1-processed-gene-180.0-mRNA-1	38	4	15	3.8125	38	4	15	2.45161	39.7	3.5	16.0667	2.62838	5.74801e-07	2.5491	1.40388	0.160354	0.854731	1	4	8.6	9	4	4	0.0676358	augustus_masked-Fvb6-1-processed-gene-180.0-mRNA-1	0	1766	8	12	13	8	8	0.1297	augustus_masked-Fvb6-1-processed-gene-180.0-mRNA-1	0	1766	4	9	9	4	5	0.0879556	augustus_masked-Fvb6-1-processed-gene-180.0-mRNA-1	0	1766	5.33333	9.86667	10.3333	7
maker-Fvb7-1-augustus-gene-180.40-mRNA-1	610	22	343.333	2.51248	610	22	343.333	2.47989	641.2	32.6	362.8	2.62837	1.29455e-05	2.54444	1.96062	0.0499233	0.545057	1	218	212.9	223	218	597	7.97278	maker-Fvb7-1-augustus-gene-180.40-mRNA-1	0	2236	223	210	228	223	581	7.4395	maker-Fvb7-1-augustus-gene-180.40-mRNA-1	0	2236	240	245.5	245	240	648	9.003	maker-Fvb7-1-augustus-gene-180.40-mRNA-1	0	2236	227	222.8	232	214
maker-Fvb1-2-augustus-gene-122.24-mRNA-1	40	0	23.6667	3.15152	40	0	23.6667	2.47917	40.8	1.3	24.9667	2.62826	8.91381e-07	2.54516	1.9012	0.0572759	0.577606	1	11	15.3	16	11	11	0.168881	maker-Fvb1-2-augustus-gene-122.24-mRNA-1	0	1945	11	14.7	16	11	14	0.206086	maker-Fvb1-2-augustus-gene-122.24-mRNA-1	0	1945	11	16	16	11	12	0.191666	maker-Fvb1-2-augustus-gene-122.24-mRNA-1	0	1945	11	15.3333	16	9
augustus_masked-Fvb3-2-processed-gene-98.15-mRNA-1	629	140	274	2.51941	629	140	274	2.47842	645.6	128.3	288.967	2.62554	1.02702e-05	2.5373	1.4454	0.148345	0.828787	1	92	92.6	97	92	117	5.13034	augustus_masked-Fvb3-2-processed-gene-98.15-mRNA-1	0	681	232	218.3	237	232	287	12.0663	augustus_masked-Fvb3-2-processed-gene-98.15-mRNA-1	0	681	217	222.4	222	217	261	11.9063	augustus_masked-Fvb3-2-processed-gene-98.15-mRNA-1	0	681	180.333	177.767	185.333	85
maker-Fvb7-1-snap-gene-258.79-mRNA-1	198	54	90.6667	2.6	198	54	90.6667	2.47027	197.1	47.7	95.5333	2.62196	3.39768e-06	2.53493	1.49325	0.135373	0.80175	1	28	31.5	33	28	28	0.324452	maker-Fvb7-1-snap-gene-258.79-mRNA-1	0	2577	82	80.1	87	82	82	0.911043	maker-Fvb7-1-snap-gene-258.79-mRNA-1	0	2577	60	65.1	65	60	61	0.735359	maker-Fvb7-1-snap-gene-258.79-mRNA-1	0	2577	56.6667	58.9	61.6667	26
augustus_masked-Fvb6-1-processed-gene-225.8-mRNA-1	483	128	233.667	2.52391	483	128	233.667	2.47579	487.5	107.4	245.867	2.61932	8.74582e-06	2.53306	1.51443	0.129917	0.790208	1	64	65.9	69	64	289	12.6724	augustus_masked-Fvb6-1-processed-gene-225.8-mRNA-1	0	681	208	196.2	213	208	786	33.0457	augustus_masked-Fvb6-1-processed-gene-225.8-mRNA-1	0	681	188	193.4	193	188	769	35.0803	augustus_masked-Fvb6-1-processed-gene-225.8-mRNA-1	0	681	153.333	151.833	158.333	80
maker-Fvb6-1-augustus-gene-255.38-mRNA-1	2835	88	1435	2.47735	2835	88	1435	2.46978	2826.4	128.7	1512.43	2.61873	5.40223e-05	2.53652	1.97561	0.0481986	0.537631	1	1077	1032.9	1082	1077	1150	13.4142	maker-Fvb6-1-augustus-gene-255.38-mRNA-1	0	2560	989	915.5	994	989	1066	11.9222	maker-Fvb6-1-augustus-gene-255.38-mRNA-1	0	2560	848	854.6	853	848	931	11.2978	maker-Fvb6-1-augustus-gene-255.38-mRNA-1	0	2560	971.333	934.333	976.333	994
augustus_masked-Fvb1-3-processed-gene-104.3-mRNA-1	2028	332	1072.67	2.47412	2028	332	1072.67	2.46406	2121.4	236.7	1133.6	2.61574	4.03864e-05	2.53099	1.75983	0.0784369	0.651934	1	538	518.4	543	538	541	30.4236	augustus_masked-Fvb1-3-processed-gene-104.3-mRNA-1	0	531	883	817.9	888	883	885	47.7186	augustus_masked-Fvb1-3-processed-gene-104.3-mRNA-1	0	531	762	768.5	767	762	777	45.458	augustus_masked-Fvb1-3-processed-gene-104.3-mRNA-1	0	531	727.667	701.6	732.667	551
snap_masked-Fvb3-3-processed-gene-92.18-mRNA-1	28	2	10	6	28	2	10	2.42857	28.9	2.6	10.7667	2.615	3.85387e-07	2.53559	1.27985	0.200599	0.927008	1	4	8.6	9	4	4	0.510448	snap_masked-Fvb3-3-processed-gene-92.18-mRNA-1	0	234	2	6.4	7	2	2	0.244711	snap_masked-Fvb3-3-processed-gene-92.18-mRNA-1	0	234	0	5	5	0	0	0	snap_masked-Fvb3-3-processed-gene-92.18-mRNA-1	0	234	2	6.66667	7	4
augustus_masked-Fvb4-3-processed-gene-12.12-mRNA-1	46	5	17	3.55	46	5	17	2.45714	47.1	4.3	18.0333	2.61493	6.41218e-07	2.52717	1.29454	0.195478	0.918015	1	4	8.6	9	4	4	0.156137	augustus_masked-Fvb4-3-processed-gene-12.12-mRNA-1	0	765	9	12.9	14	9	9	0.336838	augustus_masked-Fvb4-3-processed-gene-12.12-mRNA-1	0	765	7	12	12	7	7	0.284263	augustus_masked-Fvb4-3-processed-gene-12.12-mRNA-1	0	765	6.66667	11.1667	11.6667	1
snap_masked-Fvb5-2-processed-gene-70.29-mRNA-1	1658	124	1009.33	2.4699	1658	124	1009.33	2.45928	1728	61.8	1067.8	2.6134	3.80918e-05	2.52998	1.99674	0.0458531	0.528597	1	650	625.3	655	650	693	4.25711	snap_masked-Fvb5-2-processed-gene-70.29-mRNA-1	0	4861	767	711	772	767	802	4.72376	snap_masked-Fvb5-2-processed-gene-70.29-mRNA-1	0	4861	643	649.2	648	643	689	4.40329	snap_masked-Fvb5-2-processed-gene-70.29-mRNA-1	0	4861	686.667	661.833	691.667	629
maker-Fvb1-2-snap-gene-74.70-mRNA-1	993	181	564.333	2.4786	993	181	564.333	2.45948	1015.2	129.4	596.2	2.61237	2.12463e-05	2.52814	1.80433	0.0711788	0.628501	1	291	282.6	296	291	299	2.73713	maker-Fvb1-2-snap-gene-74.70-mRNA-1	0	3262	476	443	481	476	482	4.2306	maker-Fvb1-2-snap-gene-74.70-mRNA-1	0	3262	378	383.7	383	378	389	3.70467	maker-Fvb1-2-snap-gene-74.70-mRNA-1	0	3262	381.667	369.767	386.667	295
maker-Fvb6-3-augustus-gene-104.47-mRNA-1	1289	296	585.333	2.47936	1289	296	585.333	2.4609	1319.8	264.9	617.8	2.61025	2.19552e-05	2.52261	1.47907	0.139122	0.809981	1	224	218.6	229	224	461	5.88291	maker-Fvb6-3-augustus-gene-104.47-mRNA-1	0	2340	520	483.5	525	520	960	11.7461	maker-Fvb6-3-augustus-gene-104.47-mRNA-1	0	2340	443	448.9	448	443	897	11.9086	maker-Fvb6-3-augustus-gene-104.47-mRNA-1	0	2340	395.667	383.667	400.667	193
maker-Fvb6-4-augustus-gene-19.34-mRNA-1	207	33	98.3333	2.56915	207	33	98.3333	2.4532	211.8	28.7	104	2.60659	3.69987e-06	2.51991	1.59681	0.110308	0.73986	1	45	47.7	50	45	78	0.979468	maker-Fvb6-4-augustus-gene-19.34-mRNA-1	0	2378	78	76.4	83	78	175	2.107	maker-Fvb6-4-augustus-gene-19.34-mRNA-1	0	2378	65	70.1	70	65	160	2.09022	maker-Fvb6-4-augustus-gene-19.34-mRNA-1	0	2378	62.6667	64.7333	67.6667	37
maker-Fvb1-4-augustus-gene-93.67-mRNA-1	1111	159	605.333	2.4657	1111	159	605.333	2.44817	1134.8	134.6	640.8	2.60454	2.28282e-05	2.51995	1.7928	0.0730046	0.633905	1	349	337.9	354	349	385	6.12171	maker-Fvb1-4-augustus-gene-93.67-mRNA-1	0	1878	508	472.5	513	508	545	8.30884	maker-Fvb1-4-augustus-gene-93.67-mRNA-1	0	1878	382	387.7	387	382	419	6.93111	maker-Fvb1-4-augustus-gene-93.67-mRNA-1	0	1878	413	399.367	418	318
maker-Fvb2-3-augustus-gene-154.40-mRNA-1	1168	155	578.667	2.47619	1168	155	578.667	2.4576	1220.9	142.3	611.267	2.60311	2.17699e-05	2.51834	1.70176	0.088801	0.682274	1	295	286.4	300	295	307	3.94296	maker-Fvb2-3-augustus-gene-154.40-mRNA-1	0	2325	431	401.6	436	431	446	5.49226	maker-Fvb2-3-augustus-gene-154.40-mRNA-1	0	2325	450	455.9	455	450	458	6.11965	maker-Fvb2-3-augustus-gene-154.40-mRNA-1	0	2325	392	381.3	397	295
maker-Fvb5-4-augustus-gene-52.53-mRNA-1	4991	129	2916.67	2.45712	4991	129	2916.67	2.45349	4900.2	198.3	3076.87	2.59865	0.000109684	2.51486	1.92091	0.054743	0.565213	1	1923	1840.6	1928	1923	2187	27.6488	maker-Fvb5-4-augustus-gene-52.53-mRNA-1	0	2362	2052	1894.5	2057	2052	2299	27.8675	maker-Fvb5-4-augustus-gene-52.53-mRNA-1	0	2362	2030	2038.9	2035	2030	2243	29.5008	maker-Fvb5-4-augustus-gene-52.53-mRNA-1	0	2362	2001.67	1924.67	2006.67	1717
augustus_masked-Fvb1-2-processed-gene-116.2-mRNA-1	249	52	115	2.54018	249	52	115	2.44351	259.1	41.3	121.733	2.59685	4.33307e-06	2.51214	1.59346	0.111056	0.741446	1	43	45.8	48	43	46	2.58685	augustus_masked-Fvb1-2-processed-gene-116.2-mRNA-1	0	531	100	96.7	105	100	100	5.39194	augustus_masked-Fvb1-2-processed-gene-116.2-mRNA-1	0	531	81	86.2	86	81	83	4.85588	augustus_masked-Fvb1-2-processed-gene-116.2-mRNA-1	0	531	74.6667	76.2333	79.6667	48
augustus_masked-Fvb7-3-processed-gene-6.5-mRNA-1	308	24	157.667	2.52581	308	24	157.667	2.45538	311.4	18	165.9	2.59622	5.91631e-06	2.51326	1.83342	0.0667407	0.614673	1	88	88.8	93	88	135	2.42555	augustus_masked-Fvb7-3-processed-gene-6.5-mRNA-1	0	1662	112	107.8	117	112	193	3.3248	augustus_masked-Fvb7-3-processed-gene-6.5-mRNA-1	0	1662	110	115.2	115	110	179	3.34585	augustus_masked-Fvb7-3-processed-gene-6.5-mRNA-1	0	1662	103.333	103.933	108.333	88
augustus_masked-Fvb2-3-processed-gene-20.0-mRNA-1	883	268	488.667	2.46454	883	268	488.667	2.44291	884	260.8	517.2	2.59515	1.8503e-05	2.51493	2.37905	0.0173574	0.355205	1	518	499.3	523	518	844	7.80033	augustus_masked-Fvb2-3-processed-gene-20.0-mRNA-1	0	3231	250	234.9	255	250	376	3.33189	augustus_masked-Fvb2-3-processed-gene-20.0-mRNA-1	0	3231	233	238.5	238	233	358	3.44215	augustus_masked-Fvb2-3-processed-gene-20.0-mRNA-1	0	3231	333.667	324.233	338.667	428
maker-Fvb5-2-snap-gene-100.42-mRNA-1	3620	305	1752	2.45555	3620	305	1752	2.44953	3569.7	303.7	1843.1	2.59011	6.56588e-05	2.50618	1.72146	0.0851668	0.671298	1	1017	975.7	1022	1017	1067	7.32795	maker-Fvb5-2-snap-gene-100.42-mRNA-1	0	4348	1322	1222.2	1327	1322	1394	9.17936	maker-Fvb5-2-snap-gene-100.42-mRNA-1	0	4348	1272	1279.4	1277	1272	1345	9.60986	maker-Fvb5-2-snap-gene-100.42-mRNA-1	0	4348	1203.67	1159.1	1208.67	916
augustus_masked-Fvb2-4-processed-gene-181.14-mRNA-1	44	7	23.6667	3.08824	44	7	23.6667	2.44898	43.9	7.5	24.9	2.58599	8.87097e-07	2.50273	1.67762	0.0934209	0.695418	1	7	11.5	12	7	7	0.497687	augustus_masked-Fvb2-4-processed-gene-181.14-mRNA-1	0	420	13	16.6	18	13	13	0.886203	augustus_masked-Fvb2-4-processed-gene-181.14-mRNA-1	0	420	14	19	19	14	14	1.03553	augustus_masked-Fvb2-4-processed-gene-181.14-mRNA-1	0	420	11.3333	15.7	16.3333	6
maker-Fvb3-4-snap-gene-175.36-mRNA-1	3041	735	1400	2.45178	3041	735	1400	2.44429	3114.8	683.1	1474.33	2.58565	5.23455e-05	2.49808	1.42663	0.153688	0.840183	1	500	482.1	505	500	548	5.38642	maker-Fvb3-4-snap-gene-175.36-mRNA-1	0	3038	1235	1142.1	1240	1235	1373	12.9396	maker-Fvb3-4-snap-gene-175.36-mRNA-1	0	3038	1158	1165.2	1163	1158	1286	13.1504	maker-Fvb3-4-snap-gene-175.36-mRNA-1	0	3038	964.333	929.8	969.333	402
maker-Fvb5-3-augustus-gene-180.42-mRNA-1	5595	1532	1965.33	2.44616	5595	1532	1965.33	2.44086	5769.1	1444.9	2076.1	2.58533	7.35926e-05	2.49626	1.1763	0.239476	0.975757	1	363	351.3	368	363	371	8.39281	maker-Fvb5-3-augustus-gene-180.42-mRNA-1	0	1320	1895	1749.9	1900	1895	1914	41.5152	maker-Fvb5-3-augustus-gene-180.42-mRNA-1	0	1320	1819	1827.5	1824	1819	1860	43.7747	maker-Fvb5-3-augustus-gene-180.42-mRNA-1	0	1320	1359	1309.57	1364	361
maker-Fvb6-4-augustus-gene-288.34-mRNA-1	31	9	17.6667	3.40909	31	9	17.6667	2.43243	32.6	10.8	18.7667	2.58146	6.75286e-07	2.51262	2.91545	0.00355171	0.175124	1	5	9.5	10	5	6	0.151324	maker-Fvb6-4-augustus-gene-288.34-mRNA-1	0	1184	6	10.1	11	6	7	0.169272	maker-Fvb6-4-augustus-gene-288.34-mRNA-1	0	1184	11	16	16	11	11	0.288619	maker-Fvb6-4-augustus-gene-288.34-mRNA-1	0	1184	7.33333	11.8667	12.3333	15
maker-Fvb2-3-augustus-gene-221.21-mRNA-1	5641	1356	2236.33	2.44559	5641	1356	2236.33	2.44094	5661.6	1153.6	2347.27	2.5792	8.34431e-05	2.49412	1.38355	0.166496	0.865488	1	717	689.3	722	717	886	4.1704	maker-Fvb2-3-augustus-gene-221.21-mRNA-1	0	6344	2118	1955.3	2123	2118	2553	11.522	maker-Fvb2-3-augustus-gene-221.21-mRNA-1	0	6344	1806	1814.5	1811	1806	2193	10.7389	maker-Fvb2-3-augustus-gene-221.21-mRNA-1	0	6344	1547	1486.37	1552	762
maker-Fvb1-2-augustus-gene-182.34-mRNA-1	458	32	239.667	2.47035	458	32	239.667	2.42659	456.6	25.7	253.033	2.57359	9.02712e-06	2.49195	1.94733	0.0514949	0.55112	1	185	181.4	190	185	208	3.14647	maker-Fvb1-2-augustus-gene-182.34-mRNA-1	0	1974	164	155.7	169	164	173	2.50922	maker-Fvb1-2-augustus-gene-182.34-mRNA-1	0	1974	140	145.3	145	140	160	2.51801	maker-Fvb1-2-augustus-gene-182.34-mRNA-1	0	1974	163	160.8	168	153
augustus_masked-Fvb3-2-processed-gene-232.0-mRNA-1	71	6	27	2.88372	71	6	27	2.39655	74.2	6	29.0333	2.56937	1.03949e-06	2.49397	1.34203	0.179587	0.889121	1	12	16.2	17	12	14	0.137428	augustus_masked-Fvb3-2-processed-gene-232.0-mRNA-1	0	3042	17	20.3	22	17	17	0.160003	augustus_masked-Fvb3-2-processed-gene-232.0-mRNA-1	0	3042	14	19	19	14	17	0.17361	augustus_masked-Fvb3-2-processed-gene-232.0-mRNA-1	0	3042	14.3333	18.5	19.3333	21
augustus_masked-Fvb3-1-processed-gene-91.1-mRNA-1	502	22	250	2.45914	502	22	250	2.41777	512.8	15.5	264.967	2.56847	9.43433e-06	2.48419	1.74995	0.0801268	0.656757	1	182	178.5	187	182	183	4.26589	augustus_masked-Fvb3-1-processed-gene-91.1-mRNA-1	0	1281	172	163	177	172	173	3.86666	augustus_masked-Fvb3-1-processed-gene-91.1-mRNA-1	0	1281	160	165.3	165	160	160	3.88021	augustus_masked-Fvb3-1-processed-gene-91.1-mRNA-1	0	1281	171.333	168.933	176.333	137
augustus_masked-Fvb7-2-processed-gene-133.17-mRNA-1	129	15	67.3333	2.59055	129	15	67.3333	2.42254	134.8	13.3	71.1667	2.5664	2.53725e-06	2.48519	1.83523	0.0664722	0.613559	1	27	30.5	32	27	64	1.2948	augustus_masked-Fvb7-2-processed-gene-133.17-mRNA-1	0	1476	50	50.7	55	50	110	2.13376	augustus_masked-Fvb7-2-processed-gene-133.17-mRNA-1	0	1476	50	55.1	55	50	110	2.31521	augustus_masked-Fvb7-2-processed-gene-133.17-mRNA-1	0	1476	42.3333	45.4333	47.3333	35
maker-Fvb2-1-augustus-gene-146.49-mRNA-1	226	24	131.333	2.49242	226	24	131.333	2.41219	225.3	32.2	139.233	2.56618	4.97941e-06	2.4882	2.44381	0.014533	0.3321	1	110	109.8	115	110	176	2.64764	maker-Fvb2-1-augustus-gene-146.49-mRNA-1	0	1985	86	83.8	91	86	137	1.97606	maker-Fvb2-1-augustus-gene-146.49-mRNA-1	0	1985	68	73.1	73	68	103	1.61198	maker-Fvb2-1-augustus-gene-146.49-mRNA-1	0	1985	88	88.9	93	106
maker-Fvb3-2-augustus-gene-63.43-mRNA-1	1101	102	563.667	2.43915	1101	102	563.667	2.42101	1085.5	82.4	594.567	2.56465	2.11619e-05	2.48062	1.7287	0.0838619	0.666989	1	339	328.4	344	339	1177	3.98307	maker-Fvb3-2-augustus-gene-63.43-mRNA-1	0	8824	441	410.8	446	441	1581	5.12986	maker-Fvb3-2-augustus-gene-63.43-mRNA-1	0	8824	395	400.8	400	395	1369	4.81972	maker-Fvb3-2-augustus-gene-63.43-mRNA-1	0	8824	391.667	380	396.667	279
maker-Fvb7-1-augustus-gene-192.50-mRNA-1	653	18	334	2.4438	653	18	334	2.41326	666.7	7	354.2	2.56426	1.26192e-05	2.48137	1.80821	0.0705738	0.626138	1	228	222.4	233	228	676	9.50833	maker-Fvb7-1-augustus-gene-192.50-mRNA-1	0	2123	242	227.5	247	242	719	9.69657	maker-Fvb7-1-augustus-gene-192.50-mRNA-1	0	2123	224	229.4	229	224	655	9.58463	maker-Fvb7-1-augustus-gene-192.50-mRNA-1	0	2123	231.333	226.433	236.333	198
maker-Fvb7-3-snap-gene-42.66-mRNA-1	311	7	96.6667	2.51832	311	7	96.6667	2.40777	318.5	12.3	103.133	2.56342	3.66289e-06	2.47591	1.0285	0.303713	0.975757	1	62	64	67	62	73	0.965398	maker-Fvb7-3-snap-gene-42.66-mRNA-1	0	2258	61	60.8	66	61	68	0.862232	maker-Fvb7-3-snap-gene-42.66-mRNA-1	0	2258	68	73.1	73	68	80	1.10065	maker-Fvb7-3-snap-gene-42.66-mRNA-1	0	2258	63.6667	65.9667	68.6667	39
maker-Fvb4-2-snap-gene-8.71-mRNA-1	3935	861	1826.67	2.42338	3935	861	1826.67	2.41785	3899.7	760.4	1924.23	2.55926	6.84031e-05	2.4747	1.53724	0.124235	0.776782	1	779	748.4	784	779	955	12.0837	maker-Fvb4-2-snap-gene-8.71-mRNA-1	0	2360	1640	1515.1	1645	1640	2001	24.2759	maker-Fvb4-2-snap-gene-8.71-mRNA-1	0	2360	1431	1438.7	1436	1431	1738	22.8782	maker-Fvb4-2-snap-gene-8.71-mRNA-1	0	2360	1283.33	1234.07	1288.33	717
maker-Fvb3-3-snap-gene-114.62-mRNA-1	1918	365	948.667	2.42657	1918	365	948.667	2.41592	1896	325.7	1000	2.55682	3.55477e-05	2.47213	1.57705	0.114785	0.751558	1	442	426.7	447	442	476	5.95972	maker-Fvb3-3-snap-gene-114.62-mRNA-1	0	2385	807	747.9	812	807	869	10.4321	maker-Fvb3-3-snap-gene-114.62-mRNA-1	0	2385	746	752.4	751	746	803	10.4595	maker-Fvb3-3-snap-gene-114.62-mRNA-1	0	2385	665	642.333	670	384
maker-Fvb2-3-snap-gene-160.50-mRNA-1	2173	555	873.333	2.4216	2173	555	873.333	2.41012	2226.5	501.6	923.567	2.5564	3.27705e-05	2.46979	1.34179	0.179663	0.889229	1	280	272.1	285	280	282	4.02142	maker-Fvb2-3-snap-gene-160.50-mRNA-1	0	2094	835	773.7	840	835	842	11.5126	maker-Fvb2-3-snap-gene-160.50-mRNA-1	0	2094	728	734.4	733	728	735	10.9042	maker-Fvb2-3-snap-gene-160.50-mRNA-1	0	2094	614.333	593.4	619.333	247
augustus_masked-Fvb7-3-processed-gene-13.17-mRNA-1	155	43	92.3333	2.51366	155	43	92.3333	2.39899	163	49.4	98.3667	2.55561	3.52781e-06	2.48196	2.97571	0.00292315	0.160464	1	83	84	88	83	85	2.59	augustus_masked-Fvb7-3-processed-gene-13.17-mRNA-1	0	980	51	51.6	56	51	51	1.48999	augustus_masked-Fvb7-3-processed-gene-13.17-mRNA-1	0	980	49	54.1	54	49	49	1.5533	augustus_masked-Fvb7-3-processed-gene-13.17-mRNA-1	0	980	61	63.2333	66	94
maker-Fvb4-3-augustus-gene-78.57-mRNA-1	37	2	15.6667	3.61111	37	2	15.6667	2.42424	37.7	3.1	16.4333	2.55521	5.88441e-07	2.48009	1.58536	0.112885	0.746673	1	6	10.5	11	6	17	0.195547	maker-Fvb4-3-augustus-gene-78.57-mRNA-1	0	2596	5	9.2	10	5	29	0.31984	maker-Fvb4-3-augustus-gene-78.57-mRNA-1	0	2596	7	12	12	7	25	0.299171	maker-Fvb4-3-augustus-gene-78.57-mRNA-1	0	2596	6	10.5667	11	8
maker-Fvb3-4-augustus-gene-198.36-mRNA-1	868	67	399.667	2.43593	868	67	399.667	2.41059	887.3	78.7	423.133	2.55488	1.50548e-05	2.47079	1.62343	0.104497	0.726105	1	240	233.9	245	240	279	1.37186	maker-Fvb3-4-augustus-gene-198.36-mRNA-1	0	6073	288	269.9	293	288	328	1.54636	maker-Fvb3-4-augustus-gene-198.36-mRNA-1	0	6073	307	312.6	312	307	359	1.83643	maker-Fvb3-4-augustus-gene-198.36-mRNA-1	0	6073	278.333	272.133	283.333	204
maker-Fvb6-3-augustus-gene-375.24-mRNA-1	4579	1111	2231.33	2.41702	4579	1111	2231.33	2.41253	4745.2	939.1	2354.83	2.55469	8.36836e-05	2.47004	1.52846	0.126398	0.782196	1	886	850.6	891	886	888	12.4375	maker-Fvb6-3-augustus-gene-375.24-mRNA-1	0	2132	1997	1843.9	2002	1997	1997	26.8182	maker-Fvb6-3-augustus-gene-375.24-mRNA-1	0	2132	1841	1849.5	1846	1841	1847	26.9131	maker-Fvb6-3-augustus-gene-375.24-mRNA-1	0	2132	1574.67	1514.67	1579.67	866
maker-Fvb1-2-augustus-gene-207.16-mRNA-1	9093	2438	3748	2.41327	9093	2438	3748	2.41061	9369.4	2191.9	3957.97	2.55294	0.000140438	2.46662	1.34973	0.177103	0.885575	1	1110	1064.4	1115	1110	1131	7.61511	maker-Fvb1-2-augustus-gene-207.16-mRNA-1	0	4435	3548	3272.4	3553	3548	3568	23.0341	maker-Fvb1-2-augustus-gene-207.16-mRNA-1	0	4435	3298	3309.3	3303	3298	3330	23.3257	maker-Fvb1-2-augustus-gene-207.16-mRNA-1	0	4435	2652	2548.7	2657	1064
maker-Fvb6-2-augustus-gene-208.37-mRNA-1	85	26	46	2.62353	85	26	46	2.38	89	22	49.1	2.55216	1.75381e-06	2.47472	1.98172	0.0475103	0.534866	1	19	22.9	24	19	23	0.278624	maker-Fvb6-2-augustus-gene-208.37-mRNA-1	0	2465	46	47	51	46	49	0.569139	maker-Fvb6-2-augustus-gene-208.37-mRNA-1	0	2465	20	25	25	20	22	0.277262	maker-Fvb6-2-augustus-gene-208.37-mRNA-1	0	2465	28.3333	31.6333	33.3333	28
augustus_masked-Fvb6-4-processed-gene-140.0-mRNA-1	1289	48	704	2.42031	1289	48	704	2.40613	1284.8	113.7	743.967	2.55122	2.6584e-05	2.47319	2.19153	0.0284134	0.436672	1	517	498.3	522	517	621	21.0247	augustus_masked-Fvb6-4-processed-gene-140.0-mRNA-1	0	882	506	470.6	511	506	611	19.8341	augustus_masked-Fvb6-4-processed-gene-140.0-mRNA-1	0	882	464	469.9	469	464	565	19.9005	augustus_masked-Fvb6-4-processed-gene-140.0-mRNA-1	0	882	495.667	479.6	500.667	554
snap_masked-Fvb5-4-processed-gene-227.17-mRNA-1	2448	258	1349.67	2.41179	2448	258	1349.67	2.40444	2440.2	276.6	1427.13	2.55078	5.09357e-05	2.4705	2.12125	0.0339009	0.468873	1	1154	1106.4	1159	1154	1240	10.1781	snap_masked-Fvb5-4-processed-gene-227.17-mRNA-1	0	3638	896	829.8	901	896	936	7.36635	snap_masked-Fvb5-4-processed-gene-227.17-mRNA-1	0	3638	818	824.6	823	818	867	7.40356	snap_masked-Fvb5-4-processed-gene-227.17-mRNA-1	0	3638	956	920.267	961	993
maker-Fvb7-1-snap-gene-251.37-mRNA-1	2601	335	1163	2.4137	2601	335	1163	2.40516	2661.2	329.7	1230.63	2.55005	4.37372e-05	2.46513	1.5398	0.123609	0.774836	1	611	588.1	616	611	649	11.2805	maker-Fvb7-1-snap-gene-251.37-mRNA-1	0	1718	946	875.9	951	946	990	16.4988	maker-Fvb7-1-snap-gene-251.37-mRNA-1	0	1718	911	917.8	916	911	952	17.2146	maker-Fvb7-1-snap-gene-251.37-mRNA-1	0	1718	822.667	793.933	827.667	503
maker-Fvb5-2-augustus-gene-49.61-mRNA-1	662	108	301	2.4379	662	108	301	2.40435	677.5	104.1	318.033	2.54685	1.12971e-05	2.46152	1.51204	0.130525	0.791512	1	141	139.4	146	141	155	2.91283	maker-Fvb5-2-augustus-gene-49.61-mRNA-1	0	1589	249	233.9	254	249	273	4.91901	maker-Fvb5-2-augustus-gene-49.61-mRNA-1	0	1589	238	243.5	243	238	283	5.53282	maker-Fvb5-2-augustus-gene-49.61-mRNA-1	0	1589	209.333	205.6	214.333	112
maker-Fvb6-3-snap-gene-263.37-mRNA-1	286	69	103	2.50732	286	69	103	2.40455	295.5	67.9	108.933	2.54588	3.86435e-06	2.45971	1.23136	0.218189	0.954877	1	21	24.8	26	21	21	0.709373	maker-Fvb6-3-snap-gene-263.37-mRNA-1	0	884	91	88.4	96	91	91	2.94733	maker-Fvb6-3-snap-gene-263.37-mRNA-1	0	884	93	98.2	98	93	93	3.26825	maker-Fvb6-3-snap-gene-263.37-mRNA-1	0	884	68.3333	70.4667	73.3333	24
maker-Fvb7-2-snap-gene-282.71-mRNA-1	82	13	43.3333	2.64557	82	13	43.3333	2.38298	84.8	13.4	46.1667	2.54232	1.65125e-06	2.46556	2.27463	0.0229281	0.401009	1	37	40.1	42	37	39	0.971299	maker-Fvb7-2-snap-gene-282.71-mRNA-1	0	1199	24	26.7	29	24	24	0.573101	maker-Fvb7-2-snap-gene-282.71-mRNA-1	0	1199	18	23	23	18	19	0.492287	maker-Fvb7-2-snap-gene-282.71-mRNA-1	0	1199	26.3333	29.9333	31.3333	33
maker-Fvb4-3-snap-gene-308.41-mRNA-1	988	317	356.333	2.42154	988	317	356.333	2.39374	1015.3	287.6	377.233	2.54183	1.33645e-05	2.45447	1.19234	0.233128	0.975757	1	64	65.9	69	64	73	1.53296	maker-Fvb4-3-snap-gene-308.41-mRNA-1	0	1422	381	355.5	386	381	434	8.73835	maker-Fvb4-3-snap-gene-308.41-mRNA-1	0	1422	307	312.6	312	307	337	7.36232	maker-Fvb4-3-snap-gene-308.41-mRNA-1	0	1422	250.667	244.667	255.667	60
maker-Fvb6-3-augustus-gene-144.27-mRNA-1	71	9	16.6667	3.38095	71	9	16.6667	2.38889	73.2	7.9	17.8333	2.54179	6.31821e-07	2.45321	0.711578	0.476726	0.975757	1	0	4.8	5	0	0	0	maker-Fvb6-3-augustus-gene-144.27-mRNA-1	0	1398	9	12.9	14	9	10	0.204801	maker-Fvb6-3-augustus-gene-144.27-mRNA-1	0	1398	12	17	17	12	13	0.288882	maker-Fvb6-3-augustus-gene-144.27-mRNA-1	0	1398	7	11.5667	12	0
augustus_masked-Fvb5-3-processed-gene-5.4-mRNA-1	69	12	28.6667	2.86957	69	12	28.6667	2.40984	70.6	12.8	30.2667	2.5416	1.0762e-06	2.45738	1.44203	0.149295	0.830864	1	10	14.3	15	10	49	2.37919	augustus_masked-Fvb5-3-processed-gene-5.4-mRNA-1	0	615	14	17.5	19	14	49	2.28118	augustus_masked-Fvb5-3-processed-gene-5.4-mRNA-1	0	615	22	27.1	27	22	62	3.13185	augustus_masked-Fvb5-3-processed-gene-5.4-mRNA-1	0	615	15.3333	19.6333	20.3333	8
maker-Fvb6-2-snap-gene-325.85-mRNA-1	1507	446	936	2.4012	1507	446	936	2.39079	1595.7	405.9	992.633	2.53944	3.5445e-05	2.45959	2.27638	0.0228235	0.400344	1	967	927.9	972	967	976	14.7269	maker-Fvb6-2-snap-gene-325.85-mRNA-1	0	1979	521	484.5	526	521	524	7.58097	maker-Fvb6-2-snap-gene-325.85-mRNA-1	0	1979	516	522	521	516	521	8.17855	maker-Fvb6-2-snap-gene-325.85-mRNA-1	0	1979	668	644.8	673	768
augustus_masked-Fvb5-2-processed-gene-18.13-mRNA-1	554	123	223.333	2.43777	554	123	223.333	2.39293	567.6	110.3	236.233	2.53865	8.37733e-06	2.45182	1.34578	0.178372	0.887245	1	84	85	89	84	112	5.23389	augustus_masked-Fvb5-2-processed-gene-18.13-mRNA-1	0	639	207	195.3	212	207	267	11.9633	augustus_masked-Fvb5-2-processed-gene-18.13-mRNA-1	0	639	175	180.3	180	175	226	10.9873	augustus_masked-Fvb5-2-processed-gene-18.13-mRNA-1	0	639	155.333	153.533	160.333	56
maker-Fvb3-1-snap-gene-193.45-mRNA-1	357	9	206.333	2.43953	357	9	206.333	2.39101	355.8	27.6	218.433	2.5379	7.80322e-06	2.46019	2.26048	0.0237917	0.406959	1	149	147	154	149	150	2.11882	maker-Fvb3-1-snap-gene-193.45-mRNA-1	0	2114	150	142.8	155	150	151	2.04508	maker-Fvb3-1-snap-gene-193.45-mRNA-1	0	2114	131	136.3	136	131	133	1.95448	maker-Fvb3-1-snap-gene-193.45-mRNA-1	0	2114	143.333	142.033	148.333	158
snap_masked-Fvb2-2-processed-gene-66.22-mRNA-1	91	19	26.3333	2.88095	91	19	26.3333	2.38596	93.9	18.7	28.0333	2.53748	9.93761e-07	2.45062	0.971129	0.331484	0.975757	1	1	5.7	6	1	1	0.0966382	snap_masked-Fvb2-2-processed-gene-66.22-mRNA-1	0	309	20	23	25	20	20	1.85315	snap_masked-Fvb2-2-processed-gene-66.22-mRNA-1	0	309	21	26	26	21	23	2.31235	snap_masked-Fvb2-2-processed-gene-66.22-mRNA-1	0	309	14	18.2333	19	2
augustus_masked-Fvb6-4-processed-gene-160.0-mRNA-1	1138	51	603.667	2.41484	1138	51	603.667	2.39846	1119.4	64.7	636.567	2.53599	2.26651e-05	2.45348	1.82434	0.0681011	0.618144	1	450	434.4	455	450	496	7.45028	augustus_masked-Fvb6-4-processed-gene-160.0-mRNA-1	0	1988	399	372.1	404	399	438	6.30808	augustus_masked-Fvb6-4-processed-gene-160.0-mRNA-1	0	1988	431	436.8	436	431	478	7.46957	augustus_masked-Fvb6-4-processed-gene-160.0-mRNA-1	0	1988	426.667	414.433	431.667	343
maker-Fvb4-1-augustus-gene-178.61-mRNA-1	618	65	329.333	2.41547	618	65	329.333	2.38569	631.2	52.9	348.967	2.53437	1.242e-05	2.45184	1.77512	0.0758778	0.644107	1	204	199.5	209	204	367	3.54089	maker-Fvb4-1-augustus-gene-178.61-mRNA-1	0	3095	269	252.4	274	269	434	4.01484	maker-Fvb4-1-augustus-gene-178.61-mRNA-1	0	3095	225	230.4	230	225	409	4.10532	maker-Fvb4-1-augustus-gene-178.61-mRNA-1	0	3095	232.667	227.433	237.667	177
maker-Fvb6-3-snap-gene-309.44-mRNA-1	20	2	12.3333	4.08333	20	2	12.3333	2.37037	20.7	1.9	13.1333	2.53307	4.70559e-07	2.46018	2.24796	0.024579	0.411823	1	4	8.6	9	4	4	0.169666	maker-Fvb6-3-snap-gene-309.44-mRNA-1	0	704	6	10.1	11	6	6	0.244016	maker-Fvb6-3-snap-gene-309.44-mRNA-1	0	704	2	7	7	2	2	0.0882554	maker-Fvb6-3-snap-gene-309.44-mRNA-1	0	704	4	8.56667	9	5
maker-Fvb5-1-augustus-gene-10.59-mRNA-1	3101	152	1658.67	2.39501	3101	152	1658.67	2.38917	3099.1	57.1	1752.43	2.53292	6.25001e-05	2.45318	1.95713	0.0503319	0.546531	1	1167	1118.9	1172	1167	1292	15.9821	maker-Fvb5-1-augustus-gene-10.59-mRNA-1	0	2414	1280	1183.5	1285	1280	1417	16.8063	maker-Fvb5-1-augustus-gene-10.59-mRNA-1	0	2414	1120	1127.2	1125	1120	1243	15.9962	maker-Fvb5-1-augustus-gene-10.59-mRNA-1	0	2414	1189	1143.2	1194	1128
maker-Fvb6-4-augustus-gene-53.51-mRNA-1	7052	1941	3255.67	2.39688	7052	1941	3255.67	2.39389	7026.4	1710.3	3431	2.53245	0.000121811	2.4479	1.44242	0.149185	0.830496	1	1139	1092.1	1144	1139	1151	15.8242	maker-Fvb6-4-augustus-gene-53.51-mRNA-1	0	2172	3080	2841.3	3085	3080	3090	40.7322	maker-Fvb6-4-augustus-gene-53.51-mRNA-1	0	2172	2773	2783.3	2778	2773	2787	39.8622	maker-Fvb6-4-augustus-gene-53.51-mRNA-1	0	2172	2330.67	2238.9	2335.67	1077
maker-Fvb6-4-snap-gene-174.31-mRNA-1	2050	374	1030.33	2.40372	2050	374	1030.33	2.39423	2096.9	397.9	1086.93	2.53211	3.86217e-05	2.44813	1.56732	0.117039	0.757419	1	485	467.8	490	485	485	9.15467	maker-Fvb6-4-snap-gene-174.31-mRNA-1	0	1582	858	794.8	863	858	859	15.5463	maker-Fvb6-4-snap-gene-174.31-mRNA-1	0	1582	859	865.7	864	859	863	16.9468	maker-Fvb6-4-snap-gene-174.31-mRNA-1	0	1582	734	709.433	739	424
maker-Fvb1-4-augustus-gene-178.31-mRNA-1	887	254	347.667	2.42877	887	254	347.667	2.4	881.9	237.5	364.967	2.53176	1.29395e-05	2.44568	1.27744	0.201446	0.928181	1	81	82.1	86	81	89	1.31242	maker-Fvb1-4-augustus-gene-178.31-mRNA-1	0	2025	335	313.1	340	335	374	5.28793	maker-Fvb1-4-augustus-gene-178.31-mRNA-1	0	2025	314	319.6	319	314	361	5.53817	maker-Fvb1-4-augustus-gene-178.31-mRNA-1	0	2025	243.333	238.267	248.333	68
snap_masked-Fvb7-1-processed-gene-283.34-mRNA-1	158	17	90.3333	2.48901	158	17	90.3333	2.37563	163.6	8.3	95.9667	2.53057	3.42083e-06	2.45019	1.95889	0.0501257	0.545986	1	62	64	67	62	112	4.45927	snap_masked-Fvb7-1-processed-gene-283.34-mRNA-1	0	750	71	70	76	71	138	5.26814	snap_masked-Fvb7-1-processed-gene-283.34-mRNA-1	0	750	49	54.1	54	49	104	4.30781	snap_masked-Fvb7-1-processed-gene-283.34-mRNA-1	0	750	60.6667	62.7	65.6667	54
snap_masked-Fvb6-4-processed-gene-101.37-mRNA-1	85	21	38.6667	2.70588	85	21	38.6667	2.39759	87.1	21.7	40.7	2.53008	1.44427e-06	2.44449	1.39161	0.16404	0.861002	1	9	13.4	14	9	9	0.514849	snap_masked-Fvb6-4-processed-gene-101.37-mRNA-1	0	522	29	31.3	34	29	29	1.59062	snap_masked-Fvb6-4-processed-gene-101.37-mRNA-1	0	522	30	35.1	35	30	30	1.7854	snap_masked-Fvb6-4-processed-gene-101.37-mRNA-1	0	522	22.6667	26.6	27.6667	6
maker-Fvb6-1-augustus-gene-331.49-mRNA-1	661	90	383.333	2.418	661	90	383.333	2.39225	693.8	80	404.733	2.52922	1.44202e-05	2.44888	1.87675	0.0605518	0.592015	1	205	200.5	210	205	362	7.06059	maker-Fvb6-1-augustus-gene-331.49-mRNA-1	0	1531	287	268.9	292	287	466	8.71465	maker-Fvb6-1-augustus-gene-331.49-mRNA-1	0	1531	319	324.6	324	319	497	10.0848	maker-Fvb6-1-augustus-gene-331.49-mRNA-1	0	1531	270.333	264.667	275.333	229
snap_masked-Fvb7-2-processed-gene-272.23-mRNA-1	360	40	201	2.42553	360	40	201	2.37671	367.5	26.5	213.167	2.52808	7.58803e-06	2.44587	1.81786	0.069086	0.621291	1	137	135.6	142	137	429	8.8409	snap_masked-Fvb7-2-processed-gene-272.23-mRNA-1	0	1449	163	154.7	168	163	574	11.3418	snap_masked-Fvb7-2-processed-gene-272.23-mRNA-1	0	1449	123	128.2	128	123	426	9.13325	snap_masked-Fvb7-2-processed-gene-272.23-mRNA-1	0	1449	141	139.5	146	110
snap_masked-Fvb6-3-processed-gene-430.20-mRNA-1	490	33	273	2.41696	490	33	273	2.38111	487.4	10.9	288.833	2.52714	1.02973e-05	2.44722	1.96644	0.0492476	0.542132	1	191	187.1	196	191	964	20.3292	snap_masked-Fvb6-3-processed-gene-430.20-mRNA-1	0	1416	210	198	215	210	990	20.0176	snap_masked-Fvb6-3-processed-gene-430.20-mRNA-1	0	1416	177	182.3	182	177	934	20.4912	snap_masked-Fvb6-3-processed-gene-430.20-mRNA-1	0	1416	192.667	189.133	197.667	176
maker-Fvb7-1-augustus-gene-192.51-mRNA-1	35	8	11.6667	4.18182	35	8	11.6667	2.34615	36.3	6.6	12.5667	2.52632	4.47179e-07	2.44459	1.15554	0.24787	0.975757	1	0	4.8	5	0	8	0.121634	maker-Fvb7-1-augustus-gene-192.51-mRNA-1	0	1964	9	12.9	14	9	24	0.349872	maker-Fvb7-1-augustus-gene-192.51-mRNA-1	0	1964	2	7	7	2	13	0.20563	maker-Fvb7-1-augustus-gene-192.51-mRNA-1	0	1964	3.66667	8.23333	8.66667	1
augustus_masked-Fvb2-3-processed-gene-105.13-mRNA-1	32	8	13	4	32	8	13	2.39286	33.2	7.8	13.7333	2.52593	4.88199e-07	2.44247	1.3775	0.168357	0.868704	1	0	4.8	5	0	0	0	augustus_masked-Fvb2-3-processed-gene-105.13-mRNA-1	0	480	5	9.2	10	5	5	0.298242	augustus_masked-Fvb2-3-processed-gene-105.13-mRNA-1	0	480	8	13	13	8	12	0.776648	augustus_masked-Fvb2-3-processed-gene-105.13-mRNA-1	0	480	4.33333	9	9.33333	0
augustus_masked-Fvb6-1-processed-gene-93.15-mRNA-1	245	59	81.3333	2.49693	245	59	81.3333	2.37079	253.3	51.3	86.5667	2.52406	3.07003e-06	2.43855	1.13706	0.255515	0.975757	1	20	23.9	25	20	20	0.266856	augustus_masked-Fvb6-1-processed-gene-93.15-mRNA-1	0	2238	79	77.4	84	79	79	1.01066	augustus_masked-Fvb6-1-processed-gene-93.15-mRNA-1	0	2238	64	69.1	69	64	64	0.888391	augustus_masked-Fvb6-1-processed-gene-93.15-mRNA-1	0	2238	54.3333	56.8	59.3333	20
maker-Fvb5-4-augustus-gene-30.44-mRNA-1	156	38	65	2.54762	156	38	65	2.38298	154.7	34.1	68.4667	2.52148	2.4309e-06	2.43728	1.4029	0.160646	0.855102	1	20	23.9	25	20	21	0.740361	maker-Fvb5-4-augustus-gene-30.44-mRNA-1	0	847	58	58	63	58	58	1.96058	maker-Fvb5-4-augustus-gene-30.44-mRNA-1	0	847	48	53.1	53	48	48	1.76052	maker-Fvb5-4-augustus-gene-30.44-mRNA-1	0	847	42	45	47	16
augustus_masked-Fvb6-1-processed-gene-80.18-mRNA-1	481	132	193.333	2.43564	481	132	193.333	2.38425	482.8	114	203.367	2.52031	7.21999e-06	2.43655	1.35959	0.173961	0.880245	1	56	58.2	61	56	56	7.63574	augustus_masked-Fvb6-1-processed-gene-80.18-mRNA-1	0	219	188	177.8	193	188	188	24.5784	augustus_masked-Fvb6-1-processed-gene-80.18-mRNA-1	0	219	160	165.3	165	160	162	22.9803	augustus_masked-Fvb6-1-processed-gene-80.18-mRNA-1	0	219	134.667	133.767	139.667	56
maker-Fvb4-3-snap-gene-308.42-mRNA-1	409	121	140.667	2.45517	409	121	140.667	2.38361	419.6	122.3	148.433	2.51876	5.25117e-06	2.43067	1.12489	0.260638	0.975757	1	17	21	22	17	17	0.639346	maker-Fvb4-3-snap-gene-308.42-mRNA-1	0	794	135	128.9	140	135	135	4.86802	maker-Fvb4-3-snap-gene-308.42-mRNA-1	0	794	138	143.3	143	138	138	5.39937	maker-Fvb4-3-snap-gene-308.42-mRNA-1	0	794	96.6667	97.7333	101.667	10
augustus_masked-Fvb6-4-processed-gene-4.2-mRNA-1	225	55	82	2.49091	225	55	82	2.36667	230.6	49.7	87.0333	2.51626	3.08461e-06	2.43007	1.24527	0.213034	0.946983	1	24	27.7	29	24	24	2.43765	augustus_masked-Fvb6-4-processed-gene-4.2-mRNA-1	0	294	79	77.4	84	79	80	7.7908	augustus_masked-Fvb6-4-processed-gene-4.2-mRNA-1	0	294	62	67.1	67	62	63	6.65698	augustus_masked-Fvb6-4-processed-gene-4.2-mRNA-1	0	294	55	57.4	60	16
augustus_masked-Fvb2-2-processed-gene-68.25-mRNA-1	58	4	26.6667	2.86047	58	4	26.6667	2.37931	59.3	5.4	28.2	2.51613	1.00348e-06	2.43412	1.60106	0.109364	0.737467	1	13	17.2	18	13	14	0.9108	augustus_masked-Fvb2-2-processed-gene-68.25-mRNA-1	0	459	13	16.6	18	13	13	0.810905	augustus_masked-Fvb2-2-processed-gene-68.25-mRNA-1	0	459	17	22	22	17	18	1.21827	augustus_masked-Fvb2-2-processed-gene-68.25-mRNA-1	0	459	14.3333	18.6	19.3333	9
maker-Fvb1-1-augustus-gene-76.19-mRNA-1	19	6	10.3333	4.875	19	6	10.3333	2.34783	19.8	5.5	11.0667	2.51598	3.98204e-07	2.45043	2.59776	0.00938348	0.277037	1	0	4.8	5	0	3	0.0301223	maker-Fvb1-1-augustus-gene-76.19-mRNA-1	0	2974	7	11.1	12	7	16	0.154035	maker-Fvb1-1-augustus-gene-76.19-mRNA-1	0	2974	1	6	6	1	3	0.0313375	maker-Fvb1-1-augustus-gene-76.19-mRNA-1	0	2974	2.66667	7.3	7.66667	6
maker-Fvb2-4-augustus-gene-234.43-mRNA-1	81	6	31	2.72222	81	6	31	2.34783	83.7	3	33.2333	2.5152	1.18341e-06	2.43408	1.33657	0.181361	0.891889	1	19	22.9	24	19	19	0.39815	maker-Fvb2-4-augustus-gene-234.43-mRNA-1	0	1425	21	23.9	26	21	21	0.421933	maker-Fvb2-4-augustus-gene-234.43-mRNA-1	0	1425	14	19	19	14	16	0.34881	maker-Fvb2-4-augustus-gene-234.43-mRNA-1	0	1425	18	21.9333	23	15
maker-Fvb3-3-augustus-gene-242.27-mRNA-1	417	41	187.333	2.41919	417	41	187.333	2.3674	426.6	33.5	198.733	2.51512	7.05791e-06	2.4299	1.55699	0.119473	0.763604	1	155	152.7	160	155	164	2.564	maker-Fvb3-3-augustus-gene-242.27-mRNA-1	0	1910	127	121.6	132	127	132	1.9787	maker-Fvb3-3-augustus-gene-242.27-mRNA-1	0	1910	114	119.2	119	114	117	1.90299	maker-Fvb3-3-augustus-gene-242.27-mRNA-1	0	1910	132	131.167	137	81
maker-Fvb2-4-augustus-gene-11.37-mRNA-1	5818	1411	2419	2.3815	5818	1411	2419	2.37756	5767.5	1268.7	2546.23	2.51375	9.04027e-05	2.4302	1.41082	0.158297	0.850555	1	914	877.3	919	914	1293	7.78753	maker-Fvb2-4-augustus-gene-11.37-mRNA-1	0	4958	2325	2146	2330	2325	3209	18.5312	maker-Fvb2-4-augustus-gene-11.37-mRNA-1	0	4958	2014	2022.9	2019	2014	2901	18.1771	maker-Fvb2-4-augustus-gene-11.37-mRNA-1	0	4958	1751	1682.07	1756	829
maker-Fvb6-1-augustus-gene-72.46-mRNA-1	1602	450	472.333	2.3784	1602	450	472.333	2.35858	1648.5	406.7	502.9	2.51112	1.77951e-05	2.42392	0.990931	0.321719	0.975757	1	74	75.4	79	74	74	0.553401	maker-Fvb6-1-augustus-gene-72.46-mRNA-1	0	3993	524	487.2	529	524	525	3.76443	maker-Fvb6-1-augustus-gene-72.46-mRNA-1	0	3993	430	435.8	435	430	431	3.35322	maker-Fvb6-1-augustus-gene-72.46-mRNA-1	0	3993	342.667	332.8	347.667	72
augustus_masked-Fvb6-2-processed-gene-239.13-mRNA-1	243	46	74	2.46053	243	46	74	2.32934	250.2	52.7	80.2	2.51036	2.8685e-06	2.43303	1.04234	0.297256	0.975757	1	100	100.2	105	100	102	1.95246	augustus_masked-Fvb6-2-processed-gene-239.13-mRNA-1	0	1560	32	34.1	37	32	33	0.60566	augustus_masked-Fvb6-2-processed-gene-239.13-mRNA-1	0	1560	20	25	25	20	20	0.398281	augustus_masked-Fvb6-2-processed-gene-239.13-mRNA-1	0	1560	50.6667	53.1	55.6667	78
augustus_masked-Fvb4-1-processed-gene-153.3-mRNA-1	537	124	238	2.40551	537	124	238	2.3652	557.5	101	252.033	2.50828	8.95741e-06	2.42652	1.51578	0.129574	0.78922	1	80	81.1	85	80	139	3.42468	augustus_masked-Fvb4-1-processed-gene-153.3-mRNA-1	0	1212	225	211.8	230	225	381	9.0004	augustus_masked-Fvb4-1-processed-gene-153.3-mRNA-1	0	1212	203	208.4	208	203	345	8.84302	augustus_masked-Fvb4-1-processed-gene-153.3-mRNA-1	0	1212	169.333	167.1	174.333	101
maker-Fvb6-1-augustus-gene-295.36-mRNA-1	42	8	18.6667	3.07407	42	8	18.6667	2.33333	43.4	9	20.1333	2.50623	7.24057e-07	2.43953	1.95047	0.0511204	0.549645	1	14	18.1	19	14	107	1.26792	maker-Fvb6-1-augustus-gene-295.36-mRNA-1	0	2520	8	12	13	8	46	0.522633	maker-Fvb6-1-augustus-gene-295.36-mRNA-1	0	2520	5	10	10	5	39	0.480782	maker-Fvb6-1-augustus-gene-295.36-mRNA-1	0	2520	9	13.3667	14	20
maker-Fvb2-1-augustus-gene-229.36-mRNA-1	1539	609	618.667	2.38611	1539	609	618.667	2.37075	1539.2	551.2	651.2	2.50566	2.30516e-05	2.41953	1.19118	0.233583	0.975757	1	68	69.7	73	68	68	0.780986	maker-Fvb2-1-augustus-gene-229.36-mRNA-1	0	2600	682	632.7	687	682	690	7.59828	maker-Fvb2-1-augustus-gene-229.36-mRNA-1	0	2600	589	595.1	594	589	604	7.21685	maker-Fvb2-1-augustus-gene-229.36-mRNA-1	0	2600	446.333	432.5	451.333	73
augustus_masked-Fvb6-3-processed-gene-43.4-mRNA-1	746	41	384	2.37143	746	41	384	2.34737	771.3	52.8	409.7	2.50551	1.46223e-05	2.4277	2.12426	0.0336484	0.466456	1	335	324.6	340	335	349	6.55444	augustus_masked-Fvb6-3-processed-gene-43.4-mRNA-1	0	1590	294	275.4	299	294	301	5.42012	augustus_masked-Fvb6-3-processed-gene-43.4-mRNA-1	0	1590	211	216.4	216	211	227	4.4352	augustus_masked-Fvb6-3-processed-gene-43.4-mRNA-1	0	1590	280	272.133	285	309
maker-Fvb6-4-augustus-gene-316.43-mRNA-1	29	3	13.6667	3.73333	29	3	13.6667	2.36667	28.6	2.5	14.4	2.50523	5.13083e-07	2.42599	1.62542	0.104074	0.725729	1	4	8.6	9	4	4	0.0521593	maker-Fvb6-4-augustus-gene-316.43-mRNA-1	0	2290	7	11.1	12	7	7	0.0875189	maker-Fvb6-4-augustus-gene-316.43-mRNA-1	0	2290	4	9	9	4	4	0.0542636	maker-Fvb6-4-augustus-gene-316.43-mRNA-1	0	2290	5	9.56667	10	2
maker-Fvb7-4-augustus-gene-14.46-mRNA-1	2017	731	856.333	2.37748	2017	731	856.333	2.36649	2068	666.9	903.267	2.50511	3.19911e-05	2.4193	1.25684	0.208813	0.940102	1	183	179.5	188	183	183	1.99803	maker-Fvb7-4-augustus-gene-14.46-mRNA-1	0	2735	914	846.4	919	914	919	9.6205	maker-Fvb7-4-augustus-gene-14.46-mRNA-1	0	2735	768	774.5	773	768	773	8.78024	maker-Fvb7-4-augustus-gene-14.46-mRNA-1	0	2735	621.667	600.133	626.667	152
maker-Fvb1-1-snap-gene-253.66-mRNA-1	552	40	339.333	2.39071	552	40	339.333	2.36278	590.2	26.7	359.533	2.5039	1.28229e-05	2.42527	2.14913	0.0316243	0.455394	1	278	270.2	283	278	278	3.9306	maker-Fvb1-1-snap-gene-253.66-mRNA-1	0	2112	216	203.5	221	216	217	2.94175	maker-Fvb1-1-snap-gene-253.66-mRNA-1	0	2112	238	243.5	243	238	240	3.53022	maker-Fvb1-1-snap-gene-253.66-mRNA-1	0	2112	244	239.067	249	249
maker-Fvb2-4-augustus-gene-167.39-mRNA-1	908	48	503	2.37432	908	48	503	2.3558	905.1	58.6	533.367	2.50329	1.90322e-05	2.42543	2.16689	0.0302432	0.44712	1	421	406.7	426	421	605	9.04206	maker-Fvb2-4-augustus-gene-167.39-mRNA-1	0	1998	373	348.1	378	373	554	7.93878	maker-Fvb2-4-augustus-gene-167.39-mRNA-1	0	1998	304	309.6	309	304	434	6.74805	maker-Fvb2-4-augustus-gene-167.39-mRNA-1	0	1998	366	354.8	371	383
maker-Fvb1-2-snap-gene-142.30-mRNA-1	532	222	316.333	2.37536	532	222	316.333	2.3461	560.3	227.5	337.7	2.50067	1.21064e-05	2.42784	2.88358	0.00393181	0.183157	1	379	366.6	384	379	426	7.34886	maker-Fvb1-2-snap-gene-142.30-mRNA-1	0	1731	157	149.2	162	157	180	2.97725	maker-Fvb1-2-snap-gene-142.30-mRNA-1	0	1731	154	159.3	159	154	173	3.1048	maker-Fvb1-2-snap-gene-142.30-mRNA-1	0	1731	230	225.033	235	365
augustus_masked-Fvb6-2-processed-gene-316.17-mRNA-1	73	5	35.3333	2.68254	73	5	35.3333	2.35897	77.2	2.5	37.5	2.5	1.33685e-06	2.42071	1.82362	0.0682092	0.618507	1	25	28.6	30	25	27	0.881151	augustus_masked-Fvb6-2-processed-gene-316.17-mRNA-1	0	915	16	19.3	21	16	16	0.500655	augustus_masked-Fvb6-2-processed-gene-316.17-mRNA-1	0	915	22	27.1	27	22	23	0.780892	augustus_masked-Fvb6-2-processed-gene-316.17-mRNA-1	0	915	21	25	26	20
snap_masked-Fvb5-1-processed-gene-28.22-mRNA-1	112	19	35	2.66667	112	19	35	2.34615	115.8	15.5	37.3667	2.49866	1.32719e-06	2.41633	1.08177	0.279355	0.975757	1	7	11.5	12	7	21	0.672117	snap_masked-Fvb5-1-processed-gene-28.22-mRNA-1	0	933	30	32.2	35	30	60	1.84123	snap_masked-Fvb5-1-processed-gene-28.22-mRNA-1	0	933	26	31.1	31	26	44	1.46506	snap_masked-Fvb5-1-processed-gene-28.22-mRNA-1	0	933	21	24.9333	26	11
maker-Fvb6-3-snap-gene-109.40-mRNA-1	9135	277	5597.67	2.35646	9135	277	5597.67	2.35482	9309.8	277.6	5929.23	2.49698	0.000211176	2.41723	1.95074	0.0510877	0.549645	1	4005	3828.2	4010	4005	4201	21.8739	maker-Fvb6-3-snap-gene-109.40-mRNA-1	0	5735	4282	3948.4	4287	4282	4469	22.3109	maker-Fvb6-3-snap-gene-109.40-mRNA-1	0	5735	4093	4105.8	4098	4093	4279	23.1789	maker-Fvb6-3-snap-gene-109.40-mRNA-1	0	5735	4126.67	3960.8	4131.67	3635
snap_masked-Fvb6-1-processed-gene-266.22-mRNA-1	344	115	120	2.45749	344	115	120	2.37405	353	116.3	126.233	2.49684	4.46455e-06	2.40941	1.12755	0.259511	0.975757	1	16	20	21	16	16	0.915286	snap_masked-Fvb6-1-processed-gene-266.22-mRNA-1	0	522	100	96.7	105	100	100	5.4849	snap_masked-Fvb6-1-processed-gene-266.22-mRNA-1	0	522	131	136.3	136	131	131	7.79624	snap_masked-Fvb6-1-processed-gene-266.22-mRNA-1	0	522	82.3333	84.3333	87.3333	9
maker-Fvb2-1-augustus-gene-22.29-mRNA-1	1839	307	936.667	2.36408	1839	307	936.667	2.35422	1923	229.1	992.367	2.49641	3.53054e-05	2.41605	1.71743	0.0859015	0.673618	1	478	461.1	483	478	547	10.1707	maker-Fvb2-1-augustus-gene-22.29-mRNA-1	0	1606	819	758.9	824	819	925	16.4906	maker-Fvb2-1-augustus-gene-22.29-mRNA-1	0	1606	763	769.5	768	763	872	16.8677	maker-Fvb2-1-augustus-gene-22.29-mRNA-1	0	1606	686.667	663.167	691.667	512
maker-Fvb6-3-snap-gene-401.62-mRNA-1	360	88	134.667	2.41259	360	88	134.667	2.34219	369.4	78.5	143.4	2.49583	5.08809e-06	2.4123	1.29655	0.194787	0.916424	1	49	51.6	54	49	50	1.04556	maker-Fvb6-3-snap-gene-401.62-mRNA-1	0	1428	137	130.8	142	137	138	2.76688	maker-Fvb6-3-snap-gene-401.62-mRNA-1	0	1428	100	105.2	105	100	100	2.17548	maker-Fvb6-3-snap-gene-401.62-mRNA-1	0	1428	95.3333	95.8667	100.333	45
augustus_masked-Fvb6-4-processed-gene-136.5-mRNA-1	39	4	16	3.28571	39	4	16	2.33333	40.8	5	17.2	2.49565	6.16824e-07	2.42622	1.56526	0.117523	0.758518	1	5	9.5	10	5	5	0.0409956	augustus_masked-Fvb6-4-processed-gene-136.5-mRNA-1	0	3642	8	12	13	8	8	0.0628911	augustus_masked-Fvb6-4-processed-gene-136.5-mRNA-1	0	3642	8	13	13	8	8	0.0682392	augustus_masked-Fvb6-4-processed-gene-136.5-mRNA-1	0	3642	7	11.5	12	13
snap_masked-Fvb6-2-processed-gene-316.35-mRNA-1	242	4	101	2.44286	242	4	101	2.34667	247.5	4.4	107.433	2.4942	3.81716e-06	2.41103	1.48757	0.136865	0.805069	1	72	73.5	77	72	82	4.16432	snap_masked-Fvb6-2-processed-gene-316.35-mRNA-1	0	588	70	69.1	75	70	78	3.79801	snap_masked-Fvb6-2-processed-gene-316.35-mRNA-1	0	588	68	73.1	73	68	75	3.96249	snap_masked-Fvb6-2-processed-gene-316.35-mRNA-1	0	588	70	71.9	75	47
maker-Fvb1-1-snap-gene-183.40-mRNA-1	236	26	85	2.45714	236	26	85	2.34211	247.4	20.1	90.8333	2.49315	3.23176e-06	2.41115	1.25261	0.210347	0.942868	1	78	79.2	83	78	80	0.650217	maker-Fvb1-1-snap-gene-183.40-mRNA-1	0	3674	43	44.2	48	43	45	0.350681	maker-Fvb1-1-snap-gene-183.40-mRNA-1	0	3674	54	59.1	59	54	55	0.465059	maker-Fvb1-1-snap-gene-183.40-mRNA-1	0	3674	58.3333	60.8333	63.3333	52
maker-Fvb1-1-augustus-gene-83.19-mRNA-1	2308	603	957.667	2.36549	2308	603	957.667	2.35583	2391	590.6	1012.1	2.49175	3.58966e-05	2.4082	1.35984	0.173881	0.880002	1	290	281.6	295	290	311	16.5541	maker-Fvb1-1-augustus-gene-83.19-mRNA-1	0	561	905	838.1	910	905	928	47.3614	maker-Fvb1-1-augustus-gene-83.19-mRNA-1	0	561	909	915.7	914	909	944	52.2749	maker-Fvb1-1-augustus-gene-83.19-mRNA-1	0	561	701.333	678.467	706.333	306
maker-Fvb6-4-augustus-gene-218.42-mRNA-1	495	62	284	2.38312	495	62	284	2.35024	519.7	49.4	300.667	2.49017	1.07077e-05	2.41132	1.8674	0.0618454	0.596477	1	153	150.8	158	153	156	3.44044	maker-Fvb6-4-augustus-gene-218.42-mRNA-1	0	1354	234	220.1	239	234	234	4.94808	maker-Fvb6-4-augustus-gene-218.42-mRNA-1	0	1354	229	234.4	234	229	229	5.25413	maker-Fvb6-4-augustus-gene-218.42-mRNA-1	0	1354	205.333	201.767	210.333	172
maker-Fvb3-1-augustus-gene-47.48-mRNA-1	248	11	133	2.41489	248	11	133	2.34343	253.2	8.5	140.933	2.48559	5.0125e-06	2.40459	1.75659	0.0789883	0.653005	1	89	89.7	94	89	95	1.28479	maker-Fvb3-1-augustus-gene-47.48-mRNA-1	0	2208	100	96.7	105	100	107	1.38747	maker-Fvb3-1-augustus-gene-47.48-mRNA-1	0	2208	93	98.2	98	93	100	1.40697	maker-Fvb3-1-augustus-gene-47.48-mRNA-1	0	2208	94	94.8667	99	69
maker-Fvb6-1-snap-gene-192.41-mRNA-1	967	172	505.333	2.35842	967	172	505.333	2.34041	988.2	148.6	535.533	2.48498	1.90323e-05	2.40353	1.65345	0.0982385	0.709067	1	286	277.8	291	286	291	4.83025	maker-Fvb6-1-snap-gene-192.41-mRNA-1	0	1799	458	426.4	463	458	468	7.44825	maker-Fvb6-1-snap-gene-192.41-mRNA-1	0	1799	372	377.7	377	372	376	6.49293	maker-Fvb6-1-snap-gene-192.41-mRNA-1	0	1799	372	360.633	377	244
maker-Fvb5-3-augustus-gene-201.47-mRNA-1	2617	484	1325.33	2.35468	2617	484	1325.33	2.3478	2590.5	459.8	1400.07	2.48433	4.97511e-05	2.40298	1.6174	0.105792	0.729298	1	672	646.3	677	672	927	6.49797	maker-Fvb5-3-augustus-gene-201.47-mRNA-1	0	4260	1156	1069.3	1161	1156	1696	11.3987	maker-Fvb5-3-augustus-gene-201.47-mRNA-1	0	4260	1107	1114.1	1112	1107	1600	11.6679	maker-Fvb5-3-augustus-gene-201.47-mRNA-1	0	4260	978.333	943.233	983.333	621
maker-Fvb2-1-augustus-gene-179.45-mRNA-1	9984	1909	4901.33	2.34825	9984	1909	4901.33	2.3464	9984.6	1541.1	5177.47	2.48385	0.000184045	2.40307	1.63241	0.102592	0.721463	1	2491	2382.8	2496	2491	2752	34.4418	maker-Fvb2-1-augustus-gene-179.45-mRNA-1	0	2386	4400	4057.1	4405	4400	4843	58.1144	maker-Fvb2-1-augustus-gene-179.45-mRNA-1	0	2386	4015	4027.7	4020	4015	4474	58.2518	maker-Fvb2-1-augustus-gene-179.45-mRNA-1	0	2386	3635.33	3489.2	3640.33	2402
maker-Fvb4-3-snap-gene-9.61-mRNA-1	12350	3473	5649.33	2.34615	12350	3473	5649.33	2.34455	12707	3066.5	5971.53	2.48255	0.000211832	2.39959	1.4228	0.154793	0.842752	1	2060	1971.4	2065	2060	2441	20.3892	maker-Fvb4-3-snap-gene-9.61-mRNA-1	0	3575	5533	5100.6	5538	5533	6611	52.9457	maker-Fvb4-3-snap-gene-9.61-mRNA-1	0	3575	4997	5011.6	5002	4997	5955	51.7476	maker-Fvb4-3-snap-gene-9.61-mRNA-1	0	3575	4196.67	4027.87	4201.67	1941
maker-Fvb7-2-snap-gene-280.72-mRNA-1	27	8	15	3.5	27	8	15	2.36364	28.2	8.7	15.7667	2.47812	5.63488e-07	2.40471	1.92637	0.0540579	0.561732	1	2	6.7	7	2	2	0.242774	maker-Fvb7-2-snap-gene-280.72-mRNA-1	0	246	4	8.3	9	4	4	0.465548	maker-Fvb7-2-snap-gene-280.72-mRNA-1	0	246	12	17	17	12	12	1.51541	maker-Fvb7-2-snap-gene-280.72-mRNA-1	0	246	6	10.6667	11	6
maker-Fvb6-3-augustus-gene-256.25-mRNA-1	494	67	288.333	2.36651	494	67	288.333	2.33488	526.7	55.8	306.1	2.47803	1.09054e-05	2.39904	2.01963	0.0434222	0.517062	1	256	249.2	261	256	322	5.7098	maker-Fvb6-3-augustus-gene-256.25-mRNA-1	0	1684	189	178.7	194	189	226	3.84243	maker-Fvb6-3-augustus-gene-256.25-mRNA-1	0	1684	188	193.4	193	188	242	4.46434	maker-Fvb6-3-augustus-gene-256.25-mRNA-1	0	1684	211	207.1	216	202
snap_masked-Fvb5-1-processed-gene-9.21-mRNA-1	25	6	10	4.75	25	6	10	2.30435	26	5.1	10.7667	2.47489	3.84699e-07	2.40124	1.54656	0.12197	0.770354	1	0	4.8	5	0	0	0	snap_masked-Fvb5-1-processed-gene-9.21-mRNA-1	0	1527	7	11.1	12	7	7	0.13125	snap_masked-Fvb5-1-processed-gene-9.21-mRNA-1	0	1527	1	6	6	1	1	0.0203444	snap_masked-Fvb5-1-processed-gene-9.21-mRNA-1	0	1527	2.66667	7.3	7.66667	3
augustus_masked-Fvb6-4-processed-gene-15.22-mRNA-1	200	43	88.3333	2.44809	200	43	88.3333	2.33838	204.9	39.9	93.2333	2.47366	3.3018e-06	2.38835	1.33495	0.181894	0.893059	1	34	37.2	39	34	34	0.663583	augustus_masked-Fvb6-4-processed-gene-15.22-mRNA-1	0	1530	77	75.5	82	77	77	1.44092	augustus_masked-Fvb6-4-processed-gene-15.22-mRNA-1	0	1530	72	77.1	77	72	73	1.48223	augustus_masked-Fvb6-4-processed-gene-15.22-mRNA-1	0	1530	61	63.2667	66	16
maker-Fvb6-2-augustus-gene-267.55-mRNA-1	471	114	241	2.37192	471	114	241	2.33395	480.6	95	255.033	2.47361	9.05983e-06	2.39261	1.57925	0.114279	0.749912	1	109	108.8	114	109	134	2.03323	maker-Fvb6-2-augustus-gene-267.55-mRNA-1	0	1968	223	210	228	223	247	3.59345	maker-Fvb6-2-augustus-gene-267.55-mRNA-1	0	1968	195	200.4	200	195	217	3.42546	maker-Fvb6-2-augustus-gene-267.55-mRNA-1	0	1968	175.667	173.067	180.667	105
maker-Fvb7-4-augustus-gene-57.43-mRNA-1	605	53	265.667	2.35544	605	53	265.667	2.32172	632.9	28	283.567	2.47358	1.00924e-05	2.3943	1.57365	0.115568	0.753905	1	171	168	176	171	467	7.95051	maker-Fvb7-4-augustus-gene-57.43-mRNA-1	0	1754	224	210.9	229	224	528	8.61874	maker-Fvb7-4-augustus-gene-57.43-mRNA-1	0	1754	193	198.4	198	193	480	8.5015	maker-Fvb7-4-augustus-gene-57.43-mRNA-1	0	1754	196	192.433	201	170
maker-Fvb3-1-augustus-gene-93.33-mRNA-1	3647	657	1721.67	2.34295	3647	657	1721.67	2.33774	3603.3	606.7	1817.5	2.47265	6.45592e-05	2.39143	1.57173	0.116013	0.755142	1	875	840.1	880	875	886	20.4301	maker-Fvb3-1-augustus-gene-93.33-mRNA-1	0	1295	1532	1415.6	1537	1532	1546	34.1806	maker-Fvb3-1-augustus-gene-93.33-mRNA-1	0	1295	1439	1446.8	1444	1439	1465	35.1441	maker-Fvb3-1-augustus-gene-93.33-mRNA-1	0	1295	1282	1234.17	1287	775
maker-Fvb5-2-snap-gene-18.102-mRNA-1	1137	332	424.333	2.36004	1137	332	424.333	2.33859	1165.9	337.2	448.2	2.4716	1.58608e-05	2.38643	1.20483	0.22827	0.972375	1	91	91.6	96	91	124	2.82225	maker-Fvb5-2-snap-gene-18.102-mRNA-1	0	1312	422	393.3	427	422	548	11.9588	maker-Fvb5-2-snap-gene-18.102-mRNA-1	0	1312	423	428.8	428	423	556	13.1651	maker-Fvb5-2-snap-gene-18.102-mRNA-1	0	1312	312	304.567	317	74
snap_masked-Fvb1-1-processed-gene-200.32-mRNA-1	412	66	174	2.392	412	66	174	2.33846	408.5	70.2	183.2	2.46795	6.49638e-06	2.38459	1.41524	0.156998	0.847889	1	81	82.1	86	81	81	4.77073	snap_masked-Fvb1-1-processed-gene-200.32-mRNA-1	0	507	147	140	152	147	147	8.30135	snap_masked-Fvb1-1-processed-gene-200.32-mRNA-1	0	507	147	152.3	152	147	151	9.25237	snap_masked-Fvb1-1-processed-gene-200.32-mRNA-1	0	507	125	124.8	130	53
maker-Fvb2-1-augustus-gene-140.37-mRNA-1	509	64	271.333	2.34768	509	64	271.333	2.31502	527.1	91.5	289.867	2.46694	1.03606e-05	2.39324	2.33006	0.0198032	0.375634	1	236	230.1	241	236	309	6.58609	maker-Fvb2-1-augustus-gene-140.37-mRNA-1	0	1401	193	182.4	198	193	238	4.86383	maker-Fvb2-1-augustus-gene-140.37-mRNA-1	0	1401	175	180.3	180	175	220	4.8783	maker-Fvb2-1-augustus-gene-140.37-mRNA-1	0	1401	201.333	197.6	206.333	257
maker-Fvb1-1-augustus-gene-240.66-mRNA-1	2712	937	1127.33	2.33729	2712	937	1127.33	2.3294	2779.9	853.5	1191.53	2.46686	4.21924e-05	2.38285	1.27199	0.203376	0.931336	1	277	269.2	282	277	329	4.79704	maker-Fvb1-1-augustus-gene-240.66-mRNA-1	0	2048	1214	1122.7	1219	1214	1447	20.2292	maker-Fvb1-1-augustus-gene-240.66-mRNA-1	0	2048	1038	1045	1043	1038	1310	19.8713	maker-Fvb1-1-augustus-gene-240.66-mRNA-1	0	2048	843	812.3	848	247
augustus_masked-Fvb4-3-processed-gene-301.3-mRNA-1	136	20	40.3333	2.57143	136	20	40.3333	2.31522	139.9	18.3	43.1667	2.46659	1.53077e-06	2.38337	0.980578	0.326801	0.975757	1	13	17.2	18	13	13	0.756717	augustus_masked-Fvb4-3-processed-gene-301.3-mRNA-1	0	513	33	35	38	33	34	1.89758	augustus_masked-Fvb4-3-processed-gene-301.3-mRNA-1	0	513	31	36.1	36	31	31	1.87728	augustus_masked-Fvb4-3-processed-gene-301.3-mRNA-1	0	513	25.6667	29.4333	30.6667	12
maker-Fvb7-3-snap-gene-193.50-mRNA-1	57	7	28	2.68	57	7	28	2.29231	58.8	5.6	30.0333	2.46266	1.07262e-06	2.38857	2.06037	0.0393633	0.497447	1	18	22	23	18	32	0.907463	maker-Fvb7-3-snap-gene-193.50-mRNA-1	0	1053	25	27.6	30	25	33	0.897274	maker-Fvb7-3-snap-gene-193.50-mRNA-1	0	1053	7	12	12	7	16	0.472037	maker-Fvb7-3-snap-gene-193.50-mRNA-1	0	1053	16.6667	20.5333	21.6667	18
augustus_masked-Fvb2-2-processed-gene-32.7-mRNA-1	35	12	17.6667	3.03846	35	12	17.6667	2.29268	36.6	9.9	18.8667	2.45501	6.71231e-07	2.37676	1.58939	0.111973	0.744278	1	4	8.6	9	4	4	0.352345	augustus_masked-Fvb2-2-processed-gene-32.7-mRNA-1	0	339	16	19.3	21	16	16	1.35132	augustus_masked-Fvb2-2-processed-gene-32.7-mRNA-1	0	339	6	11	11	6	6	0.549839	augustus_masked-Fvb2-2-processed-gene-32.7-mRNA-1	0	339	8.66667	12.9667	13.6667	4
maker-Fvb1-1-augustus-gene-260.42-mRNA-1	2369	170	1373.67	2.32253	2369	170	1373.67	2.31619	2410.7	167.9	1455.87	2.4549	5.17888e-05	2.37589	1.8373	0.066166	0.612642	1	941	903.1	946	941	1060	12.9248	maker-Fvb1-1-augustus-gene-260.42-mRNA-1	0	2449	1111	1027.9	1116	1111	1190	13.9123	maker-Fvb1-1-augustus-gene-260.42-mRNA-1	0	2449	1064	1071	1069	1064	1146	14.5372	maker-Fvb1-1-augustus-gene-260.42-mRNA-1	0	2449	1038.67	1000.67	1043.67	835
snap_masked-Fvb2-4-processed-gene-207.21-mRNA-1	15	10	10.3333	4.44444	15	10	10.3333	2.29167	15	11.2	11.1	2.45415	3.99895e-07	2.39135	3.10533	0.00190065	0.129367	1	8	12.4	13	8	8	0.530866	snap_masked-Fvb2-4-processed-gene-207.21-mRNA-1	0	450	1	5.5	6	1	1	0.0636249	snap_masked-Fvb2-4-processed-gene-207.21-mRNA-1	0	450	0	5	5	0	0	0	snap_masked-Fvb2-4-processed-gene-207.21-mRNA-1	0	450	3	7.63333	8	11
augustus_masked-Fvb1-2-processed-gene-37.16-mRNA-1	66	57	51.6667	2.47619	66	57	51.6667	2.29167	68.4	59.5	55.5667	2.45336	2.00769e-06	2.39448	4.98552	6.17945e-07	0.000698218	0.0667918	54	56.3	59	54	92	2.52968	augustus_masked-Fvb1-2-processed-gene-37.16-mRNA-1	0	1086	29	31.3	34	29	40	1.05456	augustus_masked-Fvb1-2-processed-gene-37.16-mRNA-1	0	1086	22	27.1	27	22	32	0.915386	augustus_masked-Fvb1-2-processed-gene-37.16-mRNA-1	0	1086	35	38.2333	40	86
maker-Fvb1-4-augustus-gene-37.60-mRNA-1	1534	135	922.667	2.3181	1534	135	922.667	2.30875	1528.7	120.2	980.333	2.45321	3.49203e-05	2.37551	2.05589	0.0397931	0.499725	1	802	770.4	807	802	826	6.0827	maker-Fvb1-4-augustus-gene-37.60-mRNA-1	0	4055	701	650.2	706	701	720	5.08371	maker-Fvb1-4-augustus-gene-37.60-mRNA-1	0	4055	597	603.2	602	597	630	4.82652	maker-Fvb1-4-augustus-gene-37.60-mRNA-1	0	4055	700	674.6	705	667
maker-Fvb1-4-snap-gene-126.54-mRNA-1	18	1	9.66667	5.14286	18	1	9.66667	2.31818	19	0.6	10.2667	2.45283	3.6742e-07	2.38106	2.11822	0.0341562	0.470026	1	4	8.6	9	4	4	0.137293	maker-Fvb1-4-snap-gene-126.54-mRNA-1	0	870	0	4.6	5	0	0	0	maker-Fvb1-4-snap-gene-126.54-mRNA-1	0	870	3	8	8	3	3	0.107124	maker-Fvb1-4-snap-gene-126.54-mRNA-1	0	870	2.33333	7.06667	7.33333	3
maker-Fvb6-4-augustus-gene-281.32-mRNA-1	255	68	95.6667	2.40686	255	68	95.6667	2.3105	253.6	61.3	101.067	2.45211	3.57779e-06	2.36787	1.25629	0.20901	0.94048	1	35	38.2	40	35	36	0.593269	maker-Fvb6-4-augustus-gene-281.32-mRNA-1	0	1812	103	99.5	108	103	127	2.00671	maker-Fvb6-4-augustus-gene-281.32-mRNA-1	0	1812	66	71.1	71	66	73	1.25155	maker-Fvb6-4-augustus-gene-281.32-mRNA-1	0	1812	68	69.6	73	15
maker-Fvb4-1-augustus-gene-154.32-mRNA-1	850	189	294.667	2.33939	850	189	294.667	2.30963	871.2	173.3	313.2	2.45134	1.10911e-05	2.36777	1.19207	0.233235	0.975757	1	101	101.2	106	101	104	0.639005	maker-Fvb4-1-augustus-gene-154.32-mRNA-1	0	4860	290	271.7	295	290	308	1.81449	maker-Fvb4-1-augustus-gene-154.32-mRNA-1	0	4860	269	274.5	274	269	279	1.78341	maker-Fvb4-1-augustus-gene-154.32-mRNA-1	0	4860	220	215.8	225	82
maker-Fvb2-2-augustus-gene-95.36-mRNA-1	21	3	9.66667	5.14286	21	3	9.66667	2.31818	21.2	2.7	10.2	2.45024	3.6397e-07	2.37595	1.63661	0.101713	0.718996	1	1	5.7	6	1	1	0.0222347	maker-Fvb2-2-augustus-gene-95.36-mRNA-1	0	1343	2	6.4	7	2	2	0.0426377	maker-Fvb2-2-augustus-gene-95.36-mRNA-1	0	1343	4	9	9	4	4	0.0925269	maker-Fvb2-2-augustus-gene-95.36-mRNA-1	0	1343	2.33333	7.03333	7.33333	1
maker-Fvb3-1-augustus-gene-224.49-mRNA-1	2630	157	1589.33	2.31097	2630	157	1589.33	2.30559	2727.5	204.5	1690.63	2.45003	6.02659e-05	2.37357	2.17443	0.0296732	0.444469	1	1352	1295.5	1357	1352	1427	14.3426	maker-Fvb3-1-augustus-gene-224.49-mRNA-1	0	2971	1195	1105.2	1200	1195	1276	12.2967	maker-Fvb3-1-augustus-gene-224.49-mRNA-1	0	2971	1090	1097.1	1095	1090	1140	11.9203	maker-Fvb3-1-augustus-gene-224.49-mRNA-1	0	2971	1212.33	1165.93	1217.33	1248
maker-Fvb6-1-augustus-gene-7.48-mRNA-1	163	47	80	2.44578	163	47	80	2.32597	169.6	45.5	84.3333	2.44986	2.99585e-06	2.37036	1.53082	0.125815	0.780637	1	25	28.6	30	25	393	5.14487	maker-Fvb6-1-augustus-gene-7.48-mRNA-1	0	2281	62	61.7	67	62	937	11.7613	maker-Fvb6-1-augustus-gene-7.48-mRNA-1	0	2281	79	84.2	84	79	886	12.0668	maker-Fvb6-1-augustus-gene-7.48-mRNA-1	0	2281	55.3333	58.1667	60.3333	32
maker-Fvb5-4-snap-gene-212.26-mRNA-1	99	15	46	2.55056	99	15	46	2.32692	97.7	16.4	48.4	2.4491	1.72128e-06	2.37008	1.62963	0.103179	0.723566	1	23	26.7	28	23	23	1.7747	maker-Fvb5-4-snap-gene-212.26-mRNA-1	0	387	28	30.4	33	28	28	2.07151	maker-Fvb5-4-snap-gene-212.26-mRNA-1	0	387	38	43.1	43	38	38	3.0504	maker-Fvb5-4-snap-gene-212.26-mRNA-1	0	387	29.6667	33.4	34.6667	20
augustus_masked-Fvb4-3-processed-gene-317.1-mRNA-1	17	8	10.6667	4.2	17	8	10.6667	2.28	18.5	8	11.5333	2.4477	4.18275e-07	2.39571	2.97338	0.0029454	0.161202	1	3	7.6	8	3	16	0.543549	augustus_masked-Fvb4-3-processed-gene-317.1-mRNA-1	0	879	4	8.3	9	4	12	0.390869	augustus_masked-Fvb4-3-processed-gene-317.1-mRNA-1	0	879	3	8	8	3	11	0.388766	augustus_masked-Fvb4-3-processed-gene-317.1-mRNA-1	0	879	3.33333	7.96667	8.33333	20
maker-Fvb7-2-augustus-gene-130.42-mRNA-1	137	17	36	2.56522	137	17	36	2.28571	141.4	16.4	38.7333	2.44707	1.37332e-06	2.36569	0.868334	0.385211	0.975757	1	5	9.5	10	5	5	0.0994048	maker-Fvb7-2-augustus-gene-130.42-mRNA-1	0	1502	37	38.7	42	37	38	0.724358	maker-Fvb7-2-augustus-gene-130.42-mRNA-1	0	1502	27	32.1	32	27	27	0.558442	maker-Fvb7-2-augustus-gene-130.42-mRNA-1	0	1502	23	26.7667	28	10
maker-Fvb2-1-augustus-gene-2.38-mRNA-1	4952	262	3030	2.30435	4952	262	3030	2.30155	5136.4	128.2	3221.6	2.44583	0.000114746	2.36866	2.05334	0.0400393	0.500894	1	2466	2358.9	2471	2466	2553	22.7909	maker-Fvb2-1-augustus-gene-2.38-mRNA-1	0	3345	2417	2230.7	2422	2417	2463	21.0818	maker-Fvb2-1-augustus-gene-2.38-mRNA-1	0	3345	2086	2095	2091	2086	2127	19.754	maker-Fvb2-1-augustus-gene-2.38-mRNA-1	0	3345	2323	2228.2	2328	2204
maker-Fvb3-2-snap-gene-55.63-mRNA-1	65	14	32.3333	2.64407	65	14	32.3333	2.31081	67.7	13.4	34.2	2.44304	1.21562e-06	2.3643	1.58895	0.112071	0.744432	1	9	13.4	14	9	10	0.0883207	maker-Fvb3-2-snap-gene-55.63-mRNA-1	0	3381	25	27.6	30	25	28	0.237111	maker-Fvb3-2-snap-gene-55.63-mRNA-1	0	3381	25	30.1	30	25	26	0.238898	maker-Fvb3-2-snap-gene-55.63-mRNA-1	0	3381	19.6667	23.7	24.6667	11
maker-Fvb2-4-augustus-gene-156.39-mRNA-1	599	128	351	2.3262	599	128	351	2.30161	615.4	143.9	373.033	2.44288	1.33432e-05	2.37092	2.75328	0.00590009	0.224201	1	343	332.2	348	343	347	6.67644	maker-Fvb2-4-augustus-gene-156.39-mRNA-1	0	1552	223	210	228	223	224	4.13234	maker-Fvb2-4-augustus-gene-156.39-mRNA-1	0	1552	228	233.4	233	228	230	4.60384	maker-Fvb2-4-augustus-gene-156.39-mRNA-1	0	1552	264.667	258.533	269.667	356
maker-Fvb5-2-snap-gene-18.95-mRNA-1	1637	407	731.333	2.3201	1637	407	731.333	2.30829	1701.4	395.2	773.933	2.44166	2.74518e-05	2.36073	1.44172	0.14938	0.831006	1	281	273	286	281	393	9.73089	maker-Fvb5-2-snap-gene-18.95-mRNA-1	0	1206	689	639.2	694	689	971	23.0521	maker-Fvb5-2-snap-gene-18.95-mRNA-1	0	1206	692	698.3	697	692	931	23.9821	maker-Fvb5-2-snap-gene-18.95-mRNA-1	0	1206	554	536.833	559	285
maker-Fvb7-1-augustus-gene-19.32-mRNA-1	192	5	44	2.5	192	5	44	2.28155	197.3	1.7	47.5333	2.4404	1.68849e-06	2.36024	0.750961	0.452676	0.975757	1	26	29.6	31	26	78	2.32917	maker-Fvb7-1-augustus-gene-19.32-mRNA-1	0	1000	29	31.3	34	29	84	2.40502	maker-Fvb7-1-augustus-gene-19.32-mRNA-1	0	1000	33	38.1	38	33	99	3.07553	maker-Fvb7-1-augustus-gene-19.32-mRNA-1	0	1000	29.3333	33	34.3333	24
augustus_masked-Fvb5-3-processed-gene-38.7-mRNA-1	18538	5825	8315	2.30718	18538	5825	8315	2.30616	18544.1	5103.7	8784.67	2.43942	0.000311355	2.35789	1.37325	0.169674	0.870654	1	2762	2641.5	2767	2762	3754	117.136	augustus_masked-Fvb5-3-processed-gene-38.7-mRNA-1	0	957	8587	7913.4	8592	8587	11225	335.826	augustus_masked-Fvb5-3-processed-gene-38.7-mRNA-1	0	957	7734	7753.8	7739	7734	10258	332.993	augustus_masked-Fvb5-3-processed-gene-38.7-mRNA-1	0	957	6361	6102.9	6366	2683
augustus_masked-Fvb5-1-processed-gene-195.5-mRNA-1	192	10	101	2.38991	192	10	101	2.30043	201.1	13	107.333	2.43814	3.82962e-06	2.36461	2.10417	0.0353639	0.477442	1	50	52.5	55	50	132	0.809546	augustus_masked-Fvb5-1-processed-gene-195.5-mRNA-1	0	4869	81	79.2	86	81	188	1.1055	augustus_masked-Fvb5-1-processed-gene-195.5-mRNA-1	0	4869	87	92.2	92	87	202	1.28883	augustus_masked-Fvb5-1-processed-gene-195.5-mRNA-1	0	4869	72.6667	74.6333	77.6667	77
maker-Fvb6-1-augustus-gene-231.38-mRNA-1	1780	670	687.667	2.32074	1780	670	687.667	2.30818	1826.4	633.6	725	2.43669	2.56162e-05	2.35187	1.14026	0.254178	0.975757	1	88	88.8	93	88	88	1.92794	maker-Fvb6-1-augustus-gene-231.38-mRNA-1	0	1363	758	702.7	763	758	760	15.9646	maker-Fvb6-1-augustus-gene-231.38-mRNA-1	0	1363	716	722.4	721	716	716	16.3193	maker-Fvb6-1-augustus-gene-231.38-mRNA-1	0	1363	520.667	504.633	525.667	60
maker-Fvb3-4-augustus-gene-194.32-mRNA-1	96	7	33.3333	2.5873	96	7	33.3333	2.28205	101	5.6	35.8	2.43583	1.27339e-06	2.35684	1.14325	0.252935	0.975757	1	26	29.6	31	26	29	0.540222	maker-Fvb3-4-augustus-gene-194.32-mRNA-1	0	1603	18	21.2	23	18	20	0.35722	maker-Fvb3-4-augustus-gene-194.32-mRNA-1	0	1603	19	24	24	19	20	0.387597	maker-Fvb3-4-augustus-gene-194.32-mRNA-1	0	1603	21	24.9333	26	19
maker-Fvb3-4-snap-gene-58.51-mRNA-1	150	23	60.3333	2.41406	150	23	60.3333	2.26573	154.7	16	64.9	2.43373	2.30975e-06	2.35642	1.55426	0.120123	0.765327	1	44	46.8	49	44	51	1.07932	maker-Fvb3-4-snap-gene-58.51-mRNA-1	0	1411	60	59.9	65	60	64	1.29865	maker-Fvb3-4-snap-gene-58.51-mRNA-1	0	1411	24	29.1	29	24	34	0.748576	maker-Fvb3-4-snap-gene-58.51-mRNA-1	0	1411	42.6667	45.2667	47.6667	37
maker-Fvb1-3-augustus-gene-201.20-mRNA-1	32	3	15.3333	3.19048	32	3	15.3333	2.27778	33.9	3.6	16.5333	2.43353	5.95568e-07	2.37217	2.01362	0.0440494	0.520233	1	8	12.4	13	8	9	0.197611	maker-Fvb1-3-augustus-gene-201.20-mRNA-1	0	1360	5	9.2	10	5	5	0.105262	maker-Fvb1-3-augustus-gene-201.20-mRNA-1	0	1360	8	13	13	8	9	0.205583	maker-Fvb1-3-augustus-gene-201.20-mRNA-1	0	1360	7	11.5333	12	19
snap_masked-Fvb5-1-processed-gene-106.21-mRNA-1	522	12	253.667	2.33743	522	12	253.667	2.30308	529.7	19.1	267.833	2.43303	9.54329e-06	2.35722	1.80407	0.0712202	0.628714	1	187	183.3	192	187	223	3.03374	snap_masked-Fvb5-1-processed-gene-106.21-mRNA-1	0	2195	185	175	190	185	225	2.93486	snap_masked-Fvb5-1-processed-gene-106.21-mRNA-1	0	2195	197	202.4	202	197	241	3.41088	snap_masked-Fvb5-1-processed-gene-106.21-mRNA-1	0	2195	189.667	186.9	194.667	179
maker-Fvb3-1-snap-gene-267.31-mRNA-1	294	52	161	2.3454	294	52	161	2.29144	308.2	35.1	171.033	2.43284	6.08687e-06	2.35627	1.82976	0.0672854	0.616532	1	83	84	88	83	104	1.27069	maker-Fvb3-1-snap-gene-267.31-mRNA-1	0	2444	150	142.8	155	150	182	2.13211	maker-Fvb3-1-snap-gene-267.31-mRNA-1	0	2444	126	131.3	131	126	148	1.88124	maker-Fvb3-1-snap-gene-267.31-mRNA-1	0	2444	119.667	119.367	124.667	98
maker-Fvb1-4-snap-gene-10.70-mRNA-1	119	13	65	2.44444	119	13	65	2.3	125.2	12	68.9	2.43243	2.45349e-06	2.35598	1.90352	0.0569727	0.575804	1	37	40.1	42	37	216	1.9593	maker-Fvb1-4-snap-gene-10.70-mRNA-1	0	3292	45	46.1	50	45	364	3.16578	maker-Fvb1-4-snap-gene-10.70-mRNA-1	0	3292	53	58.1	58	53	322	3.03865	maker-Fvb1-4-snap-gene-10.70-mRNA-1	0	3292	45	48.1	50	40
maker-Fvb5-4-snap-gene-52.75-mRNA-1	3530	769	1598.67	2.30681	3530	769	1598.67	2.30149	3529.7	749.3	1687.43	2.43108	5.98884e-05	2.35129	1.50104	0.133344	0.796903	1	716	688.3	721	716	739	21.8706	maker-Fvb5-4-snap-gene-52.75-mRNA-1	0	1009	1485	1372.3	1490	1485	1521	43.1596	maker-Fvb5-4-snap-gene-52.75-mRNA-1	0	1009	1469	1476.8	1474	1469	1491	45.9061	maker-Fvb5-4-snap-gene-52.75-mRNA-1	0	1009	1223.33	1179.13	1228.33	691
maker-Fvb5-3-snap-gene-255.119-mRNA-1	697	177	308.333	2.32712	697	177	308.333	2.29916	715.1	181.5	326.1	2.43026	1.15595e-05	2.34908	1.40627	0.159643	0.853507	1	116	115.5	121	116	127	1.46934	maker-Fvb5-3-snap-gene-255.119-mRNA-1	0	2581	288	269.9	293	288	316	3.50541	maker-Fvb5-3-snap-gene-255.119-mRNA-1	0	2581	293	298.6	298	293	317	3.81553	maker-Fvb5-3-snap-gene-255.119-mRNA-1	0	2581	232.333	228	237.333	107
maker-Fvb7-4-snap-gene-115.55-mRNA-1	3085	446	1629.67	2.29854	3085	446	1629.67	2.29339	3091.7	318.6	1726.67	2.42987	6.13981e-05	2.3521	1.77004	0.0767208	0.646923	1	997	956.6	1002	997	1100	7.7782	maker-Fvb7-4-snap-gene-115.55-mRNA-1	0	4223	1443	1333.6	1448	1443	1616	10.9562	maker-Fvb7-4-snap-gene-115.55-mRNA-1	0	4223	1325	1332.5	1330	1325	1491	10.9683	maker-Fvb7-4-snap-gene-115.55-mRNA-1	0	4223	1255	1207.57	1260	966
maker-Fvb1-1-augustus-gene-88.27-mRNA-1	36	28	27.6667	2.66	36	28	27.6667	2.27692	38.5	29.3	29.7	2.42788	1.07357e-06	2.37089	4.62748	3.70151e-06	0.00272166	0.400085	26	29.6	31	26	26	0.568369	maker-Fvb1-1-augustus-gene-88.27-mRNA-1	0	1366	10	13.8	15	10	10	0.209599	maker-Fvb1-1-augustus-gene-88.27-mRNA-1	0	1366	14	19	19	14	14	0.318392	maker-Fvb1-1-augustus-gene-88.27-mRNA-1	0	1366	16.6667	20.8	21.6667	45
maker-Fvb6-1-snap-gene-85.53-mRNA-1	35	9	23.3333	2.75	35	9	23.3333	2.27273	37	10.2	24.9667	2.42667	8.96305e-07	2.36206	3.16815	0.00153412	0.114674	1	10	14.3	15	10	12	1.06647	maker-Fvb6-1-snap-gene-85.53-mRNA-1	0	336	18	21.2	23	18	18	1.53381	maker-Fvb6-1-snap-gene-85.53-mRNA-1	0	336	12	17	17	12	12	1.1095	maker-Fvb6-1-snap-gene-85.53-mRNA-1	0	336	13.3333	17.5	18.3333	21
maker-Fvb7-4-augustus-gene-36.64-mRNA-1	666	38	227	2.31214	666	38	227	2.27528	694	31	243.533	2.42445	8.664e-06	2.34751	1.15436	0.248354	0.975757	1	136	134.6	141	136	144	1.51837	maker-Fvb7-4-augustus-gene-36.64-mRNA-1	0	2832	186	175.9	191	186	191	1.93099	maker-Fvb7-4-augustus-gene-36.64-mRNA-1	0	2832	197	202.4	202	197	206	2.25974	maker-Fvb7-4-augustus-gene-36.64-mRNA-1	0	2832	173	170.967	178	159
snap_masked-Fvb2-4-processed-gene-243.25-mRNA-1	61	6	27.6667	2.69388	61	6	27.6667	2.29688	61.2	5.2	29.2667	2.42301	1.04681e-06	2.35465	1.99226	0.046342	0.53081	1	2	6.7	7	2	2	0.199075	snap_masked-Fvb2-4-processed-gene-243.25-mRNA-1	0	300	22	24.9	27	22	26	2.48137	snap_masked-Fvb2-4-processed-gene-243.25-mRNA-1	0	300	25	30.1	30	25	27	2.79593	snap_masked-Fvb2-4-processed-gene-243.25-mRNA-1	0	300	16.3333	20.5667	21.3333	19
maker-Fvb1-4-augustus-gene-214.36-mRNA-1	2517	702	1010.67	2.29573	2517	702	1010.67	2.28747	2586.9	656.7	1070.93	2.42172	3.79263e-05	2.34008	1.3102	0.190128	0.908904	1	330	319.8	335	330	331	6.03791	maker-Fvb1-4-augustus-gene-214.36-mRNA-1	0	1637	1032	955.1	1037	1032	1036	18.1197	maker-Fvb1-4-augustus-gene-214.36-mRNA-1	0	1637	978	984.9	983	978	986	18.7117	maker-Fvb1-4-augustus-gene-214.36-mRNA-1	0	1637	780	753.267	785	309
maker-Fvb7-1-augustus-gene-293.51-mRNA-1	71	15	28.6667	2.65385	71	15	28.6667	2.28358	72.8	13.3	30.3333	2.41966	1.07232e-06	2.33466	1.25342	0.210052	0.942187	1	9	13.4	14	9	24	0.263772	maker-Fvb7-1-augustus-gene-293.51-mRNA-1	0	2717	24	26.7	29	24	44	0.463663	maker-Fvb7-1-augustus-gene-293.51-mRNA-1	0	2717	19	24	24	19	47	0.537393	maker-Fvb7-1-augustus-gene-293.51-mRNA-1	0	2717	17.3333	21.3667	22.3333	0
augustus_masked-Fvb6-2-processed-gene-208.7-mRNA-1	817	171	392.667	2.30599	817	171	392.667	2.28462	825.7	150.7	415.7	2.41893	1.47385e-05	2.33822	1.48158	0.138453	0.808661	1	198	193.8	203	198	199	3.40538	augustus_masked-Fvb6-2-processed-gene-208.7-mRNA-1	0	1745	369	344.5	374	369	375	6.15283	augustus_masked-Fvb6-2-processed-gene-208.7-mRNA-1	0	1745	335	340.6	340	335	345	6.14197	augustus_masked-Fvb6-2-processed-gene-208.7-mRNA-1	0	1745	300.667	292.967	305.667	152
maker-Fvb4-3-snap-gene-301.42-mRNA-1	166	24	50.3333	2.46602	166	24	50.3333	2.27966	170.1	25.3	53.7667	2.41865	1.90559e-06	2.33708	1.00542	0.314695	0.975757	1	22	25.8	27	22	22	0.617431	maker-Fvb4-3-snap-gene-301.42-mRNA-1	0	1064	35	36.8	40	35	35	0.941815	maker-Fvb4-3-snap-gene-301.42-mRNA-1	0	1064	46	51.1	51	46	46	1.34308	maker-Fvb4-3-snap-gene-301.42-mRNA-1	0	1064	34.3333	37.9	39.3333	18
maker-Fvb3-1-augustus-gene-130.34-mRNA-1	481	42	296.333	2.30161	481	42	296.333	2.27364	508.7	30.7	315.767	2.41811	1.12604e-05	2.34443	2.23757	0.025249	0.415867	1	201	196.7	206	201	392	2.71026	maker-Fvb3-1-augustus-gene-130.34-mRNA-1	0	4319	262	245.9	267	262	486	3.22175	maker-Fvb3-1-augustus-gene-130.34-mRNA-1	0	4319	220	225.4	225	220	446	3.20801	maker-Fvb3-1-augustus-gene-130.34-mRNA-1	0	4319	227.667	222.667	232.667	240
maker-Fvb5-1-snap-gene-286.51-mRNA-1	86	13	43.6667	2.47191	86	13	43.6667	2.25962	89	16.6	46.9	2.41549	1.67796e-06	2.34632	2.21267	0.0269205	0.427472	1	28	31.5	33	28	36	0.613587	maker-Fvb5-1-snap-gene-286.51-mRNA-1	0	1752	35	36.8	40	35	49	0.800758	maker-Fvb5-1-snap-gene-286.51-mRNA-1	0	1752	26	31.1	31	26	34	0.602877	maker-Fvb5-1-snap-gene-286.51-mRNA-1	0	1752	29.6667	33.1333	34.6667	41
maker-Fvb5-1-augustus-gene-109.31-mRNA-1	2249	171	934.333	2.28108	2249	171	934.333	2.27236	2299.3	195.7	995.8	2.41335	3.53565e-05	2.33427	1.48293	0.138093	0.807697	1	617	593.8	622	617	617	8.72779	maker-Fvb5-1-augustus-gene-109.31-mRNA-1	0	2111	788	730.4	793	788	788	10.6875	maker-Fvb5-1-augustus-gene-109.31-mRNA-1	0	2111	783	789.5	788	783	783	11.5228	maker-Fvb5-1-augustus-gene-109.31-mRNA-1	0	2111	729.333	704.567	734.333	524
maker-Fvb6-1-augustus-gene-57.63-mRNA-1	427	114	246	2.30389	427	114	246	2.27022	450.9	105.4	261.967	2.41197	9.33063e-06	2.33552	2.0781	0.0377004	0.491207	1	266	258.7	271	266	328	17.5528	maker-Fvb6-1-augustus-gene-57.63-mRNA-1	0	558	152	144.6	157	152	172	8.82538	maker-Fvb6-1-augustus-gene-57.63-mRNA-1	0	558	148	153.3	153	148	167	9.29751	maker-Fvb6-1-augustus-gene-57.63-mRNA-1	0	558	188.667	185.533	193.667	194
augustus_masked-Fvb3-1-processed-gene-6.16-mRNA-1	214	20	129.333	2.33793	214	20	129.333	2.27213	218.1	28.1	137.533	2.41156	4.91055e-06	2.3396	2.43147	0.0150375	0.337702	1	109	108.8	114	109	186	3.9815	augustus_masked-Fvb3-1-processed-gene-6.16-mRNA-1	0	1395	92	89.3	97	92	155	3.18124	augustus_masked-Fvb3-1-processed-gene-6.16-mRNA-1	0	1395	89	94.2	94	89	150	3.34042	augustus_masked-Fvb3-1-processed-gene-6.16-mRNA-1	0	1395	96.6667	97.4333	101.667	112
maker-Fvb4-2-snap-gene-117.41-mRNA-1	1743	140	819.333	2.27358	1743	140	819.333	2.26375	1821	67.7	874.733	2.40829	3.11123e-05	2.33169	1.69598	0.0898904	0.686174	1	572	550.8	577	572	612	5.12912	maker-Fvb4-2-snap-gene-117.41-mRNA-1	0	3563	712	660.4	717	712	762	6.1232	maker-Fvb4-2-snap-gene-117.41-mRNA-1	0	3563	646	652.2	651	646	688	5.99869	maker-Fvb4-2-snap-gene-117.41-mRNA-1	0	3563	643.333	621.133	648.333	562
augustus_masked-Fvb2-3-processed-gene-28.8-mRNA-1	1797	496	697	2.28047	1797	496	697	2.26881	1862.4	426.6	740.567	2.40614	2.62306e-05	2.32559	1.30184	0.192972	0.914051	1	235	229.1	240	235	241	7.83938	augustus_masked-Fvb2-3-processed-gene-28.8-mRNA-1	0	918	734	680.6	739	734	741	23.1108	augustus_masked-Fvb2-3-processed-gene-28.8-mRNA-1	0	918	664	670.3	669	664	675	22.8426	augustus_masked-Fvb2-3-processed-gene-28.8-mRNA-1	0	918	544.333	526.667	549.333	238
maker-Fvb4-3-augustus-gene-45.56-mRNA-1	1377	181	708	2.28029	1377	181	708	2.26882	1406.4	170.4	751.867	2.40527	2.67054e-05	2.32728	1.69575	0.0899332	0.686174	1	443	427.7	448	443	548	3.32736	maker-Fvb4-3-augustus-gene-45.56-mRNA-1	0	4918	624	579.3	629	624	800	4.65737	maker-Fvb4-3-augustus-gene-45.56-mRNA-1	0	4918	592	598.1	597	592	719	4.54176	maker-Fvb4-3-augustus-gene-45.56-mRNA-1	0	4918	553	535.033	558	397
maker-Fvb1-2-augustus-gene-71.69-mRNA-1	4511	1611	1799.67	2.28121	4511	1611	1799.67	2.27666	4641.2	1542	1901.5	2.40484	6.72289e-05	2.32252	1.20347	0.228795	0.972855	1	355	343.7	360	355	359	7.02502	maker-Fvb1-2-augustus-gene-71.69-mRNA-1	0	1526	1966	1815.3	1971	1966	1986	37.2618	maker-Fvb1-2-augustus-gene-71.69-mRNA-1	0	1526	1893	1901.6	1898	1893	1916	39.0054	maker-Fvb1-2-augustus-gene-71.69-mRNA-1	0	1526	1404.67	1353.53	1409.67	339
maker-Fvb7-2-augustus-gene-6.50-mRNA-1	437	60	249.667	2.29585	437	60	249.667	2.26307	460.3	33.6	265.733	2.40451	9.4571e-06	2.32911	1.92338	0.0544318	0.563632	1	156	153.7	161	156	327	10.3658	maker-Fvb7-2-augustus-gene-6.50-mRNA-1	0	942	229	215.5	234	229	511	15.5314	maker-Fvb7-2-augustus-gene-6.50-mRNA-1	0	942	193	198.4	198	193	437	14.4117	maker-Fvb7-2-augustus-gene-6.50-mRNA-1	0	942	192.667	189.2	197.667	169
snap_masked-Fvb6-1-processed-gene-30.57-mRNA-1	616	107	327.333	2.29723	616	107	327.333	2.27202	646	99	347.1	2.4045	1.23333e-05	2.32725	1.71019	0.0872314	0.677017	1	182	178.5	187	182	192	2.14974	snap_masked-Fvb6-1-processed-gene-30.57-mRNA-1	0	2667	283	265.3	288	283	299	3.20987	snap_masked-Fvb6-1-processed-gene-30.57-mRNA-1	0	2667	292	297.6	297	292	313	3.64591	snap_masked-Fvb6-1-processed-gene-30.57-mRNA-1	0	2667	252.333	247.133	257.333	185
maker-Fvb5-4-snap-gene-17.85-mRNA-1	1295	335	592.667	2.29121	1295	335	592.667	2.2773	1282.4	347.3	626.033	2.40429	2.21819e-05	2.32395	1.40805	0.159117	0.852549	1	242	235.8	247	242	277	14.7443	maker-Fvb5-4-snap-gene-17.85-mRNA-1	0	561	558	518.5	563	558	651	33.2244	maker-Fvb5-4-snap-gene-17.85-mRNA-1	0	561	577	583.1	582	577	674	37.3234	maker-Fvb5-4-snap-gene-17.85-mRNA-1	0	561	459	445.8	464	209
maker-Fvb5-1-augustus-gene-12.46-mRNA-1	15714	4260	7510.33	2.27071	15714	4260	7510.33	2.26964	16367.4	3629.4	7958.8	2.40284	0.000282251	2.32379	1.48257	0.138189	0.80781	1	3228	3086.4	3233	3228	3245	21.2546	maker-Fvb5-1-augustus-gene-12.46-mRNA-1	0	4559	7500	6912.2	7505	7500	7505	47.1325	maker-Fvb5-1-augustus-gene-12.46-mRNA-1	0	4559	7003	7021.4	7008	7003	7019	47.8288	maker-Fvb5-1-augustus-gene-12.46-mRNA-1	0	4559	5910.33	5673.33	5915.33	3240
maker-Fvb3-1-snap-gene-29.37-mRNA-1	1182	159	592.667	2.27638	1182	159	592.667	2.26278	1240.2	115	630.667	2.40138	2.24184e-05	2.32472	1.74246	0.0814285	0.659603	1	363	351.3	368	363	382	2.88931	maker-Fvb3-1-snap-gene-29.37-mRNA-1	0	3948	529	491.8	534	529	552	4.00314	maker-Fvb3-1-snap-gene-29.37-mRNA-1	0	3948	501	507	506	501	531	4.17832	maker-Fvb3-1-snap-gene-29.37-mRNA-1	0	3948	464.333	450.033	469.333	370
augustus_masked-Fvb3-1-processed-gene-105.0-mRNA-1	4422	954	1844	2.26244	4422	954	1844	2.25813	4558.7	812	1965.53	2.40135	6.97238e-05	2.32248	1.44782	0.147668	0.82691	1	935	897.4	940	935	1020	24.2311	augustus_masked-Fvb3-1-processed-gene-105.0-mRNA-1	0	1257	1889	1744.4	1894	1889	2062	46.967	augustus_masked-Fvb3-1-processed-gene-105.0-mRNA-1	0	1257	1558	1566	1563	1558	1716	42.4098	augustus_masked-Fvb3-1-processed-gene-105.0-mRNA-1	0	1257	1460.67	1402.6	1465.67	887
maker-Fvb3-4-augustus-gene-187.40-mRNA-1	404	135	172.333	2.31552	404	135	172.333	2.26716	402.6	120.5	182.3	2.3998	6.45619e-06	2.31952	1.32891	0.183876	0.896912	1	51	53.5	56	51	51	1.02416	maker-Fvb3-4-augustus-gene-187.40-mRNA-1	0	1487	186	175.9	191	186	186	3.58131	maker-Fvb3-4-augustus-gene-187.40-mRNA-1	0	1487	156	161.3	161	156	156	3.2591	maker-Fvb3-4-augustus-gene-187.40-mRNA-1	0	1487	131	130.233	136	48
maker-Fvb7-3-snap-gene-28.91-mRNA-1	35	3	20.6667	2.82353	35	3	20.6667	2.26531	35.5	5.2	21.9667	2.39915	7.85709e-07	2.33055	2.38707	0.0169834	0.35227	1	9	13.4	14	9	16	0.10871	maker-Fvb7-3-snap-gene-28.91-mRNA-1	0	4395	11	14.7	16	11	13	0.0846884	maker-Fvb7-3-snap-gene-28.91-mRNA-1	0	4395	14	19	19	14	22	0.155506	maker-Fvb7-3-snap-gene-28.91-mRNA-1	0	4395	11.3333	15.7	16.3333	14
maker-Fvb2-3-augustus-gene-217.32-mRNA-1	51	12	27.6667	2.66	51	12	27.6667	2.27692	51.5	13.7	29.2667	2.39587	1.0482e-06	2.32963	2.42333	0.0153788	0.340695	1	8	12.4	13	8	9	0.478205	maker-Fvb2-3-augustus-gene-217.32-mRNA-1	0	562	15	18.4	20	15	16	0.815123	maker-Fvb2-3-augustus-gene-217.32-mRNA-1	0	562	27	32.1	32	27	29	1.60305	maker-Fvb2-3-augustus-gene-217.32-mRNA-1	0	562	16.6667	20.9667	21.6667	23
maker-Fvb4-4-snap-gene-64.37-mRNA-1	384	50	152.333	2.30946	384	50	152.333	2.25549	392.9	45.4	162.367	2.3953	5.75854e-06	2.31598	1.40343	0.160488	0.854848	1	86	86.9	91	86	87	0.913797	maker-Fvb4-4-snap-gene-64.37-mRNA-1	0	2843	136	129.9	141	136	140	1.40991	maker-Fvb4-4-snap-gene-64.37-mRNA-1	0	2843	127	132.3	132	127	130	1.42053	maker-Fvb4-4-snap-gene-64.37-mRNA-1	0	2843	116.333	116.367	121.333	71
snap_masked-Fvb6-1-processed-gene-336.29-mRNA-1	26	6	11.3333	3.83333	26	6	11.3333	2.25926	27	5.8	12.0333	2.39382	4.27278e-07	2.31581	1.44412	0.148707	0.829501	1	0	4.8	5	0	0	0	snap_masked-Fvb6-1-processed-gene-336.29-mRNA-1	0	2898	6	10.1	11	6	201	1.98581	snap_masked-Fvb6-1-processed-gene-336.29-mRNA-1	0	2898	6	11	11	6	186	1.99388	snap_masked-Fvb6-1-processed-gene-336.29-mRNA-1	0	2898	4	8.63333	9	0
maker-Fvb3-3-augustus-gene-2.41-mRNA-1	1479	254	758	2.27181	1479	254	758	2.26123	1457.4	247.3	803.433	2.39372	2.85196e-05	2.31579	1.63008	0.103085	0.723222	1	436	421	441	436	635	4.23729	maker-Fvb3-3-augustus-gene-2.41-mRNA-1	0	4475	690	640.1	695	690	1009	6.45561	maker-Fvb3-3-augustus-gene-2.41-mRNA-1	0	4475	662	668.3	667	662	1040	7.21979	maker-Fvb3-3-augustus-gene-2.41-mRNA-1	0	4475	596	576.467	601	392
snap_masked-Fvb6-4-processed-gene-245.35-mRNA-1	76	8	29	2.61111	76	8	29	2.26087	79.8	10.4	31	2.39222	1.108e-06	2.32248	1.46551	0.142782	0.816985	1	18	22	23	18	18	0.229017	snap_masked-Fvb6-4-processed-gene-245.35-mRNA-1	0	2347	11	14.7	16	11	13	0.158588	snap_masked-Fvb6-4-processed-gene-245.35-mRNA-1	0	2347	25	30.1	30	25	26	0.344147	snap_masked-Fvb6-4-processed-gene-245.35-mRNA-1	0	2347	18	22.2667	23	26
maker-Fvb2-2-snap-gene-55.62-mRNA-1	1325	314	647	2.25064	1325	314	647	2.23867	1370.6	383.6	695.533	2.39079	2.48807e-05	2.32129	2.24818	0.0245648	0.411739	1	707	679.7	712	707	736	9.69469	maker-Fvb2-2-snap-gene-55.62-mRNA-1	0	2267	441	410.8	446	441	464	5.86011	maker-Fvb2-2-snap-gene-55.62-mRNA-1	0	2267	404	409.8	409	404	414	5.67326	maker-Fvb2-2-snap-gene-55.62-mRNA-1	0	2267	517.333	500.1	522.333	755
snap_masked-Fvb2-1-processed-gene-187.30-mRNA-1	1763	540	640.667	2.26697	1763	540	640.667	2.25457	1822.6	475.9	680.633	2.3899	2.40755e-05	2.30883	1.20482	0.228272	0.972375	1	168	165.2	173	168	182	7.7418	snap_masked-Fvb2-1-processed-gene-187.30-mRNA-1	0	702	708	656.7	713	708	760	30.9967	snap_masked-Fvb2-1-processed-gene-187.30-mRNA-1	0	702	641	647.2	646	641	712	31.5084	snap_masked-Fvb2-1-processed-gene-187.30-mRNA-1	0	702	505.667	489.7	510.667	168
maker-Fvb2-1-augustus-gene-170.37-mRNA-1	335	91	143.333	2.31902	335	91	143.333	2.261	343.2	87.8	151.6	2.38955	5.36393e-06	2.30833	1.31055	0.190011	0.908588	1	50	52.5	55	50	51	1.2058	maker-Fvb2-1-augustus-gene-170.37-mRNA-1	0	1263	141	134.5	146	141	141	3.19636	maker-Fvb2-1-augustus-gene-170.37-mRNA-1	0	1263	135	140.3	140	135	139	3.41897	maker-Fvb2-1-augustus-gene-170.37-mRNA-1	0	1263	108.667	109.1	113.667	35
maker-Fvb7-1-augustus-gene-306.52-mRNA-1	2179	97	1272.33	2.25849	2179	97	1272.33	2.2523	2167.5	23.8	1352.1	2.38891	4.81169e-05	2.31379	1.9949	0.0460536	0.529868	1	974	934.6	979	974	1823	16.4313	maker-Fvb7-1-augustus-gene-306.52-mRNA-1	0	3313	1071	991	1076	1071	1970	17.0249	maker-Fvb7-1-augustus-gene-306.52-mRNA-1	0	3313	988	994.9	993	988	1798	16.8598	maker-Fvb7-1-augustus-gene-306.52-mRNA-1	0	3313	1011	973.5	1016	924
maker-Fvb2-4-augustus-gene-32.34-mRNA-1	3747	934	1727	2.25844	3747	934	1727	2.25387	3863.2	803.1	1833.13	2.38832	6.4993e-05	2.30962	1.48098	0.138612	0.808839	1	800	768.5	805	800	843	7.42129	maker-Fvb2-4-augustus-gene-32.34-mRNA-1	0	3392	1734	1601.7	1739	1734	1794	15.1428	maker-Fvb2-4-augustus-gene-32.34-mRNA-1	0	3392	1583	1591	1588	1583	1649	15.1025	maker-Fvb2-4-augustus-gene-32.34-mRNA-1	0	3392	1372.33	1320.4	1377.33	759
augustus_masked-Fvb2-1-processed-gene-16.0-mRNA-1	982	315	378.333	2.27672	982	315	378.333	2.25553	1006.7	286.6	400.9	2.38768	1.41713e-05	2.30583	1.21649	0.223799	0.963989	1	100	100.2	105	100	138	5.7715	augustus_masked-Fvb2-1-processed-gene-16.0-mRNA-1	0	714	415	386.8	420	415	556	22.2954	augustus_masked-Fvb2-1-processed-gene-16.0-mRNA-1	0	714	374	379.7	379	374	515	22.4075	augustus_masked-Fvb2-1-processed-gene-16.0-mRNA-1	0	714	296.333	288.9	301.333	76
augustus_masked-Fvb5-1-processed-gene-32.18-mRNA-1	104	12	28.6667	2.59259	104	12	28.6667	2.24638	106.6	12.8	30.6667	2.38763	1.08397e-06	2.30427	0.922108	0.356472	0.975757	1	10	14.3	15	10	26	0.868447	augustus_masked-Fvb5-1-processed-gene-32.18-mRNA-1	0	894	22	24.9	27	22	61	1.95358	augustus_masked-Fvb5-1-processed-gene-32.18-mRNA-1	0	894	22	27.1	27	22	54	1.87646	augustus_masked-Fvb5-1-processed-gene-32.18-mRNA-1	0	894	18	22.1	23	4
snap_masked-Fvb6-4-processed-gene-123.29-mRNA-1	617	283	334	2.26356	617	283	334	2.2401	615.2	276.4	357.033	2.3869	1.27661e-05	2.31584	2.42204	0.0154337	0.341049	1	464	447.7	469	464	551	11.2387	snap_masked-Fvb6-4-processed-gene-123.29-mRNA-1	0	1464	181	171.3	186	181	207	4.04826	snap_masked-Fvb6-4-processed-gene-123.29-mRNA-1	0	1464	148	153.3	153	148	176	3.7347	snap_masked-Fvb6-4-processed-gene-123.29-mRNA-1	0	1464	264.333	257.433	269.333	376
augustus_masked-Fvb4-2-processed-gene-10.12-mRNA-1	38	3	12.3333	3.46667	38	3	12.3333	2.23333	38.9	3.4	13.2667	2.38676	4.71024e-07	2.30929	1.08738	0.276869	0.975757	1	3	7.6	8	3	3	0.118497	augustus_masked-Fvb4-2-processed-gene-10.12-mRNA-1	0	756	6	10.1	11	6	6	0.227232	augustus_masked-Fvb4-2-processed-gene-10.12-mRNA-1	0	756	6	11	11	6	8	0.32874	augustus_masked-Fvb4-2-processed-gene-10.12-mRNA-1	0	756	5	9.56667	10	2
maker-Fvb1-1-augustus-gene-115.17-mRNA-1	1265	192	789	2.25172	1265	192	789	2.24187	1298.9	226.9	842.533	2.38658	3.00625e-05	2.31431	2.50114	0.0123793	0.311592	1	793	761.8	798	793	842	9.79857	maker-Fvb1-1-augustus-gene-115.17-mRNA-1	0	2566	601	558.1	606	601	633	7.06295	maker-Fvb1-1-augustus-gene-115.17-mRNA-1	0	2566	497	503	502	497	520	6.29551	maker-Fvb1-1-augustus-gene-115.17-mRNA-1	0	2566	630.333	607.633	635.333	746
maker-Fvb5-3-snap-gene-38.38-mRNA-1	604	147	245.667	2.29525	604	147	245.667	2.26199	599.5	151.9	259.067	2.38514	9.16808e-06	2.30436	1.31327	0.189094	0.906688	1	93	93.6	98	93	96	9.95374	maker-Fvb5-3-snap-gene-38.38-mRNA-1	0	288	236	222	241	236	239	23.7599	maker-Fvb5-3-snap-gene-38.38-mRNA-1	0	288	240	245.5	245	240	241	25.9961	maker-Fvb5-3-snap-gene-38.38-mRNA-1	0	288	189.667	187.033	194.667	66
maker-Fvb1-3-augustus-gene-37.52-mRNA-1	4161	1436	1663.67	2.2575	4161	1436	1663.67	2.25276	4302.2	1290.6	1762.03	2.38293	6.23157e-05	2.3021	1.23988	0.215019	0.949609	1	409	395.2	414	409	442	1.71768	maker-Fvb1-3-augustus-gene-37.52-mRNA-1	0	7684	1845	1703.9	1850	1845	2037	7.59002	maker-Fvb1-3-augustus-gene-37.52-mRNA-1	0	7684	1715	1723.3	1720	1715	1948	7.87564	maker-Fvb1-3-augustus-gene-37.52-mRNA-1	0	7684	1323	1274.13	1328	409
maker-Fvb1-3-snap-gene-125.34-mRNA-1	510	80	161	2.288	510	80	161	2.23846	528.2	75.5	172.433	2.38168	6.11587e-06	2.30407	1.10571	0.26885	0.975757	1	58	60.1	63	58	67	1.01097	maker-Fvb1-3-snap-gene-125.34-mRNA-1	0	1979	159	151	164	159	166	2.40161	maker-Fvb1-3-snap-gene-125.34-mRNA-1	0	1979	158	163.3	163	158	172	2.70002	maker-Fvb1-3-snap-gene-125.34-mRNA-1	0	1979	125	124.8	130	79
maker-Fvb7-1-augustus-gene-291.60-mRNA-1	565	13	341.333	2.26733	565	13	341.333	2.24423	575.4	48	362.8	2.37842	1.29321e-05	2.30601	2.24368	0.0248531	0.413341	1	259	252	264	259	476	1.87198	maker-Fvb7-1-augustus-gene-291.60-mRNA-1	0	7593	272	255.1	277	272	478	1.80241	maker-Fvb7-1-augustus-gene-291.60-mRNA-1	0	7593	277	282.5	282	277	445	1.82067	maker-Fvb7-1-augustus-gene-291.60-mRNA-1	0	7593	269.333	263.2	274.333	285
augustus_masked-Fvb4-1-processed-gene-192.22-mRNA-1	31	2	11.3333	3.61538	31	2	11.3333	2.21429	32	1.9	12.2667	2.37828	4.37411e-07	2.30654	1.26763	0.204931	0.933852	1	4	8.6	9	4	5	0.19594	augustus_masked-Fvb4-1-processed-gene-192.22-mRNA-1	0	762	6	10.1	11	6	7	0.263016	augustus_masked-Fvb4-1-processed-gene-192.22-mRNA-1	0	762	3	8	8	3	4	0.163076	augustus_masked-Fvb4-1-processed-gene-192.22-mRNA-1	0	762	4.33333	8.9	9.33333	5
augustus_masked-Fvb2-1-processed-gene-10.0-mRNA-1	4718	848	2090	2.24208	4718	848	2090	2.2384	4834	730.6	2226.5	2.37702	7.89885e-05	2.29939	1.53217	0.12548	0.780097	1	1192	1142.7	1197	1192	1207	44.0079	augustus_masked-Fvb2-1-processed-gene-10.0-mRNA-1	0	819	2040	1883.5	2045	2040	2050	71.6654	augustus_masked-Fvb2-1-processed-gene-10.0-mRNA-1	0	819	1816	1824.5	1821	1816	1829	69.3768	augustus_masked-Fvb2-1-processed-gene-10.0-mRNA-1	0	819	1682.67	1616.9	1687.67	1098
maker-Fvb7-3-snap-gene-53.64-mRNA-1	19	2	10	4.33333	19	2	10	2.25	18.7	2.3	10.6	2.37662	3.77559e-07	2.30363	1.68637	0.0917244	0.68997	1	2	6.7	7	2	2	0.0971096	maker-Fvb7-3-snap-gene-53.64-mRNA-1	0	615	3	7.4	8	3	3	0.139664	maker-Fvb7-3-snap-gene-53.64-mRNA-1	0	615	4	9	9	4	4	0.202055	maker-Fvb7-3-snap-gene-53.64-mRNA-1	0	615	3	7.7	8	1
maker-Fvb2-3-augustus-gene-48.46-mRNA-1	3096	140	1815.33	2.24395	3096	140	1815.33	2.2397	3102.1	229	1931.3	2.37658	6.88071e-05	2.30337	2.19477	0.0281798	0.435746	1	1586	1518.9	1591	1586	1727	38.7747	maker-Fvb2-3-augustus-gene-48.46-mRNA-1	0	1330	1446	1336.4	1451	1446	1601	34.4651	maker-Fvb2-3-augustus-gene-48.46-mRNA-1	0	1330	1346	1353.6	1351	1346	1499	35.0134	maker-Fvb2-3-augustus-gene-48.46-mRNA-1	0	1330	1459.33	1402.97	1464.33	1509
snap_masked-Fvb1-4-processed-gene-222.13-mRNA-1	8457	1326	3964.67	2.24545	8457	1326	3964.67	2.24349	8647.5	1370.4	4209.53	2.37598	0.000149259	2.29761	1.54371	0.122659	0.771835	1	2322	2221.5	2327	2322	2364	48.9881	snap_masked-Fvb1-4-processed-gene-222.13-mRNA-1	0	1441	3648	3364.5	3653	3648	3742	74.3497	snap_masked-Fvb1-4-processed-gene-222.13-mRNA-1	0	1441	3580	3591.9	3585	3580	3664	78.9906	snap_masked-Fvb1-4-processed-gene-222.13-mRNA-1	0	1441	3183.33	3059.3	3188.33	1920
maker-Fvb6-4-augustus-gene-323.32-mRNA-1	3044	324	1819.33	2.2382	3044	324	1819.33	2.234	3033.6	368.8	1940.37	2.37553	6.91655e-05	2.30271	2.33085	0.0197615	0.375459	1	1756	1681.1	1761	1756	1764	28.427	maker-Fvb6-4-augustus-gene-323.32-mRNA-1	0	1853	1432	1323.5	1437	1432	1432	22.1262	maker-Fvb6-4-augustus-gene-323.32-mRNA-1	0	1853	1220	1227.3	1225	1220	1221	20.4703	maker-Fvb6-4-augustus-gene-323.32-mRNA-1	0	1853	1469.33	1410.63	1474.33	1614
augustus_masked-Fvb6-1-processed-gene-298.16-mRNA-1	128	41	46	2.42268	128	41	46	2.23214	127.7	43.8	48.9667	2.37547	1.75149e-06	2.30382	1.35114	0.17665	0.884821	1	81	82.1	86	81	81	2.50389	augustus_masked-Fvb6-1-processed-gene-298.16-mRNA-1	0	966	11	14.7	16	11	11	0.326028	augustus_masked-Fvb6-1-processed-gene-298.16-mRNA-1	0	966	5	10	10	5	5	0.160797	augustus_masked-Fvb6-1-processed-gene-298.16-mRNA-1	0	966	32.3333	35.6	37.3333	50
augustus_masked-Fvb1-1-processed-gene-174.5-mRNA-1	42	5	23.3333	2.62791	42	5	23.3333	2.2069	41.9	7.2	25.1667	2.37523	9.02673e-07	2.31102	2.90218	0.00370572	0.178414	1	17	21	22	17	18	1.00656	augustus_masked-Fvb1-1-processed-gene-174.5-mRNA-1	0	534	21	23.9	26	21	23	1.23318	augustus_masked-Fvb1-1-processed-gene-174.5-mRNA-1	0	534	5	10	10	5	10	0.581759	augustus_masked-Fvb1-1-processed-gene-174.5-mRNA-1	0	534	14.3333	18.3	19.3333	22
maker-Fvb4-1-augustus-gene-159.39-mRNA-1	1272	192	672.333	2.2528	1272	192	672.333	2.24123	1287.3	162	713.367	2.37265	2.53512e-05	2.2973	1.76806	0.0770512	0.648011	1	402	388.5	407	402	557	3.78274	maker-Fvb4-1-augustus-gene-159.39-mRNA-1	0	4397	610	566.4	615	610	807	5.2548	maker-Fvb4-1-augustus-gene-159.39-mRNA-1	0	4397	598	604.2	603	598	806	5.69459	maker-Fvb4-1-augustus-gene-159.39-mRNA-1	0	4397	536.667	519.7	541.667	418
maker-Fvb6-4-snap-gene-88.42-mRNA-1	564	81	319.667	2.25033	564	81	319.667	2.22634	584.1	67.9	341.233	2.36986	1.21366e-05	2.29444	1.97367	0.0484189	0.538698	1	316	306.4	321	316	344	3.64652	maker-Fvb6-4-snap-gene-88.42-mRNA-1	0	2817	254	238.5	259	254	277	2.81535	maker-Fvb6-4-snap-gene-88.42-mRNA-1	0	2817	197	202.4	202	197	213	2.34897	maker-Fvb6-4-snap-gene-88.42-mRNA-1	0	2817	255.667	249.1	260.667	235
maker-Fvb2-1-augustus-gene-109.43-mRNA-1	807	45	486.333	2.24594	807	45	486.333	2.23019	829.5	16.3	518.2	2.36885	1.84317e-05	2.29405	1.98073	0.0476219	0.535179	1	404	390.5	409	404	405	5.92833	maker-Fvb2-1-augustus-gene-109.43-mRNA-1	0	2040	406	378.5	411	406	406	5.69817	maker-Fvb2-1-augustus-gene-109.43-mRNA-1	0	2040	361	366.7	366	361	361	5.49745	maker-Fvb2-1-augustus-gene-109.43-mRNA-1	0	2040	390.333	378.567	395.333	353
augustus_masked-Fvb6-3-processed-gene-364.13-mRNA-1	282	60	114.667	2.30798	282	60	114.667	2.23741	288.8	58.6	121.633	2.36769	4.30319e-06	2.28727	1.33073	0.183279	0.895615	1	49	51.6	54	49	54	2.45435	augustus_masked-Fvb6-3-processed-gene-364.13-mRNA-1	0	657	109	105	114	109	117	5.0987	augustus_masked-Fvb6-3-processed-gene-364.13-mRNA-1	0	657	105	110.2	110	105	110	5.20129	augustus_masked-Fvb6-3-processed-gene-364.13-mRNA-1	0	657	87.6667	88.9333	92.6667	32
maker-Fvb6-2-augustus-gene-248.50-mRNA-1	4692	1372	2041.67	2.2434	4692	1372	2041.67	2.23963	4715.7	1200	2160.3	2.36734	7.65355e-05	2.28925	1.39283	0.163671	0.860437	1	746	716.9	751	746	748	9.73679	maker-Fvb6-2-augustus-gene-248.50-mRNA-1	0	2294	2160	1994	2165	2160	2167	27.0461	maker-Fvb6-2-augustus-gene-248.50-mRNA-1	0	2294	2020	2028.9	2025	2020	2029	27.4772	maker-Fvb6-2-augustus-gene-248.50-mRNA-1	0	2294	1642	1579.93	1647	788
maker-Fvb6-1-snap-gene-7.57-mRNA-1	166	25	57.6667	2.37302	166	25	57.6667	2.22695	170.1	22	61.5333	2.3664	2.17649e-06	2.28534	1.21763	0.223364	0.963809	1	27	30.5	32	27	27	0.500467	maker-Fvb6-1-snap-gene-7.57-mRNA-1	0	1611	52	52.5	57	52	57	1.01302	maker-Fvb6-1-snap-gene-7.57-mRNA-1	0	1611	47	52.1	52	47	55	1.0606	maker-Fvb6-1-snap-gene-7.57-mRNA-1	0	1611	42	45.0333	47	15
maker-Fvb6-1-snap-gene-156.40-mRNA-1	2180	781	897.667	2.24388	2180	781	897.667	2.23532	2186.2	688.3	949.733	2.36358	3.35974e-05	2.28422	1.26726	0.205062	0.934109	1	233	227.2	238	233	242	2.72592	maker-Fvb6-1-snap-gene-156.40-mRNA-1	0	2651	1025	948.6	1030	1025	1038	11.2106	maker-Fvb6-1-snap-gene-156.40-mRNA-1	0	2651	907	913.7	912	907	914	10.7108	maker-Fvb6-1-snap-gene-156.40-mRNA-1	0	2651	721.667	696.5	726.667	244
maker-Fvb3-2-augustus-gene-199.59-mRNA-1	839	46	471.333	2.24691	839	46	471.333	2.23064	855.7	62.9	501.033	2.36336	1.78006e-05	2.28759	1.82394	0.0681604	0.618507	1	349	337.9	354	349	384	2.54702	maker-Fvb3-2-augustus-gene-199.59-mRNA-1	0	4502	390	363.8	395	390	430	2.73465	maker-Fvb3-2-augustus-gene-199.59-mRNA-1	0	4502	395	400.8	400	395	432	2.981	maker-Fvb3-2-augustus-gene-199.59-mRNA-1	0	4502	378	367.5	383	304
maker-Fvb3-2-snap-gene-52.53-mRNA-1	437	19	229.333	2.26007	437	19	229.333	2.22638	435.6	33.9	243.967	2.36294	8.69646e-06	2.29122	2.13276	0.0329445	0.462511	1	203	198.6	208	203	205	1.60713	maker-Fvb3-2-snap-gene-52.53-mRNA-1	0	3809	184	174.1	189	184	189	1.42066	maker-Fvb3-2-snap-gene-52.53-mRNA-1	0	3809	159	164.3	164	159	162	1.32126	maker-Fvb3-2-snap-gene-52.53-mRNA-1	0	3809	182	179	187	194
maker-Fvb5-1-augustus-gene-89.36-mRNA-1	594	119	274	2.25305	594	119	274	2.22504	618.8	92.8	291.8	2.36101	1.03533e-05	2.28447	1.56822	0.11683	0.756796	1	147	145.1	152	147	736	8.61877	maker-Fvb5-1-augustus-gene-89.36-mRNA-1	0	2550	266	249.6	271	266	1433	16.0896	maker-Fvb5-1-augustus-gene-89.36-mRNA-1	0	2550	243	248.5	248	243	1370	16.6903	maker-Fvb5-1-augustus-gene-89.36-mRNA-1	0	2550	218.667	214.4	223.667	145
augustus_masked-Fvb7-3-processed-gene-188.11-mRNA-1	58	11	29	2.52632	58	11	29	2.20833	60.1	14.5	31.2333	2.35994	1.11839e-06	2.29411	2.19184	0.0283908	0.436572	1	21	24.8	26	21	71	3.28705	augustus_masked-Fvb7-3-processed-gene-188.11-mRNA-1	0	645	19	22.1	24	19	76	3.3736	augustus_masked-Fvb7-3-processed-gene-188.11-mRNA-1	0	645	17	22	22	17	67	3.227	augustus_masked-Fvb7-3-processed-gene-188.11-mRNA-1	0	645	19	22.9667	24	30
maker-Fvb2-1-augustus-gene-8.45-mRNA-1	4571	1466	1839	2.23506	4571	1466	1839	2.23092	4540.7	1325	1945.2	2.35895	6.88288e-05	2.27993	1.2926	0.196149	0.919233	1	602	579.5	607	602	785	15.0167	maker-Fvb2-1-augustus-gene-8.45-mRNA-1	0	1561	2068	1909.3	2073	2068	2726	49.9991	maker-Fvb2-1-augustus-gene-8.45-mRNA-1	0	1561	1797	1805.4	1802	1797	2423	48.2208	maker-Fvb2-1-augustus-gene-8.45-mRNA-1	0	1561	1489	1431.4	1494	554
maker-Fvb3-2-augustus-gene-214.23-mRNA-1	18936	2717	9527	2.22739	18936	2717	9527	2.2266	18656.1	2268	10113.5	2.3588	0.000359124	2.28311	1.70738	0.0877519	0.678555	1	6213	5936	6218	6213	6286	115.158	maker-Fvb3-2-augustus-gene-214.23-mRNA-1	0	1630	8930	8229.3	8935	8930	9006	158.192	maker-Fvb3-2-augustus-gene-214.23-mRNA-1	0	1630	8143	8163.6	8148	8143	8260	157.426	maker-Fvb3-2-augustus-gene-214.23-mRNA-1	0	1630	7762	7442.97	7767	5698
maker-Fvb2-3-augustus-gene-75.48-mRNA-1	59	9	21	2.7027	59	9	21	2.21154	61.9	7.9	22.6	2.35872	8.04011e-07	2.28423	1.25781	0.208461	0.939534	1	19	22.9	24	19	27	0.564603	maker-Fvb2-3-augustus-gene-75.48-mRNA-1	0	1428	8	12	13	8	9	0.180449	maker-Fvb2-3-augustus-gene-75.48-mRNA-1	0	1428	10	15	15	10	14	0.304568	maker-Fvb2-3-augustus-gene-75.48-mRNA-1	0	1428	12.3333	16.6333	17.3333	12
maker-Fvb5-1-augustus-gene-24.31-mRNA-1	306	8	188.667	2.26622	306	8	188.667	2.22511	329.1	19.9	200.967	2.35819	7.16289e-06	2.28662	2.29544	0.0217081	0.391322	1	157	154.7	162	157	187	1.94906	maker-Fvb5-1-augustus-gene-24.31-mRNA-1	0	2865	136	129.9	141	136	181	1.80881	maker-Fvb5-1-augustus-gene-24.31-mRNA-1	0	2865	154	159.3	159	154	207	2.24455	maker-Fvb5-1-augustus-gene-24.31-mRNA-1	0	2865	149	147.967	154	162
maker-Fvb7-2-augustus-gene-282.49-mRNA-1	931	356	398	2.24505	931	356	398	2.22587	936.1	314.1	421.733	2.3562	1.49162e-05	2.27699	1.26891	0.204471	0.932834	1	106	106	111	106	324	3.2079	maker-Fvb7-2-augustus-gene-282.49-mRNA-1	0	3016	462	430.1	467	462	1444	13.708	maker-Fvb7-2-augustus-gene-282.49-mRNA-1	0	3016	391	396.8	396	391	1300	13.3905	maker-Fvb7-2-augustus-gene-282.49-mRNA-1	0	3016	319.667	310.967	324.667	106
maker-Fvb1-3-snap-gene-47.68-mRNA-1	224	40	88.6667	2.31034	224	40	88.6667	2.22018	233	38	94.5667	2.35547	3.35474e-06	2.27922	1.41374	0.157438	0.849071	1	37	40.1	42	37	37	0.58707	maker-Fvb1-3-snap-gene-47.68-mRNA-1	0	1882	83	81	88	83	84	1.27791	maker-Fvb1-3-snap-gene-47.68-mRNA-1	0	1882	83	88.2	88	83	84	1.38658	maker-Fvb1-3-snap-gene-47.68-mRNA-1	0	1882	67.6667	69.7667	72.6667	43
maker-Fvb6-2-augustus-gene-15.39-mRNA-1	232	16	144	2.26686	232	16	144	2.21348	246.3	19.6	153.867	2.35446	5.485e-06	2.28358	2.2912	0.0219517	0.393313	1	107	106.9	112	107	141	4.27455	maker-Fvb6-2-augustus-gene-15.39-mRNA-1	0	985	125	119.7	130	125	162	4.70889	maker-Fvb6-2-augustus-gene-15.39-mRNA-1	0	985	109	114.2	114	109	145	4.57316	maker-Fvb6-2-augustus-gene-15.39-mRNA-1	0	985	113.667	113.6	118.667	123
maker-Fvb5-1-augustus-gene-10.58-mRNA-1	92	12	32	2.47692	92	12	32	2.2	94.2	10.3	34.4	2.35256	1.21865e-06	2.27367	1.22618	0.22013	0.957857	1	17	21	22	17	46	0.522287	maker-Fvb5-1-augustus-gene-10.58-mRNA-1	0	2630	29	31.3	34	29	105	1.14307	maker-Fvb5-1-augustus-gene-10.58-mRNA-1	0	2630	19	24	24	19	55	0.649667	maker-Fvb5-1-augustus-gene-10.58-mRNA-1	0	2630	21.6667	25.4333	26.6667	11
augustus_masked-Fvb6-3-processed-gene-254.3-mRNA-1	2507	766	964.667	2.23044	2507	766	964.667	2.22264	2591.9	708.7	1024.17	2.35215	3.6236e-05	2.27365	1.26484	0.205928	0.935846	1	243	236.8	248	243	669	17.4321	augustus_masked-Fvb6-3-processed-gene-254.3-mRNA-1	0	1146	1077	996.5	1082	1077	2841	70.9784	augustus_masked-Fvb6-3-processed-gene-254.3-mRNA-1	0	1146	1032	1039	1037	1032	2789	75.6046	augustus_masked-Fvb6-3-processed-gene-254.3-mRNA-1	0	1146	784	757.433	789	311
maker-Fvb6-2-snap-gene-113.38-mRNA-1	710	170	352	2.23653	710	170	352	2.21519	737	138.5	374.767	2.35165	1.3295e-05	2.2755	1.59527	0.110652	0.740668	1	191	187.1	196	191	192	3.88176	maker-Fvb6-2-snap-gene-113.38-mRNA-1	0	1477	361	337.1	366	361	362	7.01726	maker-Fvb6-2-snap-gene-113.38-mRNA-1	0	1477	302	307.6	307	302	302	6.352	maker-Fvb6-2-snap-gene-113.38-mRNA-1	0	1477	284.667	277.267	289.667	185
augustus_masked-Fvb5-4-processed-gene-21.5-mRNA-1	1087	305	474	2.23545	1087	305	474	2.21955	1113	282.8	502.733	2.34853	1.77875e-05	2.26969	1.3484	0.177529	0.885926	1	191	187.1	196	191	223	12.0635	augustus_masked-Fvb5-4-processed-gene-21.5-mRNA-1	0	552	496	461.4	501	496	567	29.4092	augustus_masked-Fvb5-4-processed-gene-21.5-mRNA-1	0	552	464	469.9	469	464	538	30.278	augustus_masked-Fvb5-4-processed-gene-21.5-mRNA-1	0	552	383.667	372.8	388.667	158
maker-Fvb4-4-augustus-gene-33.61-mRNA-1	848	266	371.333	2.24053	848	266	371.333	2.22015	852.1	237.5	393.267	2.34696	1.39226e-05	2.26916	1.35813	0.174424	0.880935	1	127	126	132	127	150	1.16222	maker-Fvb4-4-augustus-gene-33.61-mRNA-1	0	3854	397	370.2	402	397	529	3.92992	maker-Fvb4-4-augustus-gene-33.61-mRNA-1	0	3854	374	379.7	379	374	502	4.04647	maker-Fvb4-4-augustus-gene-33.61-mRNA-1	0	3854	299.333	291.967	304.333	131
maker-Fvb6-2-snap-gene-154.50-mRNA-1	344	26	195.333	2.24153	344	26	195.333	2.20329	356.6	30.2	208.833	2.34413	7.43539e-06	2.27177	2.14008	0.0323482	0.45933	1	182	178.5	187	182	230	2.12964	maker-Fvb6-2-snap-gene-154.50-mRNA-1	0	3225	156	148.3	161	156	196	1.74007	maker-Fvb6-2-snap-gene-154.50-mRNA-1	0	3225	134	139.3	139	134	165	1.58942	maker-Fvb6-2-snap-gene-154.50-mRNA-1	0	3225	157.333	155.367	162.333	161
maker-Fvb2-3-augustus-gene-43.75-mRNA-1	1260	78	776	2.21503	1260	78	776	2.20559	1308.5	33.8	827.7	2.34287	2.9439e-05	2.26952	2.02178	0.0431991	0.515997	1	670	644.4	675	670	773	10.1373	maker-Fvb2-3-augustus-gene-43.75-mRNA-1	0	2277	658	610.6	663	658	747	9.39284	maker-Fvb2-3-augustus-gene-43.75-mRNA-1	0	2277	588	594.1	593	588	676	9.22291	maker-Fvb2-3-augustus-gene-43.75-mRNA-1	0	2277	638.667	616.367	643.667	592
maker-Fvb3-4-snap-gene-227.42-mRNA-1	560	128	281	2.23426	560	128	281	2.20774	565.5	96.8	298.967	2.34226	1.06166e-05	2.26802	1.67756	0.0934331	0.695418	1	144	142.2	149	144	144	1.2328	maker-Fvb3-4-snap-gene-227.42-mRNA-1	0	3488	293	274.5	298	293	293	2.40509	maker-Fvb3-4-snap-gene-227.42-mRNA-1	0	3488	246	251.5	251	246	246	2.191	maker-Fvb3-4-snap-gene-227.42-mRNA-1	0	3488	227.667	222.733	232.667	165
maker-Fvb3-4-augustus-gene-184.16-mRNA-1	2622	655	1021.33	2.21587	2622	655	1021.33	2.20868	2696.7	587.4	1087.73	2.34222	3.84991e-05	2.26417	1.32009	0.186804	0.902403	1	429	414.3	434	429	447	6.25784	maker-Fvb3-4-augustus-gene-184.16-mRNA-1	0	2133	1084	1003	1089	1084	1170	15.7049	maker-Fvb3-4-augustus-gene-184.16-mRNA-1	0	2133	1007	1013.9	1012	1007	1089	15.8607	maker-Fvb3-4-augustus-gene-184.16-mRNA-1	0	2133	840	810.4	845	403
maker-Fvb2-3-augustus-gene-67.37-mRNA-1	1447	315	676	2.22022	1447	315	676	2.2093	1480	277.5	718.733	2.34217	2.54597e-05	2.2647	1.48647	0.137154	0.805813	1	371	358.9	376	371	391	2.99301	maker-Fvb2-3-augustus-gene-67.37-mRNA-1	0	3901	686	636.4	691	686	715	5.24771	maker-Fvb2-3-augustus-gene-67.37-mRNA-1	0	3901	605	611.2	610	605	635	5.05687	maker-Fvb2-3-augustus-gene-67.37-mRNA-1	0	3901	554	535.5	559	302
maker-Fvb3-2-augustus-gene-104.43-mRNA-1	197	59	81.6667	2.32432	197	59	81.6667	2.225	195.6	60.6	86.1333	2.34164	3.04538e-06	2.26225	1.28116	0.200136	0.926366	1	26	29.6	31	26	37	1.05426	maker-Fvb3-2-augustus-gene-104.43-mRNA-1	0	1048	74	72.8	79	74	96	2.6227	maker-Fvb3-2-augustus-gene-104.43-mRNA-1	0	1048	85	90.2	90	85	103	3.05323	maker-Fvb3-2-augustus-gene-104.43-mRNA-1	0	1048	61.6667	64.2	66.6667	18
maker-Fvb1-4-snap-gene-169.24-mRNA-1	39	5	16.3333	2.88462	39	5	16.3333	2.19512	40.8	3.2	17.5	2.33929	6.22723e-07	2.26741	1.51519	0.129724	0.789791	1	6	10.5	11	6	6	0.134308	maker-Fvb1-4-snap-gene-169.24-mRNA-1	0	1334	12	15.7	17	12	12	0.257552	maker-Fvb1-4-snap-gene-169.24-mRNA-1	0	1334	8	13	13	8	8	0.186302	maker-Fvb1-4-snap-gene-169.24-mRNA-1	0	1334	8.66667	13.0667	13.6667	7
maker-Fvb3-3-snap-gene-196.37-mRNA-1	3487	477	1552	2.21598	3487	477	1552	2.21124	3482	359.1	1644.5	2.3391	5.84041e-05	2.26473	1.61258	0.106836	0.731599	1	998	957.5	1003	998	1001	18.1268	maker-Fvb3-3-snap-gene-196.37-mRNA-1	0	1649	1475	1363.1	1480	1475	1475	25.6101	maker-Fvb3-3-snap-gene-196.37-mRNA-1	0	1649	1356	1363.6	1361	1356	1358	25.5837	maker-Fvb3-3-snap-gene-196.37-mRNA-1	0	1649	1276.33	1228.07	1281.33	956
maker-Fvb2-1-snap-gene-168.44-mRNA-1	800	182	240.667	2.22581	800	182	240.667	2.19536	826.2	154.4	258.2	2.33852	9.14253e-06	2.26179	1.06104	0.288674	0.975757	1	61	63	66	61	66	0.580684	maker-Fvb2-1-snap-gene-168.44-mRNA-1	0	3394	284	266.2	289	284	303	2.55605	maker-Fvb2-1-snap-gene-168.44-mRNA-1	0	3394	244	249.5	249	244	259	2.37068	maker-Fvb2-1-snap-gene-168.44-mRNA-1	0	3394	196.333	192.9	201.333	102
maker-Fvb3-2-snap-gene-129.31-mRNA-1	72	17	32.3333	2.51562	72	17	32.3333	2.22785	72.6	16.1	34.0667	2.3377	1.2114e-06	2.26503	1.62292	0.104606	0.726105	1	12	16.2	17	12	12	0.181435	maker-Fvb3-2-snap-gene-129.31-mRNA-1	0	1975	19	22.1	24	19	19	0.275439	maker-Fvb3-2-snap-gene-129.31-mRNA-1	0	1975	33	38.1	38	33	34	0.534806	maker-Fvb3-2-snap-gene-129.31-mRNA-1	0	1975	21.3333	25.4667	26.3333	16
maker-Fvb4-1-augustus-gene-195.41-mRNA-1	3713	1500	2339	2.19805	3713	1500	2339	2.19499	3872.2	1456.8	2505.23	2.33693	8.94905e-05	2.26781	2.71936	0.00654081	0.23472	1	2984	2853.5	2989	2984	3645	56.6012	maker-Fvb4-1-augustus-gene-195.41-mRNA-1	0	1923	1484	1371.4	1489	1484	1817	27.053	maker-Fvb4-1-augustus-gene-195.41-mRNA-1	0	1923	1389	1396.7	1394	1389	1703	27.5118	maker-Fvb4-1-augustus-gene-195.41-mRNA-1	0	1923	1952.33	1873.87	1957.33	2675
maker-Fvb3-1-snap-gene-189.30-mRNA-1	1188	300	602.667	2.2118	1188	300	602.667	2.19973	1213.9	264.7	641.8	2.33588	2.27561e-05	2.25996	1.57265	0.1158	0.754595	1	341	330.3	346	341	355	3.84224	maker-Fvb3-1-snap-gene-189.30-mRNA-1	0	2759	641	595	646	641	657	6.81794	maker-Fvb3-1-snap-gene-189.30-mRNA-1	0	2759	510	516	515	510	531	5.97898	maker-Fvb3-1-snap-gene-189.30-mRNA-1	0	2759	497.333	480.433	502.333	311
augustus_masked-Fvb2-3-processed-gene-47.15-mRNA-1	23	2	9.66667	4.22222	23	2	9.66667	2.20833	23.5	2.9	10.2333	2.33478	3.66201e-07	2.26949	1.62329	0.104528	0.726105	1	3	7.6	8	3	3	0.170636	augustus_masked-Fvb2-3-processed-gene-47.15-mRNA-1	0	525	2	6.4	7	2	2	0.109071	augustus_masked-Fvb2-3-processed-gene-47.15-mRNA-1	0	525	4	9	9	4	4	0.236693	augustus_masked-Fvb2-3-processed-gene-47.15-mRNA-1	0	525	3	7.66667	8	5
maker-Fvb6-3-augustus-gene-351.60-mRNA-1	1509	461	561	2.21604	1509	461	561	2.203	1515	397.9	593.967	2.33246	2.10344e-05	2.25599	1.28423	0.199062	0.924463	1	200	195.7	205	200	293	1.88726	maker-Fvb6-3-augustus-gene-351.60-mRNA-1	0	4636	671	622.6	676	671	862	5.32357	maker-Fvb6-3-augustus-gene-351.60-mRNA-1	0	4636	513	519	518	513	673	4.50978	maker-Fvb6-3-augustus-gene-351.60-mRNA-1	0	4636	461.333	445.767	466.333	210
maker-Fvb3-4-snap-gene-238.82-mRNA-1	193	63	71.6667	2.31098	193	63	71.6667	2.20112	191.6	57.2	75.9333	2.33139	2.68585e-06	2.25347	1.23884	0.215405	0.950265	1	19	22.9	24	19	21	0.212643	maker-Fvb3-4-snap-gene-238.82-mRNA-1	0	2949	82	80.1	87	82	104	1.00971	maker-Fvb3-4-snap-gene-238.82-mRNA-1	0	2949	63	68.1	68	63	84	0.884889	maker-Fvb3-4-snap-gene-238.82-mRNA-1	0	2949	54.6667	57.0333	59.6667	16
augustus_masked-Fvb6-1-processed-gene-209.6-mRNA-1	16	4	9.33333	4.11111	16	4	9.33333	2.16667	16	4.7	10.1	2.32895	3.64529e-07	2.27507	3.01828	0.00254215	0.149822	1	3	7.6	8	3	3	0.164073	augustus_masked-Fvb6-1-processed-gene-209.6-mRNA-1	0	546	5	9.2	10	5	5	0.26219	augustus_masked-Fvb6-1-processed-gene-209.6-mRNA-1	0	546	1	6	6	1	1	0.0568973	augustus_masked-Fvb6-1-processed-gene-209.6-mRNA-1	0	546	3	7.6	8	13
augustus_masked-Fvb1-4-processed-gene-211.1-mRNA-1	1557	247	716.333	2.21139	1557	247	716.333	2.20123	1535.5	261	759.3	2.32683	2.693e-05	2.25158	1.58131	0.113806	0.74869	1	429	414.3	434	429	454	30.3288	augustus_masked-Fvb1-4-processed-gene-211.1-mRNA-1	0	447	676	627.2	681	676	684	43.8115	augustus_masked-Fvb1-4-processed-gene-211.1-mRNA-1	0	447	669	675.3	674	669	688	47.8151	augustus_masked-Fvb1-4-processed-gene-211.1-mRNA-1	0	447	591.333	572.267	596.333	389
maker-Fvb5-2-snap-gene-10.80-mRNA-1	63	5	34	2.43662	63	5	34	2.18605	62.8	2.9	36.3	2.32643	1.29224e-06	2.25481	1.98982	0.0466103	0.532222	1	27	30.5	32	27	27	0.346329	maker-Fvb5-2-snap-gene-10.80-mRNA-1	0	2328	25	27.6	30	25	25	0.307466	maker-Fvb5-2-snap-gene-10.80-mRNA-1	0	2328	19	24	24	19	19	0.253545	maker-Fvb5-2-snap-gene-10.80-mRNA-1	0	2328	23.6667	27.3667	28.6667	22
maker-Fvb3-1-augustus-gene-109.20-mRNA-1	89	11	48.6667	2.35185	89	11	48.6667	2.18699	92.2	9	52.0333	2.32625	1.85008e-06	2.25292	1.91971	0.0548951	0.565844	1	43	45.8	48	43	220	2.81468	maker-Fvb3-1-augustus-gene-109.20-mRNA-1	0	2334	35	36.8	40	35	303	3.7169	maker-Fvb3-1-augustus-gene-109.20-mRNA-1	0	2334	30	35.1	35	30	256	3.4074	maker-Fvb3-1-augustus-gene-109.20-mRNA-1	0	2334	36	39.2333	41	32
maker-Fvb4-2-augustus-gene-85.25-mRNA-1	84	22	38.6667	2.41463	84	22	38.6667	2.19588	84.7	17.8	41.0667	2.32616	1.4567e-06	2.25119	1.52979	0.126068	0.78131	1	15	19.1	20	15	18	0.129519	maker-Fvb4-2-augustus-gene-85.25-mRNA-1	0	4150	37	38.7	42	37	38	0.262165	maker-Fvb4-2-augustus-gene-85.25-mRNA-1	0	4150	30	35.1	35	30	30	0.224573	maker-Fvb4-2-augustus-gene-85.25-mRNA-1	0	4150	27.3333	30.9667	32.3333	15
maker-Fvb7-3-augustus-gene-42.48-mRNA-1	235	20	76	2.2809	235	20	76	2.18135	240.5	19.5	81.7667	2.32595	2.89738e-06	2.2491	1.09449	0.27374	0.975757	1	47	49.6	52	47	47	0.549736	maker-Fvb7-3-augustus-gene-42.48-mRNA-1	0	2553	67	66.3	72	67	67	0.751386	maker-Fvb7-3-augustus-gene-42.48-mRNA-1	0	2553	64	69.1	69	64	64	0.778777	maker-Fvb7-3-augustus-gene-42.48-mRNA-1	0	2553	59.3333	61.6667	64.3333	40
maker-Fvb4-4-snap-gene-51.66-mRNA-1	611	165	199	2.23347	611	165	199	2.19639	626.5	168	211.7	2.32423	7.47187e-06	2.24414	1.09503	0.273502	0.975757	1	53	55.4	58	53	55	0.669261	maker-Fvb4-4-snap-gene-51.66-mRNA-1	0	2454	213	200.8	218	213	229	2.67178	maker-Fvb4-4-snap-gene-51.66-mRNA-1	0	2454	218	223.4	223	218	231	2.9243	maker-Fvb4-4-snap-gene-51.66-mRNA-1	0	2454	161.333	159.867	166.333	40
maker-Fvb7-2-augustus-gene-319.44-mRNA-1	78	24	31.3333	2.46875	78	24	31.3333	2.18987	80.9	20.5	33.4	2.32365	1.183e-06	2.24764	1.34269	0.179371	0.888806	1	6	10.5	11	6	21	0.191828	maker-Fvb7-2-augustus-gene-319.44-mRNA-1	0	3269	32	34.1	37	32	106	0.92839	maker-Fvb7-2-augustus-gene-319.44-mRNA-1	0	3269	26	31.1	31	26	85	0.807771	maker-Fvb7-2-augustus-gene-319.44-mRNA-1	0	3269	21.3333	25.2333	26.3333	8
maker-Fvb7-1-augustus-gene-249.66-mRNA-1	6123	656	3655.67	2.1869	6123	656	3655.67	2.18498	6101.4	726.9	3905.1	2.32255	0.000139046	2.25118	2.26605	0.0234484	0.4048	1	3644	3483.5	3649	3644	4952	58.5403	maker-Fvb7-1-augustus-gene-249.66-mRNA-1	0	2526	2988	2756.6	2993	2988	4021	45.5764	maker-Fvb7-1-augustus-gene-249.66-mRNA-1	0	2526	2608	2618	2613	2608	3553	43.6964	maker-Fvb7-1-augustus-gene-249.66-mRNA-1	0	2526	3080	2952.7	3085	3269
maker-Fvb4-1-snap-gene-136.63-mRNA-1	451	150	176.333	2.24764	451	150	176.333	2.20501	452	147.7	186.067	2.32056	6.58296e-06	2.24379	1.26838	0.204663	0.933355	1	38	41.1	43	38	39	0.313567	maker-Fvb4-1-snap-gene-136.63-mRNA-1	0	3714	182	172.2	187	182	184	1.41845	maker-Fvb4-1-snap-gene-136.63-mRNA-1	0	3714	204	209.4	209	204	208	1.73983	maker-Fvb4-1-snap-gene-136.63-mRNA-1	0	3714	141.333	140.9	146.333	54
augustus_masked-Fvb5-2-processed-gene-19.1-mRNA-1	545	46	282.333	2.21695	545	46	282.333	2.19128	535.7	53.9	300.067	2.31975	1.06468e-05	2.2449	1.71703	0.0859743	0.673632	1	202	197.6	207	202	210	1.71898	augustus_masked-Fvb5-2-processed-gene-19.1-mRNA-1	0	3648	248	233	253	248	258	2.0249	augustus_masked-Fvb5-2-processed-gene-19.1-mRNA-1	0	3648	246	251.5	251	246	252	2.146	augustus_masked-Fvb5-2-processed-gene-19.1-mRNA-1	0	3648	232	227.367	237	169
augustus_masked-Fvb7-4-processed-gene-25.11-mRNA-1	717	193	328.667	2.2113	717	193	328.667	2.18938	746.7	167.4	349.5	2.31837	1.23821e-05	2.24283	1.46709	0.142353	0.815842	1	141	139.4	146	141	206	4.33503	augustus_masked-Fvb7-4-processed-gene-25.11-mRNA-1	0	1419	346	323.3	351	346	564	11.3798	augustus_masked-Fvb7-4-processed-gene-25.11-mRNA-1	0	1419	327	332.6	332	327	519	11.3624	augustus_masked-Fvb7-4-processed-gene-25.11-mRNA-1	0	1419	271.333	265.1	276.333	153
maker-Fvb3-2-augustus-gene-14.59-mRNA-1	28	1	9.33333	4.11111	28	1	9.33333	2.16667	29.2	0.4	10.1	2.31739	3.5951e-07	2.2468	1.08424	0.278256	0.975757	1	2	6.7	7	2	5	0.0975219	maker-Fvb3-2-augustus-gene-14.59-mRNA-1	0	1531	4	8.3	9	4	5	0.0935049	maker-Fvb3-2-augustus-gene-14.59-mRNA-1	0	1531	3	8	8	3	5	0.101456	maker-Fvb3-2-augustus-gene-14.59-mRNA-1	0	1531	3	7.66667	8	3
augustus_masked-Fvb4-4-processed-gene-50.7-mRNA-1	78	5	22.6667	2.61905	78	5	22.6667	2.19298	80.9	6.3	24.2667	2.31646	8.61567e-07	2.24325	0.964695	0.334698	0.975757	1	5	9.5	10	5	6	0.245771	augustus_masked-Fvb4-4-processed-gene-50.7-mRNA-1	0	729	11	14.7	16	11	12	0.471295	augustus_masked-Fvb4-4-processed-gene-50.7-mRNA-1	0	729	26	31.1	31	26	27	1.15059	augustus_masked-Fvb4-4-processed-gene-50.7-mRNA-1	0	729	14	18.4333	19	11
maker-Fvb5-2-augustus-gene-206.29-mRNA-1	2420	1002	1183.33	2.18412	2420	1002	1183.33	2.17823	2438.9	1035.9	1265.43	2.31624	4.53324e-05	2.25132	2.35178	0.0186836	0.366716	1	1677	1605.7	1682	1677	1789	32.5147	maker-Fvb5-2-augustus-gene-206.29-mRNA-1	0	1643	675	626.3	680	675	709	12.3552	maker-Fvb5-2-augustus-gene-206.29-mRNA-1	0	1643	646	652.2	651	646	681	12.8764	maker-Fvb5-2-augustus-gene-206.29-mRNA-1	0	1643	999.333	961.4	1004.33	1610
augustus_masked-Fvb3-3-processed-gene-88.10-mRNA-1	4022	992	2056.67	2.18222	4022	992	2056.67	2.17883	4168.3	812.9	2192.1	2.31284	7.77251e-05	2.23824	1.60497	0.108501	0.735155	1	1201	1151.3	1206	1201	4333	94.1693	augustus_masked-Fvb3-3-processed-gene-88.10-mRNA-1	0	1374	2193	2024.4	2198	2193	7651	159.43	augustus_masked-Fvb3-3-processed-gene-88.10-mRNA-1	0	1374	1825	1833.5	1830	1825	6846	154.787	augustus_masked-Fvb3-3-processed-gene-88.10-mRNA-1	0	1374	1739.67	1669.73	1744.67	1154
maker-Fvb5-1-augustus-gene-162.29-mRNA-1	21	3	12.6667	3.23529	21	3	12.6667	2.1875	21.6	4.1	13.4667	2.31169	4.82153e-07	2.24831	2.48638	0.012905	0.31665	1	5	9.5	10	5	6	0.0887406	maker-Fvb5-1-augustus-gene-162.29-mRNA-1	0	2019	4	8.3	9	4	6	0.0850853	maker-Fvb5-1-augustus-gene-162.29-mRNA-1	0	2019	8	13	13	8	10	0.153868	maker-Fvb5-1-augustus-gene-162.29-mRNA-1	0	2019	5.66667	10.2667	10.6667	8
augustus_masked-Fvb6-2-processed-gene-236.2-mRNA-1	4897	1239	2299	2.18689	4897	1239	2299	2.18383	4859	1153.5	2441.13	2.31039	8.64506e-05	2.23466	1.47245	0.1409	0.812975	1	1151	1103.6	1156	1151	3167	62.963	augustus_masked-Fvb6-2-processed-gene-236.2-mRNA-1	0	1502	2390	2205.8	2395	2390	6031	114.963	augustus_masked-Fvb6-2-processed-gene-236.2-mRNA-1	0	1502	2270	2279.3	2275	2270	5898	121.989	augustus_masked-Fvb6-2-processed-gene-236.2-mRNA-1	0	1502	1937	1862.9	1942	1072
maker-Fvb5-2-augustus-gene-173.21-mRNA-1	962	190	464	2.19076	962	190	464	2.17568	982.9	165.4	494.667	2.30841	1.75332e-05	2.23346	1.584	0.113194	0.747425	1	281	273	286	281	353	5.71328	maker-Fvb5-2-augustus-gene-173.21-mRNA-1	0	1845	471	438.4	476	471	571	8.86093	maker-Fvb5-2-augustus-gene-173.21-mRNA-1	0	1845	417	422.8	422	417	529	8.90725	maker-Fvb5-2-augustus-gene-173.21-mRNA-1	0	1845	389.667	378.067	394.667	253
maker-Fvb1-1-augustus-gene-250.48-mRNA-1	271	36	114.333	2.24275	271	36	114.333	2.17869	287.2	40.1	122.333	2.30791	4.35147e-06	2.23676	1.53699	0.124297	0.776972	1	80	81.1	85	80	81	1.59024	maker-Fvb1-1-augustus-gene-250.48-mRNA-1	0	1521	80	78.3	85	80	82	1.54356	maker-Fvb1-1-augustus-gene-250.48-mRNA-1	0	1521	116	121.2	121	116	117	2.38969	maker-Fvb1-1-augustus-gene-250.48-mRNA-1	0	1521	92	93.5333	97	93
maker-Fvb2-1-augustus-gene-214.31-mRNA-1	2839	653	1446.67	2.17935	2839	653	1446.67	2.17456	2871.8	491.3	1541.3	2.3077	5.46865e-05	2.23415	1.6722	0.0944843	0.698363	1	874	839.1	879	874	981	7.89592	maker-Fvb2-1-augustus-gene-214.31-mRNA-1	0	3710	1534	1417.4	1539	1534	1699	13.1117	maker-Fvb2-1-augustus-gene-214.31-mRNA-1	0	3710	1272	1279.4	1277	1272	1432	11.9909	maker-Fvb2-1-augustus-gene-214.31-mRNA-1	0	3710	1226.67	1178.63	1231.67	881
maker-Fvb4-1-augustus-gene-136.40-mRNA-1	317	88	140	2.23167	317	88	140	2.17978	324.5	78.8	148.767	2.30765	5.2617e-06	2.23058	1.36498	0.17226	0.876604	1	60	62.1	65	60	69	1.23824	maker-Fvb4-1-augustus-gene-136.40-mRNA-1	0	1664	148	140.9	153	148	156	2.68417	maker-Fvb4-1-augustus-gene-136.40-mRNA-1	0	1664	133	138.3	138	133	138	2.57638	maker-Fvb4-1-augustus-gene-136.40-mRNA-1	0	1664	113.667	113.767	118.667	48
maker-Fvb4-4-augustus-gene-3.36-mRNA-1	1292	331	623.333	2.18429	1292	331	623.333	2.17315	1320.7	293	664.433	2.30682	2.35383e-05	2.23157	1.52382	0.127554	0.785178	1	346	335.1	351	346	350	6.57322	maker-Fvb4-4-augustus-gene-3.36-mRNA-1	0	1590	677	628.1	682	677	678	12.2088	maker-Fvb4-4-augustus-gene-3.36-mRNA-1	0	1590	556	562.1	561	556	557	10.8828	maker-Fvb4-4-augustus-gene-3.36-mRNA-1	0	1590	526.333	508.433	531.333	313
maker-Fvb2-2-augustus-gene-131.48-mRNA-1	236	62	84.3333	2.23415	236	62	84.3333	2.15	245.9	59.6	91.7333	2.30674	3.28065e-06	2.24055	1.28442	0.198996	0.92432	1	111	110.7	116	111	125	1.23312	maker-Fvb2-2-augustus-gene-131.48-mRNA-1	0	3027	48	48.8	53	48	51	0.482389	maker-Fvb2-2-augustus-gene-131.48-mRNA-1	0	3027	46	51.1	51	46	51	0.52341	maker-Fvb2-2-augustus-gene-131.48-mRNA-1	0	3027	68.3333	70.2	73.3333	110
augustus_masked-Fvb1-2-processed-gene-27.8-mRNA-1	47	3	13	3.05263	47	3	13	2.14706	48.1	3.4	14.1	2.30556	4.99245e-07	2.22944	0.897407	0.369502	0.975757	1	4	8.6	9	4	14	1.12381	augustus_masked-Fvb1-2-processed-gene-27.8-mRNA-1	0	372	10	13.8	15	10	18	1.38538	augustus_masked-Fvb1-2-processed-gene-27.8-mRNA-1	0	372	5	10	10	5	10	0.835105	augustus_masked-Fvb1-2-processed-gene-27.8-mRNA-1	0	372	6.33333	10.8	11.3333	2
maker-Fvb3-4-augustus-gene-94.15-mRNA-1	27	5	12.6667	3.23529	27	5	12.6667	2.1875	27.2	4.6	13.4	2.30519	4.77086e-07	2.23537	1.73674	0.0824328	0.662326	1	2	6.7	7	2	2	0.0159814	maker-Fvb3-4-augustus-gene-94.15-mRNA-1	0	3737	6	10.1	11	6	6	0.0459693	maker-Fvb3-4-augustus-gene-94.15-mRNA-1	0	3737	9	14	14	9	10	0.0831306	maker-Fvb3-4-augustus-gene-94.15-mRNA-1	0	3737	5.66667	10.2667	10.6667	4
maker-Fvb2-4-augustus-gene-105.56-mRNA-1	308	25	159.333	2.22251	308	25	159.333	2.17734	326.9	17.2	169.967	2.30476	6.04816e-06	2.23341	2.07493	0.0379932	0.493038	1	160	157.5	165	160	173	3.48582	maker-Fvb2-4-augustus-gene-105.56-mRNA-1	0	1482	96	93	101	96	109	2.1058	maker-Fvb2-4-augustus-gene-105.56-mRNA-1	0	1482	135	140.3	140	135	143	2.99759	maker-Fvb2-4-augustus-gene-105.56-mRNA-1	0	1482	130.333	130.267	135.333	137
augustus_masked-Fvb2-2-processed-gene-40.5-mRNA-1	782	172	321	2.20526	782	172	321	2.18305	773.8	179.7	339.7	2.30386	1.20268e-05	2.22815	1.39494	0.163035	0.85894	1	152	149.9	157	152	155	6.56523	augustus_masked-Fvb2-2-processed-gene-40.5-mRNA-1	0	705	323	302.1	328	323	331	13.4424	augustus_masked-Fvb2-2-processed-gene-40.5-mRNA-1	0	705	324	329.6	329	324	329	14.4974	augustus_masked-Fvb2-2-processed-gene-40.5-mRNA-1	0	705	266.333	260.533	271.333	136
augustus_masked-Fvb2-2-processed-gene-52.6-mRNA-1	89	17	43.6667	2.36458	89	17	43.6667	2.18018	89.8	15.8	46.3667	2.30366	1.64675e-06	2.23146	1.68516	0.0919582	0.690914	1	18	22	23	18	18	1.28897	augustus_masked-Fvb2-2-processed-gene-52.6-mRNA-1	0	417	38	39.6	43	38	40	2.7464	augustus_masked-Fvb2-2-processed-gene-52.6-mRNA-1	0	417	40	45.1	45	40	40	2.97994	augustus_masked-Fvb2-2-processed-gene-52.6-mRNA-1	0	417	32	35.5667	37	23
augustus_masked-Fvb5-1-processed-gene-221.5-mRNA-1	30	10	15.3333	2.84	30	10	15.3333	2.15	31.6	9	16.6667	2.30208	6.01585e-07	2.24799	2.16003	0.0307705	0.450845	1	16	20	21	16	17	0.629047	augustus_masked-Fvb5-1-processed-gene-221.5-mRNA-1	0	807	3	7.4	8	3	3	0.106436	augustus_masked-Fvb5-1-processed-gene-221.5-mRNA-1	0	807	6	11	11	6	8	0.307964	augustus_masked-Fvb5-1-processed-gene-221.5-mRNA-1	0	807	8.33333	12.8	13.3333	26
maker-Fvb1-4-snap-gene-130.49-mRNA-1	21	2	12.3333	3.17647	21	2	12.3333	2.15625	21.8	3.5	13.2667	2.30065	4.74691e-07	2.23691	2.36726	0.0179202	0.360562	1	6	10.5	11	6	11	0.402541	maker-Fvb1-4-snap-gene-130.49-mRNA-1	0	816	6	10.1	11	6	8	0.280698	maker-Fvb1-4-snap-gene-130.49-mRNA-1	0	816	5	10	10	5	13	0.494923	maker-Fvb1-4-snap-gene-130.49-mRNA-1	0	816	5.66667	10.2	10.6667	8
maker-Fvb5-3-augustus-gene-161.50-mRNA-1	88	10	49.6667	2.30702	88	10	49.6667	2.15504	91.2	16.1	53.4333	2.30008	1.90923e-06	2.23447	2.7244	0.00644176	0.232867	1	43	45.8	48	43	45	1.22382	maker-Fvb5-3-augustus-gene-161.50-mRNA-1	0	1098	41	42.4	46	41	41	1.06911	maker-Fvb5-3-augustus-gene-161.50-mRNA-1	0	1098	30	35.1	35	30	32	0.905382	maker-Fvb5-3-augustus-gene-161.50-mRNA-1	0	1098	38	41.1	43	51
maker-Fvb3-2-augustus-gene-202.29-mRNA-1	1135	230	349.667	2.18131	1135	230	349.667	2.16168	1162.9	206.9	374.967	2.29911	1.32476e-05	2.22131	1.05847	0.289841	0.975757	1	153	150.8	158	153	174	1.06713	maker-Fvb3-2-augustus-gene-202.29-mRNA-1	0	4869	383	357.4	388	383	425	2.49913	maker-Fvb3-2-augustus-gene-202.29-mRNA-1	0	4869	352	357.7	357	352	385	2.45643	maker-Fvb3-2-augustus-gene-202.29-mRNA-1	0	4869	296	288.633	301	127
maker-Fvb4-2-augustus-gene-166.37-mRNA-1	480	49	241.667	2.19637	480	49	241.667	2.16747	500.4	46.6	258	2.29822	9.15987e-06	2.2254	1.76495	0.0775713	0.649454	1	172	169	177	172	185	4.52443	maker-Fvb4-2-augustus-gene-166.37-mRNA-1	0	1221	213	200.8	218	213	225	5.27602	maker-Fvb4-2-augustus-gene-166.37-mRNA-1	0	1221	221	226.4	226	221	228	5.80101	maker-Fvb4-2-augustus-gene-166.37-mRNA-1	0	1221	202	198.733	207	167
maker-Fvb2-2-augustus-gene-77.29-mRNA-1	275	20	158.667	2.20202	275	20	158.667	2.15815	285.6	8.3	169.867	2.2957	6.03953e-06	2.22457	2.00807	0.0446356	0.523473	1	130	128.9	135	130	246	5.95288	maker-Fvb2-2-augustus-gene-77.29-mRNA-1	0	1234	144	137.2	149	144	256	5.9397	maker-Fvb2-2-augustus-gene-77.29-mRNA-1	0	1234	122	127.2	127	122	228	5.73989	maker-Fvb2-2-augustus-gene-77.29-mRNA-1	0	1234	132	131.1	137	124
maker-Fvb7-2-snap-gene-315.78-mRNA-1	33	2	14	2.90909	33	2	14	2.13514	34.1	3.8	15.2	2.29545	5.43212e-07	2.23009	1.90485	0.0568001	0.575205	1	10	14.3	15	10	15	0.0774409	maker-Fvb7-2-snap-gene-315.78-mRNA-1	0	5784	9	12.9	14	9	15	0.074251	maker-Fvb7-2-snap-gene-315.78-mRNA-1	0	5784	3	8	8	3	8	0.0429681	maker-Fvb7-2-snap-gene-315.78-mRNA-1	0	5784	7.33333	11.7333	12.3333	11
augustus_masked-Fvb2-2-processed-gene-209.5-mRNA-1	2397	832	891	2.1698	2397	832	891	2.16217	2477	736	950.467	2.29521	3.35725e-05	2.21792	1.21211	0.225469	0.96672	1	272	264.4	277	272	272	11.3757	augustus_masked-Fvb2-2-processed-gene-209.5-mRNA-1	0	714	1104	1021.4	1109	1104	1106	44.3503	augustus_masked-Fvb2-2-processed-gene-209.5-mRNA-1	0	714	909	915.7	914	909	911	39.6373	augustus_masked-Fvb2-2-processed-gene-209.5-mRNA-1	0	714	761.667	733.833	766.667	268
maker-Fvb5-2-snap-gene-228.27-mRNA-1	12460	1903	5384	2.1701	12460	1903	5384	2.16883	12291.4	1634	5715.1	2.29503	0.000202617	2.22105	1.54117	0.123276	0.773769	1	3523	3368	3528	3523	3830	41.8932	maker-Fvb5-2-snap-gene-228.27-mRNA-1	0	2730	5426	5002	5431	5426	6019	63.125	maker-Fvb5-2-snap-gene-228.27-mRNA-1	0	2730	4855	4869.3	4860	4855	5354	60.9256	maker-Fvb5-2-snap-gene-228.27-mRNA-1	0	2730	4601.33	4413.1	4606.33	3064
maker-Fvb4-4-snap-gene-140.43-mRNA-1	244	23	120	2.22034	244	23	120	2.16129	249.3	18.3	127.967	2.29216	4.53387e-06	2.21692	1.62034	0.10516	0.727683	1	86	86.9	91	86	86	2.04139	maker-Fvb4-4-snap-gene-140.43-mRNA-1	0	1258	109	105	114	109	109	2.48076	maker-Fvb4-4-snap-gene-140.43-mRNA-1	0	1258	100	105.2	105	100	100	2.46947	maker-Fvb4-4-snap-gene-140.43-mRNA-1	0	1258	98.3333	99.0333	103.333	64
augustus_masked-Fvb6-3-processed-gene-212.4-mRNA-1	15	6	9.33333	3.8	15	6	9.33333	2.12	15.5	6.8	10.2	2.29114	3.67577e-07	2.23636	3.37421	0.000740266	0.0762756	1	5	9.5	10	5	5	0.0937263	augustus_masked-Fvb6-3-processed-gene-212.4-mRNA-1	0	1593	5	9.2	10	5	5	0.0898656	augustus_masked-Fvb6-3-processed-gene-212.4-mRNA-1	0	1593	0	5	5	0	0	0	augustus_masked-Fvb6-3-processed-gene-212.4-mRNA-1	0	1593	3.33333	7.9	8.33333	12
maker-Fvb1-4-augustus-gene-119.27-mRNA-1	653	161	381.333	2.17333	653	161	381.333	2.15556	697.9	158.7	408.767	2.29111	1.45836e-05	2.22333	2.64856	0.00808367	0.257197	1	441	425.8	446	441	486	8.01798	maker-Fvb1-4-augustus-gene-119.27-mRNA-1	0	1810	254	238.5	259	254	290	4.58732	maker-Fvb1-4-augustus-gene-119.27-mRNA-1	0	1810	280	285.5	285	280	312	5.35501	maker-Fvb1-4-augustus-gene-119.27-mRNA-1	0	1810	325	316.6	330	420
snap_masked-Fvb3-4-processed-gene-166.29-mRNA-1	195	48	79.6667	2.25789	195	48	79.6667	2.16585	202.6	46.3	84.8333	2.29057	3.0057e-06	2.21671	1.42162	0.155135	0.843381	1	28	31.5	33	28	28	4.35476	snap_masked-Fvb3-4-processed-gene-166.29-mRNA-1	0	192	77	75.5	82	77	77	11.4823	snap_masked-Fvb3-4-processed-gene-166.29-mRNA-1	0	192	85	90.2	90	85	85	13.7531	snap_masked-Fvb3-4-processed-gene-166.29-mRNA-1	0	192	63.3333	65.7333	68.3333	37
maker-Fvb2-1-augustus-gene-65.19-mRNA-1	172	53	77.3333	2.26776	172	53	77.3333	2.17172	172.9	51.6	81.9333	2.28961	2.90156e-06	2.21534	1.41254	0.15779	0.849607	1	24	27.7	29	24	56	0.383979	maker-Fvb2-1-augustus-gene-65.19-mRNA-1	0	4355	75	73.7	80	75	317	2.08406	maker-Fvb2-1-augustus-gene-65.19-mRNA-1	0	4355	84	89.2	89	84	346	2.46815	maker-Fvb2-1-augustus-gene-65.19-mRNA-1	0	4355	61	63.5333	66	31
maker-Fvb3-2-snap-gene-245.27-mRNA-1	544	33	269.333	2.17613	544	33	269.333	2.151	561.3	16.3	288.867	2.28939	1.02613e-05	2.2176	1.79281	0.0730041	0.633905	1	218	212.9	223	218	219	4.66781	maker-Fvb3-2-snap-gene-245.27-mRNA-1	0	1401	251	235.8	256	251	252	5.14994	maker-Fvb3-2-snap-gene-245.27-mRNA-1	0	1401	218	223.4	223	218	218	4.83395	maker-Fvb3-2-snap-gene-245.27-mRNA-1	0	1401	229	224.033	234	205
augustus_masked-Fvb5-2-processed-gene-14.8-mRNA-1	3487	869	1590.33	2.16309	3487	869	1590.33	2.15885	3566.1	771.2	1695.23	2.28925	6.00137e-05	2.21424	1.47356	0.140601	0.812209	1	852	818.1	857	852	1097	23.0851	augustus_masked-Fvb5-2-processed-gene-14.8-mRNA-1	0	1419	1721	1589.7	1726	1721	2279	45.9834	augustus_masked-Fvb5-2-processed-gene-14.8-mRNA-1	0	1419	1529	1536.9	1534	1529	2025	44.333	augustus_masked-Fvb5-2-processed-gene-14.8-mRNA-1	0	1419	1367.33	1314.9	1372.33	778
augustus_masked-Fvb2-1-processed-gene-104.4-mRNA-1	7828	2560	3019.33	2.1598	7828	2560	3019.33	2.15757	8019.9	2322.3	3216.4	2.28699	0.000113595	2.20988	1.24028	0.214871	0.949326	1	1051	1008.1	1056	1051	1182	19.7074	augustus_masked-Fvb2-1-processed-gene-104.4-mRNA-1	0	1791	3611	3330.4	3616	3611	4068	65.0316	augustus_masked-Fvb2-1-processed-gene-104.4-mRNA-1	0	1791	3148	3159	3153	3148	3494	60.6054	augustus_masked-Fvb2-1-processed-gene-104.4-mRNA-1	0	1791	2603.33	2499.17	2608.33	939
snap_masked-Fvb5-1-processed-gene-51.40-mRNA-1	1283	281	610.333	2.16476	1283	281	610.333	2.15375	1339.3	218	651.5	2.28509	2.30903e-05	2.21151	1.58331	0.113352	0.747729	1	357	345.6	362	357	550	3.39683	snap_masked-Fvb5-1-processed-gene-51.40-mRNA-1	0	4835	638	592.2	643	638	893	5.28804	snap_masked-Fvb5-1-processed-gene-51.40-mRNA-1	0	4835	577	583.1	582	577	785	5.04379	snap_masked-Fvb5-1-processed-gene-51.40-mRNA-1	0	4835	524	506.967	529	353
maker-Fvb4-3-augustus-gene-124.25-mRNA-1	1496	221	718.667	2.16101	1496	221	718.667	2.15171	1528.2	186.7	767.233	2.28321	2.71861e-05	2.20913	1.61095	0.10719	0.732263	1	494	476.4	499	494	506	9.00463	maker-Fvb4-3-augustus-gene-124.25-mRNA-1	0	1678	715	663.1	720	715	744	12.6946	maker-Fvb4-3-augustus-gene-124.25-mRNA-1	0	1678	648	654.2	653	648	678	12.5523	maker-Fvb4-3-augustus-gene-124.25-mRNA-1	0	1678	619	597.9	624	419
augustus_masked-Fvb5-2-processed-gene-116.0-mRNA-1	3751	912	1631.33	2.15479	3751	912	1631.33	2.15072	3879.9	766.2	1742.2	2.28273	6.16836e-05	2.20826	1.46297	0.143476	0.818015	1	875	840.1	880	875	1110	20.4226	augustus_masked-Fvb5-2-processed-gene-116.0-mRNA-1	0	1623	1787	1650.5	1792	1787	2282	40.2565	augustus_masked-Fvb5-2-processed-gene-116.0-mRNA-1	0	1623	1576	1584	1581	1576	2013	38.5309	augustus_masked-Fvb5-2-processed-gene-116.0-mRNA-1	0	1623	1412.67	1358.2	1417.67	841
maker-Fvb7-2-augustus-gene-273.68-mRNA-1	173	25	99.3333	2.21138	173	25	99.3333	2.14176	176.5	16.8	106.367	2.27998	3.77645e-06	2.20804	1.85064	0.0642211	0.604908	1	81	82.1	86	81	96	1.20855	maker-Fvb7-2-augustus-gene-273.68-mRNA-1	0	2372	95	92.1	100	95	118	1.42432	maker-Fvb7-2-augustus-gene-273.68-mRNA-1	0	2372	70	75.1	75	70	93	1.21801	maker-Fvb7-2-augustus-gene-273.68-mRNA-1	0	2372	82	83.1	87	67
maker-Fvb7-4-augustus-gene-61.57-mRNA-1	299	80	142.667	2.18889	299	80	142.667	2.14133	313.2	63	152.8	2.27973	5.41674e-06	2.20674	1.5902	0.11179	0.743864	1	81	82.1	86	81	194	2.35204	maker-Fvb7-4-augustus-gene-61.57-mRNA-1	0	2463	161	152.9	166	161	380	4.41732	maker-Fvb7-4-augustus-gene-61.57-mRNA-1	0	2463	118	123.2	123	118	278	3.50642	maker-Fvb7-4-augustus-gene-61.57-mRNA-1	0	2463	120	119.4	125	81
snap_masked-Fvb2-1-processed-gene-8.29-mRNA-1	3734	1049	1414.33	2.16502	3734	1049	1414.33	2.16024	3707.3	1026.6	1496.3	2.27871	5.2887e-05	2.20289	1.26363	0.206363	0.936236	1	530	510.7	535	530	813	12.886	snap_masked-Fvb2-1-processed-gene-8.29-mRNA-1	0	1884	1579	1458.9	1584	1579	2473	37.5822	snap_masked-Fvb2-1-processed-gene-8.29-mRNA-1	0	1884	1533	1540.9	1538	1533	2371	39.0962	snap_masked-Fvb2-1-processed-gene-8.29-mRNA-1	0	1884	1214	1170.17	1219	487
maker-Fvb4-1-augustus-gene-148.42-mRNA-1	1186	141	662.667	2.15649	1186	141	662.667	2.14648	1209.3	112.8	707.567	2.2782	2.5103e-05	2.20565	1.78563	0.0741596	0.638198	1	504	485.9	509	504	504	6.85964	maker-Fvb4-1-augustus-gene-148.42-mRNA-1	0	2194	645	598.7	650	645	647	8.4432	maker-Fvb4-1-augustus-gene-148.42-mRNA-1	0	2194	570	576.1	575	570	573	8.11339	maker-Fvb4-1-augustus-gene-148.42-mRNA-1	0	2194	573	553.567	578	449
augustus_masked-Fvb7-1-processed-gene-193.14-mRNA-1	1537	293	811	2.15308	1537	293	811	2.14494	1556.9	201.2	865.1	2.27483	3.06992e-05	2.2032	1.75318	0.0795719	0.654891	1	519	500.2	524	519	830	18.4	augustus_masked-Fvb7-1-processed-gene-193.14-mRNA-1	0	1347	841	779.2	846	841	1391	29.5664	augustus_masked-Fvb7-1-processed-gene-193.14-mRNA-1	0	1347	750	756.4	755	750	1229	28.3445	augustus_masked-Fvb7-1-processed-gene-193.14-mRNA-1	0	1347	703.333	678.6	708.333	548
maker-Fvb1-4-augustus-gene-171.15-mRNA-1	6329	1797	2569.67	2.14837	6329	1797	2569.67	2.14581	6576.4	1527.7	2741.07	2.27444	9.69448e-05	2.19954	1.3485	0.177497	0.885926	1	1078	1033.9	1083	1078	1092	12.8077	maker-Fvb1-4-augustus-gene-171.15-mRNA-1	0	2546	2929	2702.3	2934	2929	2949	33.1631	maker-Fvb1-4-augustus-gene-171.15-mRNA-1	0	2546	2706	2716.2	2711	2706	2728	33.2867	maker-Fvb1-4-augustus-gene-171.15-mRNA-1	0	2546	2237.67	2150.8	2242.67	1132
maker-Fvb3-1-augustus-gene-62.13-mRNA-1	1951	346	962.333	2.15342	1951	346	962.333	2.14654	1974.8	238.9	1024.83	2.27414	3.63624e-05	2.20233	1.7104	0.0871911	0.677017	1	628	604.3	633	628	746	6.79368	maker-Fvb3-1-augustus-gene-62.13-mRNA-1	0	3279	983	910	988	983	1116	9.74456	maker-Fvb3-1-augustus-gene-62.13-mRNA-1	0	3279	892	898.7	897	892	1039	9.8437	maker-Fvb3-1-augustus-gene-62.13-mRNA-1	0	3279	834.333	804.333	839.333	637
augustus_masked-Fvb2-4-processed-gene-54.5-mRNA-1	3891	1507	1470.67	2.15558	3891	1507	1470.67	2.15106	3898.6	1342.9	1559.37	2.27375	5.50392e-05	2.19709	1.17716	0.239132	0.975757	1	342	331.3	347	342	343	8.64337	augustus_masked-Fvb2-4-processed-gene-54.5-mRNA-1	0	1185	1865	1722.3	1870	1865	1869	45.1575	augustus_masked-Fvb2-4-processed-gene-54.5-mRNA-1	0	1185	1611	1619.1	1616	1611	1613	42.2863	augustus_masked-Fvb2-4-processed-gene-54.5-mRNA-1	0	1185	1272.67	1224.23	1277.67	358
maker-Fvb5-4-augustus-gene-212.21-mRNA-1	66	6	30	2.42857	66	6	30	2.15385	66.6	5	31.8333	2.27333	1.13329e-06	2.20534	1.8392	0.0658858	0.612131	1	13	17.2	18	13	13	0.555359	maker-Fvb5-4-augustus-gene-212.21-mRNA-1	0	699	24	26.7	29	24	24	0.983045	maker-Fvb5-4-augustus-gene-212.21-mRNA-1	0	699	26	31.1	31	26	26	1.15553	maker-Fvb5-4-augustus-gene-212.21-mRNA-1	0	699	21	25	26	20
maker-Fvb3-3-augustus-gene-177.25-mRNA-1	345	38	190	2.18257	345	38	190	2.14688	362.7	31.2	202.7	2.27324	7.20894e-06	2.20432	1.99743	0.0457789	0.528248	1	112	111.7	117	112	133	1.37186	maker-Fvb3-3-augustus-gene-177.25-mRNA-1	0	2895	179	169.5	184	179	219	2.16588	maker-Fvb3-3-augustus-gene-177.25-mRNA-1	0	2895	191	196.4	196	191	226	2.42518	maker-Fvb3-3-augustus-gene-177.25-mRNA-1	0	2895	160.667	159.2	165.667	153
maker-Fvb2-1-augustus-gene-68.14-mRNA-1	30	12	12	3.11765	30	12	12	2.125	31.1	10.3	12.9	2.27303	4.57438e-07	2.20116	1.34487	0.178667	0.887728	1	0	4.8	5	0	0	0	maker-Fvb2-1-augustus-gene-68.14-mRNA-1	0	749	13	16.6	18	13	13	0.496937	maker-Fvb2-1-augustus-gene-68.14-mRNA-1	0	749	4	9	9	4	4	0.165906	maker-Fvb2-1-augustus-gene-68.14-mRNA-1	0	749	5.66667	10.1333	10.6667	1
maker-Fvb5-1-augustus-gene-287.49-mRNA-1	87	17	38	2.32558	87	17	38	2.12871	90.3	21	41.0667	2.27273	1.46655e-06	2.20749	1.8216	0.0685161	0.619517	1	40	43	45	40	191	1.80091	maker-Fvb5-1-augustus-gene-287.49-mRNA-1	0	3167	24	26.7	29	24	111	1.00349	maker-Fvb5-1-augustus-gene-287.49-mRNA-1	0	3167	22	27.1	27	22	132	1.29482	maker-Fvb5-1-augustus-gene-287.49-mRNA-1	0	3167	28.6667	32.2667	33.6667	41
snap_masked-Fvb5-1-processed-gene-19.48-mRNA-1	371	122	174.333	2.19406	371	122	174.333	2.15453	386.6	118.7	184.833	2.27062	6.54062e-06	2.19631	1.41919	0.155843	0.845461	1	74	75.4	79	74	94	11.8437	snap_masked-Fvb5-1-processed-gene-19.48-mRNA-1	0	237	165	156.6	170	165	199	24.0405	snap_masked-Fvb5-1-processed-gene-19.48-mRNA-1	0	237	199	204.4	204	199	230	30.1484	snap_masked-Fvb5-1-processed-gene-19.48-mRNA-1	0	237	146	145.467	151	77
maker-Fvb2-4-augustus-gene-124.29-mRNA-1	27	15	11	3.2	27	15	11	2.1	28.8	14.1	12.1333	2.26829	4.42038e-07	2.22565	1.19797	0.230929	0.975712	1	15	19.1	20	15	16	0.577726	maker-Fvb2-4-augustus-gene-124.29-mRNA-1	0	827	0	4.6	5	0	0	0	maker-Fvb2-4-augustus-gene-124.29-mRNA-1	0	827	0	5	5	0	0	0	maker-Fvb2-4-augustus-gene-124.29-mRNA-1	0	827	5	9.56667	10	27
maker-Fvb7-2-augustus-gene-293.48-mRNA-1	187	31	124	2.18471	187	31	124	2.1307	194.5	46.2	133.167	2.26785	4.75464e-06	2.20304	2.99391	0.00275424	0.155618	1	112	111.7	117	112	2201	14.0167	maker-Fvb7-2-augustus-gene-293.48-mRNA-1	0	4689	106	102.2	111	106	1956	11.9434	maker-Fvb7-2-augustus-gene-293.48-mRNA-1	0	4689	96	101.2	101	96	1829	12.1176	maker-Fvb7-2-augustus-gene-293.48-mRNA-1	0	4689	104.667	105.033	109.667	137
maker-Fvb2-1-augustus-gene-198.26-mRNA-1	26	3	12.3333	3.05556	26	3	12.3333	2.12121	27.3	3.6	13.3	2.26266	4.75574e-07	2.20063	2.02277	0.0430972	0.515362	1	4	8.6	9	4	5	0.0558571	maker-Fvb2-1-augustus-gene-198.26-mRNA-1	0	2673	8	12	13	8	9	0.0964013	maker-Fvb2-1-augustus-gene-198.26-mRNA-1	0	2673	6	11	11	6	7	0.0813548	maker-Fvb2-1-augustus-gene-198.26-mRNA-1	0	2673	6	10.5333	11	9
maker-Fvb6-1-augustus-gene-279.37-mRNA-1	72	10	40.6667	2.32609	72	10	40.6667	2.14019	76	11.9	43.3333	2.26214	1.54137e-06	2.19357	1.98895	0.0467066	0.532222	1	23	26.7	28	23	279	3.74945	maker-Fvb6-1-augustus-gene-279.37-mRNA-1	0	2222	30	32.2	35	30	421	5.42472	maker-Fvb6-1-augustus-gene-279.37-mRNA-1	0	2222	39	44.1	44	39	400	5.59242	maker-Fvb6-1-augustus-gene-279.37-mRNA-1	0	2222	30.6667	34.3333	35.6667	29
maker-Fvb7-2-augustus-gene-86.47-mRNA-1	17	4	9.66667	3.63636	17	4	9.66667	2.11538	17.9	4.5	10.4333	2.2621	3.74616e-07	2.20515	2.6868	0.007214	0.245047	1	2	6.7	7	2	2	0.0161674	maker-Fvb7-2-augustus-gene-86.47-mRNA-1	0	3694	6	10.1	11	6	6	0.0465044	maker-Fvb7-2-augustus-gene-86.47-mRNA-1	0	3694	3	8	8	3	3	0.0252295	maker-Fvb7-2-augustus-gene-86.47-mRNA-1	0	3694	3.66667	8.26667	8.66667	7
maker-Fvb5-3-augustus-gene-6.37-mRNA-1	291	71	131.333	2.19033	291	71	131.333	2.13873	291.4	70.3	139.533	2.26008	4.93908e-06	2.18661	1.46303	0.143459	0.818015	1	63	64.9	68	63	136	2.17172	maker-Fvb5-3-augustus-gene-6.37-mRNA-1	0	1870	134	128	139	134	349	5.34347	maker-Fvb5-3-augustus-gene-6.37-mRNA-1	0	1870	134	139.3	139	134	303	5.03368	maker-Fvb5-3-augustus-gene-6.37-mRNA-1	0	1870	110.333	110.733	115.333	61
maker-Fvb4-1-snap-gene-12.39-mRNA-1	291	13	139.333	2.17746	291	13	139.333	2.12973	285.4	5.2	148.433	2.25649	5.27041e-06	2.18591	1.76465	0.0776228	0.649583	1	116	115.5	121	116	230	4.60327	maker-Fvb4-1-snap-gene-12.39-mRNA-1	0	1492	126	120.7	131	126	252	4.83583	maker-Fvb4-1-snap-gene-12.39-mRNA-1	0	1492	113	118.2	118	113	230	4.78898	maker-Fvb4-1-snap-gene-12.39-mRNA-1	0	1492	118.333	118.133	123.333	100
augustus_masked-Fvb7-4-processed-gene-52.3-mRNA-1	98	28	37	2.30588	98	28	37	2.11	102	28.9	40.0667	2.25601	1.42618e-06	2.18669	1.42853	0.15314	0.839075	1	50	52.5	55	50	52	3.25531	augustus_masked-Fvb7-4-processed-gene-52.3-mRNA-1	0	477	18	21.2	23	18	18	1.08042	augustus_masked-Fvb7-4-processed-gene-52.3-mRNA-1	0	477	17	22	22	17	20	1.30255	augustus_masked-Fvb7-4-processed-gene-52.3-mRNA-1	0	477	28.3333	31.9	33.3333	35
maker-Fvb5-1-augustus-gene-268.43-mRNA-1	466	60	190.667	2.16024	466	60	190.667	2.12598	486.6	53.7	204.3	2.2544	7.25355e-06	2.18459	1.55884	0.119035	0.762333	1	108	107.9	113	108	309	4.63441	maker-Fvb5-1-augustus-gene-268.43-mRNA-1	0	1991	181	171.3	186	181	472	6.7875	maker-Fvb5-1-augustus-gene-268.43-mRNA-1	0	1991	204	209.4	209	204	494	7.70797	maker-Fvb5-1-augustus-gene-268.43-mRNA-1	0	1991	164.333	162.867	169.333	144
augustus_masked-Fvb2-3-processed-gene-128.9-mRNA-1	46	1	16	2.71429	46	1	16	2.11628	48.3	1.8	17.3	2.25362	6.16372e-07	2.18711	1.2815	0.200017	0.926244	1	12	16.2	17	12	12	0.407662	augustus_masked-Fvb2-3-processed-gene-128.9-mRNA-1	0	879	5	9.2	10	5	5	0.162862	augustus_masked-Fvb2-3-processed-gene-128.9-mRNA-1	0	879	11	16	16	11	14	0.494793	augustus_masked-Fvb2-3-processed-gene-128.9-mRNA-1	0	879	9.33333	13.8	14.3333	12
maker-Fvb6-3-augustus-gene-95.27-mRNA-1	61	23	26.6667	2.45455	61	23	26.6667	2.14286	63.4	22.6	28.2333	2.25296	9.98454e-07	2.17886	1.32451	0.185335	0.89962	1	6	10.5	11	6	11	0.106474	maker-Fvb6-3-augustus-gene-95.27-mRNA-1	0	3085	20	23	25	20	41	0.380512	maker-Fvb6-3-augustus-gene-95.27-mRNA-1	0	3085	29	34.1	34	29	46	0.463219	maker-Fvb6-3-augustus-gene-95.27-mRNA-1	0	3085	18.3333	22.5333	23.3333	6
maker-Fvb4-4-snap-gene-86.67-mRNA-1	2544	364	1313.67	2.12923	2544	364	1313.67	2.12439	2621.8	360.7	1402.83	2.25152	4.97272e-05	2.17972	1.70391	0.0883972	0.680672	1	928	890.7	933	928	970	5.91251	maker-Fvb4-4-snap-gene-86.67-mRNA-1	0	4899	1292	1194.6	1297	1292	1334	7.79629	maker-Fvb4-4-snap-gene-86.67-mRNA-1	0	4899	1270	1277.4	1275	1270	1326	8.40853	maker-Fvb4-4-snap-gene-86.67-mRNA-1	0	4899	1163.33	1120.9	1168.33	872
augustus_masked-Fvb3-1-processed-gene-219.6-mRNA-1	60	15	21	2.53659	60	15	21	2.125	61.4	15.5	22.4333	2.25093	7.92928e-07	2.17609	1.2023	0.229245	0.973045	1	5	9.5	10	5	11	0.480224	augustus_masked-Fvb3-1-processed-gene-219.6-mRNA-1	0	684	16	19.3	21	16	35	1.46505	augustus_masked-Fvb3-1-processed-gene-219.6-mRNA-1	0	684	20	25	25	20	45	2.04381	augustus_masked-Fvb3-1-processed-gene-219.6-mRNA-1	0	684	13.6667	17.9333	18.6667	4
snap_masked-Fvb7-2-processed-gene-252.36-mRNA-1	2884	945	1218	2.13373	2884	945	1218	2.12847	2953.9	895.1	1294.8	2.25021	4.57011e-05	2.17445	1.26058	0.207459	0.938205	1	469	452.5	474	469	479	3.58394	snap_masked-Fvb7-2-processed-gene-252.36-mRNA-1	0	3991	1414	1306.9	1419	1414	1438	10.3161	snap_masked-Fvb7-2-processed-gene-252.36-mRNA-1	0	3991	1340	1347.6	1345	1340	1373	10.6874	snap_masked-Fvb7-2-processed-gene-252.36-mRNA-1	0	3991	1074.33	1035.67	1079.33	388
augustus_masked-Fvb6-2-processed-gene-142.0-mRNA-1	1786	540	780.667	2.13745	1786	540	780.667	2.12922	1828.5	542.8	829.667	2.25	2.92981e-05	2.17468	1.30238	0.192788	0.913662	1	331	320.8	336	331	331	14.2627	augustus_masked-Fvb6-2-processed-gene-142.0-mRNA-1	0	693	871	806.8	876	871	872	36.0265	augustus_masked-Fvb6-2-processed-gene-142.0-mRNA-1	0	693	857	863.6	862	857	858	38.4626	augustus_masked-Fvb6-2-processed-gene-142.0-mRNA-1	0	693	686.333	663.733	691.333	277
augustus_masked-Fvb2-1-processed-gene-229.0-mRNA-1	2497	582	1195	2.12665	2497	582	1195	2.12136	2552.7	511.4	1274.73	2.24892	4.50896e-05	2.1751	1.48011	0.138844	0.809415	1	729	700.7	734	729	821	32.5578	augustus_masked-Fvb2-1-processed-gene-229.0-mRNA-1	0	753	1311	1212.1	1316	1311	1448	55.0571	augustus_masked-Fvb2-1-processed-gene-229.0-mRNA-1	0	753	1142	1149.2	1147	1142	1265	52.1891	augustus_masked-Fvb2-1-processed-gene-229.0-mRNA-1	0	753	1060.67	1020.67	1065.67	596
maker-Fvb1-1-augustus-gene-84.21-mRNA-1	595	123	216	2.15714	595	123	216	2.12696	609.5	128.9	230.2	2.24882	8.12304e-06	2.17226	1.23684	0.216146	0.951709	1	113	112.6	118	113	266	3.38436	maker-Fvb1-1-augustus-gene-84.21-mRNA-1	0	2347	211	198.9	216	211	509	6.20932	maker-Fvb1-1-augustus-gene-84.21-mRNA-1	0	2347	236	241.5	241	236	613	8.11394	maker-Fvb1-1-augustus-gene-84.21-mRNA-1	0	2347	186.667	184.333	191.667	72
augustus_masked-Fvb7-1-processed-gene-193.1-mRNA-1	163	22	83	2.2029	163	22	83	2.12162	171.2	19.3	88.7	2.24812	3.15053e-06	2.17898	1.84285	0.0653511	0.60993	1	47	49.6	52	47	107	3.759	augustus_masked-Fvb7-1-processed-gene-193.1-mRNA-1	0	850	78	76.4	83	78	217	7.30937	augustus_masked-Fvb7-1-processed-gene-193.1-mRNA-1	0	850	82	87.2	87	82	205	7.49237	augustus_masked-Fvb7-1-processed-gene-193.1-mRNA-1	0	850	69	71.0667	74	60
maker-Fvb7-4-augustus-gene-161.12-mRNA-1	81	4	34	2.32468	81	4	34	2.1087	82.7	2.4	36.6333	2.24745	1.29979e-06	2.17636	1.50216	0.133056	0.796215	1	27	30.5	32	27	45	0.566268	maker-Fvb7-4-augustus-gene-161.12-mRNA-1	0	2373	27	29.5	32	27	35	0.422289	maker-Fvb7-4-augustus-gene-161.12-mRNA-1	0	2373	23	28.1	28	23	29	0.379651	maker-Fvb7-4-augustus-gene-161.12-mRNA-1	0	2373	25.6667	29.3667	30.6667	21
maker-Fvb1-3-snap-gene-1.70-mRNA-1	451	91	148.333	2.15584	451	91	148.333	2.1125	462.5	80.4	159.433	2.2472	5.63467e-06	2.1727	1.14126	0.253762	0.975757	1	73	74.5	78	73	73	0.795573	maker-Fvb1-3-snap-gene-1.70-mRNA-1	0	2740	164	155.7	169	164	166	1.73459	maker-Fvb1-3-snap-gene-1.70-mRNA-1	0	2740	148	153.3	153	148	148	1.67801	maker-Fvb1-3-snap-gene-1.70-mRNA-1	0	2740	128.333	127.833	133.333	67
augustus_masked-Fvb5-4-processed-gene-17.8-mRNA-1	120	31	41.3333	2.29167	120	31	41.3333	2.11712	124	27.1	44.2667	2.24695	1.56703e-06	2.17517	1.2485	0.211848	0.944864	1	5	9.5	10	5	78	3.66222	augustus_masked-Fvb5-4-processed-gene-17.8-mRNA-1	0	636	47	47.9	52	47	411	18.5022	augustus_masked-Fvb5-4-processed-gene-17.8-mRNA-1	0	636	44	49.1	49	44	383	18.7079	augustus_masked-Fvb5-4-processed-gene-17.8-mRNA-1	0	636	32	35.5	37	16
maker-Fvb2-2-augustus-gene-77.26-mRNA-1	113	10	60.6667	2.22973	113	10	60.6667	2.11656	114.8	3	64.8667	2.24664	2.30712e-06	2.17894	2.01934	0.0434518	0.51708	1	42	44.9	47	42	170	5.1642	maker-Fvb2-2-augustus-gene-77.26-mRNA-1	0	983	57	57.1	62	57	165	4.80585	maker-Fvb2-2-augustus-gene-77.26-mRNA-1	0	983	49	54.1	54	49	137	4.32963	maker-Fvb2-2-augustus-gene-77.26-mRNA-1	0	983	49.3333	52.0333	54.3333	47
snap_masked-Fvb6-3-processed-gene-26.34-mRNA-1	15	6	10.3333	3.38462	15	6	10.3333	2.10714	16.6	6.4	11.1667	2.24535	4.03896e-07	2.19663	3.5042	0.000457973	0.05872	1	6	10.5	11	6	6	0.0733691	snap_masked-Fvb6-3-processed-gene-26.34-mRNA-1	0	2442	2	6.4	7	2	2	0.023449	snap_masked-Fvb6-3-processed-gene-26.34-mRNA-1	0	2442	5	10	10	5	5	0.0636075	snap_masked-Fvb6-3-processed-gene-26.34-mRNA-1	0	2442	4.33333	8.96667	9.33333	17
maker-Fvb1-4-augustus-gene-172.36-mRNA-1	22	8	11.6667	3.05882	22	8	11.6667	2.09375	22.8	8.7	12.7	2.2451	4.56843e-07	2.19027	2.73548	0.00622887	0.230253	1	10	14.3	15	10	10	0.201086	maker-Fvb1-4-augustus-gene-172.36-mRNA-1	0	1485	4	8.3	9	4	5	0.0964013	maker-Fvb1-4-augustus-gene-172.36-mRNA-1	0	1485	3	8	8	3	4	0.0836792	maker-Fvb1-4-augustus-gene-172.36-mRNA-1	0	1485	5.66667	10.2	10.6667	15
maker-Fvb6-4-augustus-gene-108.54-mRNA-1	745	176	384	2.13274	745	176	384	2.11628	763.3	131.6	410.033	2.24403	1.45322e-05	2.17281	1.64568	0.0998298	0.713597	1	228	222.4	233	228	307	4.28984	maker-Fvb6-4-augustus-gene-108.54-mRNA-1	0	2137	417	388.7	422	417	556	7.4492	maker-Fvb6-4-augustus-gene-108.54-mRNA-1	0	2137	372	377.7	377	372	489	7.10867	maker-Fvb6-4-augustus-gene-108.54-mRNA-1	0	2137	339	329.6	344	241
maker-Fvb6-1-snap-gene-238.56-mRNA-1	1284	274	798.333	2.11811	1284	274	798.333	2.11034	1345	271.4	856.7	2.244	3.04961e-05	2.1763	2.43262	0.0149901	0.337127	1	910	873.5	915	910	947	8.56407	maker-Fvb6-1-snap-gene-238.56-mRNA-1	0	3302	636	590.4	641	636	663	5.74878	maker-Fvb6-1-snap-gene-238.56-mRNA-1	0	3302	596	602.1	601	596	609	5.7296	maker-Fvb6-1-snap-gene-238.56-mRNA-1	0	3302	714	688.667	719	816
snap_masked-Fvb2-4-processed-gene-202.19-mRNA-1	807	219	274.333	2.13989	807	219	274.333	2.11669	826.8	211.3	293.3	2.24385	1.03496e-05	2.16819	1.15278	0.249	0.975757	1	99	99.3	104	99	126	4.51141	snap_masked-Fvb2-4-processed-gene-202.19-mRNA-1	0	834	318	297.5	323	318	375	12.8737	snap_masked-Fvb2-4-processed-gene-202.19-mRNA-1	0	834	305	310.6	310	305	374	13.9312	snap_masked-Fvb2-4-processed-gene-202.19-mRNA-1	0	834	240.667	235.8	245.667	90
maker-Fvb5-2-snap-gene-9.65-mRNA-1	1878	67	979.333	2.12309	1878	67	979.333	2.11669	1839.9	26.8	1045.23	2.24383	3.70834e-05	2.17301	1.8362	0.0663282	0.612918	1	859	824.8	864	859	929	11.5926	maker-Fvb5-2-snap-gene-9.65-mRNA-1	0	2393	912	844.6	917	912	978	11.7013	maker-Fvb5-2-snap-gene-9.65-mRNA-1	0	2393	845	851.6	850	845	905	11.7487	maker-Fvb5-2-snap-gene-9.65-mRNA-1	0	2393	872	840.333	877	726
snap_masked-Fvb1-2-processed-gene-250.11-mRNA-1	26	5	11.6667	3.1875	26	5	11.6667	2.12903	27.5	5.4	12.4333	2.24333	4.42013e-07	2.17491	1.61301	0.106743	0.73138	1	4	8.6	9	4	4	0.121387	snap_masked-Fvb1-2-processed-gene-250.11-mRNA-1	0	984	3	7.4	8	3	3	0.0872902	snap_masked-Fvb1-2-processed-gene-250.11-mRNA-1	0	984	9	14	14	9	9	0.284139	snap_masked-Fvb1-2-processed-gene-250.11-mRNA-1	0	984	5.33333	10	10.3333	4
augustus_masked-Fvb1-3-processed-gene-17.16-mRNA-1	70	50	37	2.27586	70	50	37	2.08824	73.8	48.4	40.3667	2.24333	1.45706e-06	2.19012	2.04517	0.0408383	0.504519	1	64	65.9	69	64	112	3.88439	augustus_masked-Fvb1-3-processed-gene-17.16-mRNA-1	0	861	14	17.5	19	14	20	0.665068	augustus_masked-Fvb1-3-processed-gene-17.16-mRNA-1	0	861	9	14	14	9	16	0.577299	augustus_masked-Fvb1-3-processed-gene-17.16-mRNA-1	0	861	29	32.4667	34	79
maker-Fvb6-1-augustus-gene-112.33-mRNA-1	50	1	33	2.33784	50	1	33	2.11236	53.5	4.7	35.3333	2.24122	1.25821e-06	2.17487	2.22078	0.0263659	0.423826	1	24	27.7	29	24	36	1.19978	maker-Fvb6-1-augustus-gene-112.33-mRNA-1	0	896	25	27.6	30	25	44	1.406	maker-Fvb6-1-augustus-gene-112.33-mRNA-1	0	896	25	30.1	30	25	36	1.24818	maker-Fvb6-1-augustus-gene-112.33-mRNA-1	0	896	24.6667	28.4667	29.6667	26
maker-Fvb6-2-augustus-gene-85.31-mRNA-1	658	162	267.667	2.13901	658	162	267.667	2.11528	673.4	156.7	285.8	2.24117	1.01005e-05	2.16707	1.35468	0.175519	0.882552	1	131	129.8	136	131	150	2.20649	maker-Fvb6-2-augustus-gene-85.31-mRNA-1	0	2030	293	274.5	298	293	325	4.58381	maker-Fvb6-2-augustus-gene-85.31-mRNA-1	0	2030	281	286.5	286	281	320	4.89709	maker-Fvb6-2-augustus-gene-85.31-mRNA-1	0	2030	235	230.267	240	117
maker-Fvb5-2-augustus-gene-22.46-mRNA-1	254	14	131.333	2.16914	254	14	131.333	2.11932	249	22.9	139.867	2.24105	4.96113e-06	2.17007	1.79381	0.072843	0.633438	1	113	112.6	118	113	114	1.74573	maker-Fvb5-2-augustus-gene-22.46-mRNA-1	0	1950	105	101.3	110	105	105	1.54168	maker-Fvb5-2-augustus-gene-22.46-mRNA-1	0	1950	119	124.2	124	119	119	1.89582	maker-Fvb5-2-augustus-gene-22.46-mRNA-1	0	1950	112.333	112.7	117.333	90
snap_masked-Fvb3-3-processed-gene-110.30-mRNA-1	25	2	11.6667	3.1875	25	2	11.6667	2.12903	25.5	1.5	12.3667	2.2408	4.40489e-07	2.17409	1.87923	0.0602137	0.590109	1	7	11.5	12	7	7	0.616603	snap_masked-Fvb3-3-processed-gene-110.30-mRNA-1	0	339	2	6.4	7	2	2	0.168916	snap_masked-Fvb3-3-processed-gene-110.30-mRNA-1	0	339	7	12	12	7	7	0.641479	snap_masked-Fvb3-3-processed-gene-110.30-mRNA-1	0	339	5.33333	9.96667	10.3333	5
augustus_masked-Fvb6-3-processed-gene-260.9-mRNA-1	1470	296	715.333	2.12356	1470	296	715.333	2.11481	1477.5	225	762.767	2.24041	2.70309e-05	2.16913	1.64236	0.100516	0.71571	1	463	446.8	468	463	798	23.0904	augustus_masked-Fvb6-3-processed-gene-260.9-mRNA-1	0	1032	759	703.7	764	759	1271	35.2619	augustus_masked-Fvb6-3-processed-gene-260.9-mRNA-1	0	1032	688	694.3	693	688	1194	35.9425	augustus_masked-Fvb6-3-processed-gene-260.9-mRNA-1	0	1032	636.667	614.933	641.667	453
maker-Fvb1-4-augustus-gene-2.49-mRNA-1	326	21	125	2.13982	326	21	125	2.09012	337.3	26	136	2.23974	4.85107e-06	2.17539	1.38686	0.165485	0.863502	1	112	111.7	117	112	116	2.43422	maker-Fvb1-4-augustus-gene-2.49-mRNA-1	0	1423	119	114.2	124	119	119	2.39432	maker-Fvb1-4-augustus-gene-2.49-mRNA-1	0	1423	98	103.2	103	98	100	2.18313	maker-Fvb1-4-augustus-gene-2.49-mRNA-1	0	1423	109.667	109.7	114.667	147
augustus_masked-Fvb6-1-processed-gene-238.9-mRNA-1	64	31	37.6667	2.28409	64	31	37.6667	2.09709	68.1	30.8	40.8333	2.23862	1.46965e-06	2.18358	3.09703	0.00195467	0.131156	1	48	50.6	53	48	49	0.983333	augustus_masked-Fvb6-1-processed-gene-238.9-mRNA-1	0	1488	18	21.2	23	18	22	0.423311	augustus_masked-Fvb6-1-processed-gene-238.9-mRNA-1	0	1488	22	27.1	27	22	24	0.501063	augustus_masked-Fvb6-1-processed-gene-238.9-mRNA-1	0	1488	29.3333	32.9667	34.3333	66
maker-Fvb5-1-augustus-gene-108.43-mRNA-1	7331	2261	2622.67	2.11571	7331	2261	2622.67	2.11334	7512.2	2102.3	2799.17	2.23855	9.87237e-05	2.16276	1.17662	0.239346	0.975757	1	912	875.4	917	912	928	6.89677	maker-Fvb5-1-augustus-gene-108.43-mRNA-1	0	4018	3173	2927	3178	3173	3199	22.7952	maker-Fvb5-1-augustus-gene-108.43-mRNA-1	0	4018	2967	2977.7	2972	2967	3003	23.2183	maker-Fvb5-1-augustus-gene-108.43-mRNA-1	0	4018	2350.67	2260.03	2355.67	799
maker-Fvb6-3-augustus-gene-175.31-mRNA-1	732	221	305.333	2.14072	732	221	305.333	2.1198	761.4	215.4	324.967	2.23844	1.1486e-05	2.16475	1.35219	0.176315	0.884045	1	132	130.8	137	132	183	8.38129	maker-Fvb6-3-augustus-gene-175.31-mRNA-1	0	652	315	294.7	320	315	466	20.4634	maker-Fvb6-3-augustus-gene-175.31-mRNA-1	0	652	356	361.7	361	356	534	25.4436	maker-Fvb6-3-augustus-gene-175.31-mRNA-1	0	652	267.667	262.4	272.667	135
snap_masked-Fvb3-1-processed-gene-219.14-mRNA-1	2781	859	1213	2.12211	2781	859	1213	2.11694	2798.1	780.1	1290.13	2.23789	4.56067e-05	2.16457	1.36678	0.171695	0.875237	1	510	491.6	515	510	1013	44.4191	snap_masked-Fvb3-1-processed-gene-219.14-mRNA-1	0	681	1395	1289.4	1400	1395	2714	114.104	snap_masked-Fvb3-1-processed-gene-219.14-mRNA-1	0	681	1338	1345.6	1343	1338	2695	122.941	snap_masked-Fvb3-1-processed-gene-219.14-mRNA-1	0	681	1081	1042.2	1086	536
augustus_masked-Fvb3-2-processed-gene-121.2-mRNA-1	98	25	38.3333	2.30682	98	25	38.3333	2.1165	100.3	25.9	40.8333	2.23737	1.44224e-06	2.16272	1.28753	0.197909	0.922521	1	13	17.2	18	13	13	1.04354	augustus_masked-Fvb3-2-processed-gene-121.2-mRNA-1	0	372	37	38.7	42	37	38	2.92469	augustus_masked-Fvb3-2-processed-gene-121.2-mRNA-1	0	372	38	43.1	43	38	40	3.34042	augustus_masked-Fvb3-2-processed-gene-121.2-mRNA-1	0	372	29.3333	33	34.3333	10
maker-Fvb6-1-snap-gene-9.48-mRNA-1	252	37	102.667	2.15789	252	37	102.667	2.09609	257.5	27.6	110.567	2.23676	3.91326e-06	2.16374	1.45675	0.145186	0.821861	1	79	80.2	84	79	79	1.32829	maker-Fvb6-1-snap-gene-9.48-mRNA-1	0	1776	112	107.8	117	112	112	1.80557	maker-Fvb6-1-snap-gene-9.48-mRNA-1	0	1776	75	80.2	80	75	75	1.31191	maker-Fvb6-1-snap-gene-9.48-mRNA-1	0	1776	88.6667	89.4	93.6667	58
augustus_masked-Fvb4-4-processed-gene-98.8-mRNA-1	872	138	433	2.12858	872	138	433	2.11407	857.9	152.3	461.367	2.23669	1.63373e-05	2.16457	1.60877	0.107668	0.73353	1	293	284.5	298	293	297	3.73108	augustus_masked-Fvb4-4-processed-gene-98.8-mRNA-1	0	2377	427	397.9	432	427	434	5.22757	augustus_masked-Fvb4-4-processed-gene-98.8-mRNA-1	0	2377	431	436.8	436	431	436	5.69825	augustus_masked-Fvb4-4-processed-gene-98.8-mRNA-1	0	2377	383.667	373.067	388.667	257
snap_masked-Fvb3-3-processed-gene-161.9-mRNA-1	646	145	302	2.12968	646	145	302	2.10894	675.5	112	322.867	2.23641	1.14387e-05	2.16532	1.58656	0.112612	0.746144	1	165	162.3	170	165	265	1.91048	snap_masked-Fvb3-3-processed-gene-161.9-mRNA-1	0	4142	331	309.5	336	331	507	3.50459	snap_masked-Fvb3-3-processed-gene-161.9-mRNA-1	0	4142	306	311.6	311	306	531	3.98262	snap_masked-Fvb3-3-processed-gene-161.9-mRNA-1	0	4142	267.333	261.133	272.333	186
augustus_masked-Fvb1-1-processed-gene-31.7-mRNA-1	32	5	11.6667	3.05882	32	5	11.6667	2.09375	32.8	4.3	12.5667	2.23607	4.44341e-07	2.16227	1.26957	0.204237	0.932457	1	4	8.6	9	4	4	0.437527	augustus_masked-Fvb1-1-processed-gene-31.7-mRNA-1	0	273	9	12.9	14	9	9	0.943885	augustus_masked-Fvb1-1-processed-gene-31.7-mRNA-1	0	273	4	9	9	4	4	0.455178	augustus_masked-Fvb1-1-processed-gene-31.7-mRNA-1	0	273	5.66667	10.1667	10.6667	0
snap_masked-Fvb7-1-processed-gene-9.16-mRNA-1	310	95	109.667	2.175	310	95	109.667	2.11525	320.6	93.4	116.9	2.23573	4.12806e-06	2.1616	1.19633	0.231567	0.975757	1	27	30.5	32	27	27	3.27745	snap_masked-Fvb7-1-processed-gene-9.16-mRNA-1	0	246	121	116	126	121	122	14.1992	snap_masked-Fvb7-1-processed-gene-9.16-mRNA-1	0	246	132	137.3	137	132	133	16.7958	snap_masked-Fvb7-1-processed-gene-9.16-mRNA-1	0	246	93.3333	94.6	98.3333	37
maker-Fvb6-4-augustus-gene-201.31-mRNA-1	863	128	424.333	2.11765	863	128	424.333	2.10312	847.2	106.6	453.767	2.23429	1.60904e-05	2.16372	1.73317	0.0830647	0.664266	1	331	320.8	336	331	442	6.48264	maker-Fvb6-4-augustus-gene-201.31-mRNA-1	0	2036	459	427.4	464	459	549	7.7203	maker-Fvb6-4-augustus-gene-201.31-mRNA-1	0	2036	349	354.7	354	349	450	6.86624	maker-Fvb6-4-augustus-gene-201.31-mRNA-1	0	2036	379.667	367.633	384.667	295
augustus_masked-Fvb2-3-processed-gene-191.6-mRNA-1	597	5	336	2.12626	597	5	336	2.10769	583.8	22.5	358.933	2.23373	1.27331e-05	2.16328	1.87857	0.0603026	0.59066	1	301	292.1	306	301	321	5.59244	augustus_masked-Fvb2-3-processed-gene-191.6-mRNA-1	0	1714	298	279.1	303	298	310	5.17834	augustus_masked-Fvb2-3-processed-gene-191.6-mRNA-1	0	1714	296	301.6	301	296	306	5.54619	augustus_masked-Fvb2-3-processed-gene-191.6-mRNA-1	0	1714	298.333	290.933	303.333	252
maker-Fvb5-2-augustus-gene-101.55-mRNA-1	2152	462	988.667	2.1142	2152	462	988.667	2.10796	2232.8	428	1056.23	2.23358	3.73841e-05	2.16141	1.52512	0.12723	0.784299	1	589	567.1	594	589	601	9.63834	maker-Fvb5-2-augustus-gene-101.55-mRNA-1	0	1862	1051	972.6	1056	1051	1068	16.4222	maker-Fvb5-2-augustus-gene-101.55-mRNA-1	0	1862	1022	1029	1027	1022	1049	17.5017	maker-Fvb5-2-augustus-gene-101.55-mRNA-1	0	1862	887.333	856.233	892.333	570
maker-Fvb4-3-snap-gene-90.56-mRNA-1	67	12	29.6667	2.36923	67	12	29.6667	2.1125	67.5	11.1	31.5667	2.23147	1.12082e-06	2.16308	1.64956	0.0990333	0.711716	1	10	14.3	15	10	12	0.120327	maker-Fvb4-3-snap-gene-90.56-mRNA-1	0	2978	27	29.5	32	27	27	0.259584	maker-Fvb4-3-snap-gene-90.56-mRNA-1	0	2978	28	33.1	33	28	28	0.292091	maker-Fvb4-3-snap-gene-90.56-mRNA-1	0	2978	21.6667	25.6333	26.6667	16
maker-Fvb1-3-augustus-gene-201.16-mRNA-1	24	7	10.3333	3.38462	24	7	10.3333	2.10714	25	6.8	11.0333	2.23048	3.90705e-07	2.1586	1.38345	0.166527	0.86552	1	0	4.8	5	0	0	0	maker-Fvb1-3-augustus-gene-201.16-mRNA-1	0	1249	6	10.1	11	6	6	0.13754	maker-Fvb1-3-augustus-gene-201.16-mRNA-1	0	1249	7	12	12	7	7	0.174108	maker-Fvb1-3-augustus-gene-201.16-mRNA-1	0	1249	4.33333	8.96667	9.33333	0
maker-Fvb2-4-augustus-gene-139.32-mRNA-1	1024	72	583	2.10556	1024	72	583	2.09518	1070.5	123.5	626.8	2.22902	2.22985e-05	2.16191	2.27881	0.0226782	0.39911	1	587	565.2	592	587	598	8.60994	maker-Fvb2-4-augustus-gene-139.32-mRNA-1	0	2074	515	478.9	520	515	521	7.19231	maker-Fvb2-4-augustus-gene-139.32-mRNA-1	0	2074	480	485.9	485	480	482	7.21975	maker-Fvb2-4-augustus-gene-139.32-mRNA-1	0	2074	527.333	510	532.333	578
maker-Fvb1-2-augustus-gene-108.53-mRNA-1	53	11	15.6667	2.67857	53	11	15.6667	2.09302	55.2	10.1	17	2.22892	6.06365e-07	2.16433	1.01247	0.311316	0.975757	1	15	19.1	20	15	37	0.455802	maker-Fvb1-2-augustus-gene-108.53-mRNA-1	0	2424	3	7.4	8	3	12	0.141739	maker-Fvb1-2-augustus-gene-108.53-mRNA-1	0	2424	10	15	15	10	22	0.281951	maker-Fvb1-2-augustus-gene-108.53-mRNA-1	0	2424	9.33333	13.8333	14.3333	15
[truncated: 1,261 more rows]
[truncated: 30 more columns]

## Sheet: F-water vs. F-PI subexperiment
Supplementary File 2: List of differentially expressed genes with their fold change between Festival-Water vs. Festival-PI.
[truncated: 8,494 more rows]
[truncated: 30 more columns]

## Sheet: E-PI vs. F-PI subexperiment
Supplementary File 3: List of differentially expressed genes with their fold change between Elyana-PI vs. Festival-PI
[truncated: 10,858 more rows]
[truncated: 30 more columns]
